# Supplementary material for: Ab-GALFA, A bioassay for insect gall formation using the model plant Arabidopsis thaliana
Source: Sci Rep. 2023 Feb 13;13:2554. doi: 10.1038/s41598-023-29302-8 (PMC9925437; doi:10.1038/s41598-023-29302-8)
Supplement: Supplementary file 3 — Supplementary Information 2. [file 41598_2023_29302_MOESM3_ESM.xlsx]

## Sheet: Table S2
Table S1. The 619 genes up-regulated by Sc extract treatment.
AGI code	sum	logFC	FDR	annotations
AT1G53700	10.0826	1.11749	0.0129543	AT1G53700.1 protein_coding WAG 1 The WAG1 and its homolog, WAG2 each encodes a protein-serine/threonine kinase that are nearly 70% identical to PsPK3 protein. All three together with CsPK3 belong to PsPK3-type kinases. At the N-terminus, all four possess a serine/threonine-rich domain. They are closely related to Arabidopsis kinases PINOID. wag1/wag2 double mutants exhibit a pronounced wavy root …
AT1G15125	121.714	1.50522	0.0383877	AT1G15125.1 protein_coding S-adenosyl-L-methionine-dependent methyltransferases superfamily protein S-adenosyl-L-methionine-dependent methyltransferases superfamily protein; FUNCTIONS IN: S-adenosylmethionine-dependent methyltransferase activity, methyltransferase activity; INVOLVED IN: biological_process unknown; LOCATED IN: cellular_component unknown; CONTAINS InterPro DOMAIN/s: SAM dependent c…
AT5G06570	26.1926	1.10332	0.0373275	AT5G06570.1 protein_coding alpha/beta-Hydrolases superfamily protein alpha/beta-Hydrolases superfamily protein; FUNCTIONS IN: hydrolase activity; INVOLVED IN: metabolic process; LOCATED IN: cellular_component unknown; EXPRESSED IN: 6 plant structures; EXPRESSED DURING: petal differentiation and expansion stage; CONTAINS InterPro DOMAIN/s: Alpha/beta hydrolase fold-3 (InterPro:IPR013094); BEST Ara…
AT5G45830	21.8675	1.40863	0.0368054	AT5G45830.1 protein_coding delay of germination 1 Encodes DOG1 (DELAY OF GERMINATION 1). A quantitative trait locus involved in the control of seed dormancy. Belongs to a novel plant-specific gene family whose members include: DOG1-like 1-4 (DOGL1-4, At4g18660, At4g18680, At4g18690, At4g18650 respectively) and DOG1. DOG1 expression is seed-specific. DELAY OF GERMINATION 1 (DOG1); BEST Arabidopsis…
AT5G43890	21.3697	1.28379	0.0367979	AT5G43890.1 protein_coding Flavin-binding monooxygenase family protein Encodes a YUCCA-like putative flavin monooxygenase, the activation tagging mutant has increased level of IAA, increased auxin response and phenotype of auxin overproduction, rescues erecta mutant phenotype YUCCA5 (YUC5); CONTAINS InterPro DOMAIN/s: Pyridine nucleotide-disulphide oxidoreductase, class-II (InterPro:IPR000103), F…
AT1G56150	10.4588	1.01533	0.0343017	AT1G56150.1 protein_coding SAUR-like auxin-responsive protein family SAUR-like auxin-responsive protein family ; CONTAINS InterPro DOMAIN/s: Auxin responsive SAUR protein (InterPro:IPR003676); BEST Arabidopsis thaliana protein match is: SAUR-like auxin-responsive protein family (TAIR:AT3G12830.1); Has 1156 Blast hits to 1154 proteins in 26 species: Archae - 0; Bacteria - 0; Metazoa - 0; Fungi - 0…
AT1G51850	105.808	1.0214	0.0319448	AT1G51850.1 protein_coding Leucine-rich repeat protein kinase family protein Leucine-rich repeat protein kinase family protein; FUNCTIONS IN: kinase activity; INVOLVED IN: protein amino acid phosphorylation; LOCATED IN: plasma membrane; EXPRESSED IN: root; CONTAINS InterPro DOMAIN/s: Protein kinase, ATP binding site (InterPro:IPR017441), Serine/threonine-protein kinase domain (InterPro:IPR002290)…
AT2G29500	40.8076	1.22751	0.0304193	AT2G29500.1 protein_coding HSP20-like chaperones superfamily protein HSP20-like chaperones superfamily protein; CONTAINS InterPro DOMAIN/s: Heat shock protein Hsp20 (InterPro:IPR002068), HSP20-like chaperone (InterPro:IPR008978); BEST Arabidopsis thaliana protein match is: HSP20-like chaperones superfamily protein (TAIR:AT1G07400.1); Has 6873 Blast hits to 6873 proteins in 1575 species: Archae - …
AT4G35770	5975.31	1.00309	0.0285067	AT4G35770.1 protein_coding Rhodanese/Cell cycle control phosphatase superfamily protein Senescence-associated gene that is strongly induced by phosphate starvation. Transcripts are differentially regulated at the level of mRNA stability at different times of day. mRNAs are targets of the mRNA degradation pathway mediated by the downstream (DST) instability determinant. SENESCENCE 1 (SEN1); FUNCTI…
AT4G04990	13.2054	1.29361	0.0252007	AT4G04990.1 protein_coding Protein of unknown function (DUF761) Protein of unknown function (DUF761); FUNCTIONS IN: molecular_function unknown; INVOLVED IN: biological_process unknown; LOCATED IN: endomembrane system; CONTAINS InterPro DOMAIN/s: Protein of unknown function DUF761, plant (InterPro:IPR008480); BEST Arabidopsis thaliana protein match is: Protein of unknown function (DUF761) (TAIR:AT…
AT4G25350	14.1613	1.03172	0.0251447	AT4G25350.1 protein_coding EXS (ERD1/XPR1/SYG1) family protein SHB1 encodes a nuclear and cytosolic protein that has motifs homologous with SYG1 protein family members. Acts in cryptochrome signaling. Overexpression of SHB1 enhanced the expression of PHYTOCHROME-INTERACTING FACTOR4 (PIF4) under red light and promoted proteasome-mediated degradation of phytochrome A and hypocotyl elongation under …
AT3G13950	11.0269	1.23273	0.024704	AT3G13950.1 protein_coding unknown protein; BEST Arabidopsis thaliana protein match is: unknown protein (TAIR:AT4G13266.1); Has 339 Blast hits to 265 proteins in 12 species: Archae - 0; Bacteria - 0; Metazoa - 0; Fungi - 0; Plants - 339; Viruses - 0; Other Eukaryotes - 0 (source: NCBI BLink).
AT1G02920	415.462	1.34676	0.0226908	AT1G02920.1 protein_coding glutathione S-transferase 7 Encodes glutathione transferase belonging to the phi class of GSTs. Naming convention according to Wagner et al. (2002). glutathione S-transferase 7 (GSTF7); FUNCTIONS IN: glutathione transferase activity, copper ion binding, cobalt ion binding, glutathione binding; INVOLVED IN: defense response to fungus, incompatible interaction, response t…
AT4G03460	23.0647	1.41462	0.022517	AT4G03460.1 protein_coding Ankyrin repeat family protein Ankyrin repeat family protein; CONTAINS InterPro DOMAIN/s: Ankyrin repeat-containing domain (InterPro:IPR020683), Ankyrin repeat (InterPro:IPR002110); BEST Arabidopsis thaliana protein match is: Ankyrin repeat family protein (TAIR:AT4G03500.1); Has 31827 Blast hits to 15474 proteins in 712 species: Archae - 44; Bacteria - 2495; Metazoa - 17…
AT2G01021	138.903	1.18958	0.0214308	AT2G01021.1 protein_coding unknown protein; Has 30201 Blast hits to 17322 proteins in 780 species: Archae - 12; Bacteria - 1396; Metazoa - 17338; Fungi - 3422; Plants - 5037; Viruses - 0; Other Eukaryotes - 2996 (source: NCBI BLink).
AT3G51400	34.4025	1.59716	0.0200697	AT3G51400.1 protein_coding Arabidopsis protein of unknown function (DUF241) Arabidopsis protein of unknown function (DUF241); CONTAINS InterPro DOMAIN/s: Protein of unknown function DUF241, plant (InterPro:IPR004320); BEST Arabidopsis thaliana protein match is: Arabidopsis protein of unknown function (DUF241) (TAIR:AT4G35720.1); Has 444 Blast hits to 436 proteins in 12 species: Archae - 0; Bacter…
AT5G22250	31.3684	1.4198	0.019989	AT5G22250.1 protein_coding Polynucleotidyl transferase, ribonuclease H-like superfamily protein Polynucleotidyl transferase, ribonuclease H-like superfamily protein; FUNCTIONS IN: ribonuclease activity, nucleic acid binding; INVOLVED IN: RNA modification; LOCATED IN: nucleus; EXPRESSED IN: 21 plant structures; EXPRESSED DURING: 11 growth stages; CONTAINS InterPro DOMAIN/s: Ribonuclease CAF1 (Inte…
AT5G47240	136.834	1.22954	0.0198042	AT5G47240.1 protein_coding nudix hydrolase homolog 8 nudix hydrolase homolog 8 (NUDT8); FUNCTIONS IN: hydrolase activity; INVOLVED IN: response to wounding; LOCATED IN: cytosol; EXPRESSED IN: 22 plant structures; EXPRESSED DURING: 13 growth stages; CONTAINS InterPro DOMAIN/s: NUDIX hydrolase domain-like (InterPro:IPR015797), NUDIX hydrolase, conserved site (InterPro:IPR020084), Nudix hydrolase 6-…
AT5G45820	211.712	1.96311	0.0191818	AT5G45820.1 protein_coding CBL-interacting protein kinase 20 Encodes a CBL-interacting serine/threonine protein kinase comprised of an N-terminal kinase catalytic domain similar to SNF1/AMPK and a unique C-terminal regulatory domain. CBL-interacting protein kinase 20 (CIPK20); CONTAINS InterPro DOMAIN/s: Protein kinase, ATP binding site (InterPro:IPR017441), Serine/threonine-protein kinase domain…
AT4G28703	19.4944	1.04513	0.0164241	AT4G28703.1 protein_coding RmlC-like cupins superfamily protein RmlC-like cupins superfamily protein; CONTAINS InterPro DOMAIN/s: Cupin, RmlC-type (InterPro:IPR011051), Protein of unknown function DUF861, cupin-3 (InterPro:IPR008579), RmlC-like jelly roll fold (InterPro:IPR014710); BEST Arabidopsis thaliana protein match is: RmlC-like cupins superfamily protein (TAIR:AT3G04300.1); Has 30201 Blast…
AT5G51440	29.2532	1.07241	0.0164173	AT5G51440.1 protein_coding HSP20-like chaperones superfamily protein HSP20-like chaperones superfamily protein; CONTAINS InterPro DOMAIN/s: Heat shock protein Hsp20 (InterPro:IPR002068), HSP20-like chaperone (InterPro:IPR008978); BEST Arabidopsis thaliana protein match is: mitochondrion-localized small heat shock protein 23.6 (TAIR:AT4G25200.1); Has 3995 Blast hits to 3995 proteins in 1037 specie…
AT1G18570	101.041	1.03452	0.0163404	AT1G18570.1 protein_coding myb domain protein 51 Encodes a member of the R2R3-MYB transcription family. Involved in indole glucosinolate biosynthesis. myb domain protein 51 (MYB51); CONTAINS InterPro DOMAIN/s: SANT, DNA-binding (InterPro:IPR001005), Homeodomain-like (InterPro:IPR009057), Myb, DNA-binding (InterPro:IPR014778), HTH transcriptional regulator, Myb-type, DNA-binding (InterPro:IPR01793…
AT4G32950	12.7553	1.03637	0.0160468	AT4G32950.1 protein_coding Protein phosphatase 2C family protein Protein phosphatase 2C family protein; FUNCTIONS IN: protein serine/threonine phosphatase activity, catalytic activity; INVOLVED IN: biological_process unknown; LOCATED IN: cellular_component unknown; EXPRESSED IN: 6 plant structures; EXPRESSED DURING: 4 anthesis, petal differentiation and expansion stage, E expanded cotyledon stage…
AT5G43620	13.6835	1.13796	0.0156123	AT5G43620.1 protein_coding Pre-mRNA cleavage complex II Pre-mRNA cleavage complex II; FUNCTIONS IN: zinc ion binding; INVOLVED IN: biological_process unknown; LOCATED IN: intracellular; CONTAINS InterPro DOMAIN/s: Zinc finger, C2H2-type (InterPro:IPR007087); BEST Arabidopsis thaliana protein match is: Pre-mRNA cleavage complex II (TAIR:AT1G66500.1); Has 1807 Blast hits to 1807 proteins in 277 spe…
AT5G04950	23.1991	1.20593	0.0144181	AT5G04950.1 protein_coding nicotianamine synthase 1 Encodes a nicotianamide synthase. nicotianamine synthase 1 (NAS1); CONTAINS InterPro DOMAIN/s: Nicotianamine synthase (InterPro:IPR004298); BEST Arabidopsis thaliana protein match is: nicotianamine synthase 2 (TAIR:AT5G56080.1); Has 1807 Blast hits to 1807 proteins in 277 species: Archae - 0; Bacteria - 0; Metazoa - 736; Fungi - 347; Plants - 38…
AT4G23170	27.1882	1.21062	0.0136202	AT4G23170.1 protein_coding receptor-like protein kinase-related family protein Induced in response to Salicylic acid.Similar to receptor-like kinase 4 and 5. NPR1, a known positive regulator of the SA signaling pathway is responsible for the SA-dependent induction and constitutive repression of EP1 gene's basal expression. EP1; FUNCTIONS IN: protein kinase activity; INVOLVED IN: programmed cell d…
AT1G35350	81.1193	1.14728	0.0131682	AT1G35350.1 protein_coding EXS (ERD1/XPR1/SYG1) family protein EXS (ERD1/XPR1/SYG1) family protein; LOCATED IN: integral to membrane; EXPRESSED IN: 18 plant structures; EXPRESSED DURING: 9 growth stages; CONTAINS InterPro DOMAIN/s: EXS, C-terminal (InterPro:IPR004342), SPX, N-terminal (InterPro:IPR004331); BEST Arabidopsis thaliana protein match is: EXS (ERD1/XPR1/SYG1) family protein (TAIR:AT1G2…
AT2G28630	158.423	1.12554	0.0129057	AT2G28630.1 protein_coding 3-ketoacyl-CoA synthase 12 Encodes KCS12, a member of the 3-ketoacyl-CoA synthase family involved in the biosynthesis of VLCFA (very long chain fatty acids). 3-ketoacyl-CoA synthase 12 (KCS12); FUNCTIONS IN: transferase activity, transferring acyl groups other than amino-acyl groups, catalytic activity, acyltransferase activity; INVOLVED IN: response to osmotic stress; …
AT1G16150	31.7818	1.27671	0.0125603	AT1G16150.1 protein_coding wall associated kinase-like 4 Encodes a cell-wall associated kinase like protein of the receptor-like kinase (RLK) superfamily. Likely involved in Arabidopsis root mineral responses to Zn2+, Cu2+, K+, Na+ and Ni+. wall associated kinase-like 4 (WAKL4); CONTAINS InterPro DOMAIN/s: Serine/threonine-protein kinase domain (InterPro:IPR002290), Serine/threonine-protein kinas…
AT5G51790	14.9799	1.3515	0.012556	AT5G51790.1 protein_coding basic helix-loop-helix (bHLH) DNA-binding superfamily protein basic helix-loop-helix (bHLH) DNA-binding superfamily protein; FUNCTIONS IN: DNA binding, sequence-specific DNA binding transcription factor activity; INVOLVED IN: regulation of transcription; LOCATED IN: nucleus; CONTAINS InterPro DOMAIN/s: Helix-loop-helix DNA-binding domain (InterPro:IPR001092), Helix-loop…
AT3G08970	22.6941	1.16828	0.0125324	AT3G08970.1 protein_coding DNAJ heat shock N-terminal domain-containing protein J domain protein localized in ER lumen. Can compensate for the growth defect in jem1 scj1 mutant yeast. Also shows similarity to HSP40 proteins and is induced by heat stress. At high temperatures, mutant alleles are not transmitted through the pollen due to defects in pollen tube growth. ATERDJ3A; CONTAINS InterPro DO…
AT4G14365	40.9155	1.39926	0.0124543	AT4G14365.1 protein_coding XB3 ortholog 4 in Arabidopsis thaliana XB3 ortholog 4 in Arabidopsis thaliana (XBAT34); FUNCTIONS IN: zinc ion binding; EXPRESSED IN: 22 plant structures; EXPRESSED DURING: 13 growth stages; CONTAINS InterPro DOMAIN/s: Zinc finger, RING-type (InterPro:IPR001841), Ankyrin repeat-containing domain (InterPro:IPR020683), Ankyrin repeat (InterPro:IPR002110); BEST Arabidopsis…
AT4G19720	19.3972	1.20872	0.0123116	AT4G19720.1 protein_coding Glycosyl hydrolase family protein with chitinase insertion domain Glycosyl hydrolase family protein with chitinase insertion domain; FUNCTIONS IN: cation binding, chitinase activity, hydrolase activity, hydrolyzing O-glycosyl compounds, catalytic activity; INVOLVED IN: carbohydrate metabolic process; LOCATED IN: cellular_component unknown; EXPRESSED IN: root; CONTAINS I…
AT2G01610	11.8185	1.18523	0.011756	AT2G01610.1 protein_coding Plant invertase/pectin methylesterase inhibitor superfamily protein Plant invertase/pectin methylesterase inhibitor superfamily protein; FUNCTIONS IN: enzyme inhibitor activity, pectinesterase inhibitor activity, pectinesterase activity; INVOLVED IN: biological_process unknown; LOCATED IN: endomembrane system; EXPRESSED IN: 22 plant structures; EXPRESSED DURING: 13 grow…
AT4G20860	730.455	1.08624	0.0113575	AT4G20860.1 protein_coding FAD-binding Berberine family protein FAD-binding Berberine family protein; FUNCTIONS IN: electron carrier activity, oxidoreductase activity, FAD binding, catalytic activity; INVOLVED IN: response to cyclopentenone; LOCATED IN: endomembrane system; EXPRESSED IN: 10 plant structures; EXPRESSED DURING: LP.06 six leaves visible, LP.04 four leaves visible, 4 anthesis, LP.10 …
AT5G10946	10.1689	1.09633	0.0110685	AT5G10946.1 protein_coding unknown protein; FUNCTIONS IN: molecular_function unknown; INVOLVED IN: biological_process unknown; LOCATED IN: endomembrane system; Has 30201 Blast hits to 17322 proteins in 780 species: Archae - 12; Bacteria - 1396; Metazoa - 17338; Fungi - 3422; Plants - 5037; Viruses - 0; Other Eukaryotes - 2996 (source: NCBI BLink).
AT5G43440	153.881	1.186	0.0106581	AT5G43440.1 protein_coding 2-oxoglutarate (2OG) and Fe(II)-dependent oxygenase superfamily protein encodes a protein whose sequence is similar to ACC oxidase 2-oxoglutarate (2OG) and Fe(II)-dependent oxygenase superfamily protein; CONTAINS InterPro DOMAIN/s: Oxoglutarate/iron-dependent oxygenase (InterPro:IPR005123); BEST Arabidopsis thaliana protein match is: 2-oxoglutarate (2OG) and Fe(II)-depe…
AT3G30214	17.6297	1.12846	0.010513	AT3G30214.1 pseudogene pseudogene of unknown protein expressed protein
AT5G06720	16.865	1.1181	0.0104535	AT5G06720.1 protein_coding peroxidase 2 peroxidase 2 (PA2); FUNCTIONS IN: peroxidase activity, heme binding; INVOLVED IN: oxidation reduction, response to oxidative stress; LOCATED IN: endomembrane system; EXPRESSED IN: 21 plant structures; EXPRESSED DURING: 11 growth stages; CONTAINS InterPro DOMAIN/s: Haem peroxidase (InterPro:IPR010255), Plant peroxidase (InterPro:IPR000823), Peroxidases heam-…
AT1G51620	19.6651	1.34077	0.0104064	AT1G51620.1 protein_coding Protein kinase superfamily protein Protein kinase superfamily protein; FUNCTIONS IN: protein kinase activity, kinase activity, ATP binding; INVOLVED IN: protein amino acid phosphorylation; LOCATED IN: cellular_component unknown; EXPRESSED IN: 7 plant structures; EXPRESSED DURING: LP.06 six leaves visible, 4 anthesis, LP.10 ten leaves visible, LP.08 eight leaves visible,…
AT5G44578	13.2227	1.14737	0.010262	AT5G44578.1 protein_coding unknown protein; FUNCTIONS IN: molecular_function unknown; INVOLVED IN: biological_process unknown; LOCATED IN: endomembrane system; Has 15 Blast hits to 15 proteins in 2 species: Archae - 0; Bacteria - 0; Metazoa - 0; Fungi - 0; Plants - 15; Viruses - 0; Other Eukaryotes - 0 (source: NCBI BLink).
AT5G48570	79.6148	1.46293	0.0102009	AT5G48570.1 protein_coding FKBP-type peptidyl-prolyl cis-trans isomerase family protein FKBP-type peptidyl-prolyl cis-trans isomerase family protein; FUNCTIONS IN: FK506 binding, peptidyl-prolyl cis-trans isomerase activity, calmodulin binding; INVOLVED IN: protein folding; LOCATED IN: vacuole; EXPRESSED IN: 25 plant structures; EXPRESSED DURING: 14 growth stages; CONTAINS InterPro DOMAIN/s: Tetr…
AT2G34960	13.0682	1.20133	0.00964649	AT2G34960.1 protein_coding cationic amino acid transporter 5 Encodes a member of the cationic amino acid transporter (CAT) subfamily of amino acid polyamine choline transporters. Mediates efficient uptake of Lys, Arg and Glu in a yeast system. Localized to the plasma membrane. cationic amino acid transporter 5 (CAT5); CONTAINS InterPro DOMAIN/s: Cationic amino acid transporter (InterPro:IPR015606…
AT2G46430	27.5613	1.04315	0.00956791	AT2G46430.1 protein_coding cyclic nucleotide gated channel 3 cyclic nucleotide gated channel (CNGC4), downstream component of the signaling pathways leading to HR/resistance cyclic nucleotide gated channel 3 (CNGC3); FUNCTIONS IN: ion channel activity, cyclic nucleotide binding, calmodulin binding; INVOLVED IN: ion transport, transmembrane transport; LOCATED IN: membrane; CONTAINS InterPro DOMAIN…
AT4G29690	31.0308	1.17453	0.00896006	AT4G29690.1 protein_coding Alkaline-phosphatase-like family protein Alkaline-phosphatase-like family protein; FUNCTIONS IN: hydrolase activity, catalytic activity; INVOLVED IN: metabolic process, nucleotide metabolic process; LOCATED IN: endomembrane system; EXPRESSED IN: 9 plant structures; EXPRESSED DURING: LP.06 six leaves visible, LP.04 four leaves visible, 4 anthesis, petal differentiation a…
AT1G49210	12.2251	1.22773	0.00835237	AT1G49210.1 protein_coding RING/U-box superfamily protein RING/U-box superfamily protein; FUNCTIONS IN: zinc ion binding; EXPRESSED IN: 9 plant structures; EXPRESSED DURING: LP.06 six leaves visible, 4 anthesis, LP.10 ten leaves visible, petal differentiation and expansion stage; CONTAINS InterPro DOMAIN/s: Zinc finger, RING-type (InterPro:IPR001841), Zinc finger, C3HC4 RING-type (InterPro:IPR018…
AT1G53070	34.9696	1.02924	0.00834184	AT1G53070.1 protein_coding Legume lectin family protein Legume lectin family protein; FUNCTIONS IN: carbohydrate binding, binding; INVOLVED IN: response to karrikin; LOCATED IN: cell wall, plant-type cell wall; EXPRESSED IN: 23 plant structures; EXPRESSED DURING: 13 growth stages; CONTAINS InterPro DOMAIN/s: Legume lectin, beta chain (InterPro:IPR001220), Concanavalin A-like lectin/glucanase, sub…
AT5G64510	16.1571	1.24621	0.00795357	AT5G64510.1 protein_coding unknown protein; FUNCTIONS IN: molecular_function unknown; INVOLVED IN: biological_process unknown; LOCATED IN: endomembrane system; EXPRESSED IN: 17 plant structures; EXPRESSED DURING: 10 growth stages; Has 35333 Blast hits to 34131 proteins in 2444 species: Archae - 798; Bacteria - 22429; Metazoa - 974; Fungi - 991; Plants - 531; Viruses - 0; Other Eukaryotes - 9610 (…
AT1G64065	15.0257	1.1158	0.00727958	AT1G64065.1 protein_coding Late embryogenesis abundant (LEA) hydroxyproline-rich glycoprotein family Late embryogenesis abundant (LEA) hydroxyproline-rich glycoprotein family; CONTAINS InterPro DOMAIN/s: Late embryogenesis abundant protein, group 2 (InterPro:IPR004864); BEST Arabidopsis thaliana protein match is: Late embryogenesis abundant (LEA) hydroxyproline-rich glycoprotein family (TAIR:AT2G…
AT5G11610	24.2624	1.34577	0.00718267	AT5G11610.1 protein_coding Exostosin family protein Exostosin family protein; FUNCTIONS IN: catalytic activity; INVOLVED IN: biological_process unknown; LOCATED IN: endomembrane system, membrane; EXPRESSED IN: 6 plant structures; EXPRESSED DURING: LP.06 six leaves visible, LP.04 four leaves visible, LP.10 ten leaves visible, 4 leaf senescence stage; CONTAINS InterPro DOMAIN/s: Exostosin-like (Int…
AT5G07100	90.5174	1.24025	0.00643869	AT5G07100.1 protein_coding WRKY DNA-binding protein 26 Encodes WRKY DNA-binding protein 26 (WRKY26). WRKY DNA-binding protein 26 (WRKY26); FUNCTIONS IN: sequence-specific DNA binding transcription factor activity; INVOLVED IN: regulation of transcription, DNA-dependent, regulation of transcription; EXPRESSED IN: 10 plant structures; EXPRESSED DURING: LP.06 six leaves visible, LP.04 four leaves vi…
AT4G25470	20.0525	1.85557	0.00597231	AT4G25470.1 protein_coding C-repeat/DRE binding factor 2 Encodes a member of the DREB subfamily A-1 of ERF/AP2 transcription factor family (CBF2). The protein contains one AP2 domain. There are six members in this subfamily, including CBF1, CBF2, and CBF3. This gene is involved in response to low temperature, abscisic acid, and circadian rhythm. Overexpressing this gene leads to increased freeze …
AT4G26120	10.3488	1.45739	0.00591426	AT4G26120.1 protein_coding Ankyrin repeat family protein / BTB/POZ domain-containing protein Ankyrin repeat family protein / BTB/POZ domain-containing protein; CONTAINS InterPro DOMAIN/s: BTB/POZ (InterPro:IPR013069), NPR1/NIM1 like, C-terminal (InterPro:IPR021094), BTB/POZ fold (InterPro:IPR011333), Ankyrin repeat-containing domain (InterPro:IPR020683), BTB/POZ-like (InterPro:IPR000210), Ankyrin…
AT5G46050	107.159	1.06862	0.00581174	AT5G46050.1 protein_coding peptide transporter 3 Encodes a di- and tri-peptide transporter involved in responses to wounding, virulent bacterial pathogens, and high NaCl concentrations. The protein is predicted to have 12 transmembrane helicies. peptide transporter 3 (PTR3); FUNCTIONS IN: dipeptide transporter activity, tripeptide transporter activity, transporter activity; INVOLVED IN: in 12 pro…
AT5G03210	30.0247	1.21567	0.00562108	AT5G03210.1 protein_coding unknown protein; FUNCTIONS IN: molecular_function unknown; INVOLVED IN: biological_process unknown; LOCATED IN: endomembrane system; EXPRESSED IN: 11 plant structures; EXPRESSED DURING: 7 growth stages; Has 6 Blast hits to 6 proteins in 2 species: Archae - 0; Bacteria - 0; Metazoa - 0; Fungi - 0; Plants - 6; Viruses - 0; Other Eukaryotes - 0 (source: NCBI BLink).
AT1G29450	15.0089	1.21535	0.00546388	AT1G29450.1 protein_coding SAUR-like auxin-responsive protein family SAUR-like auxin-responsive protein family ; CONTAINS InterPro DOMAIN/s: Auxin responsive SAUR protein (InterPro:IPR003676); BEST Arabidopsis thaliana protein match is: SAUR-like auxin-responsive protein family (TAIR:AT1G29500.1); Has 675 Blast hits to 661 proteins in 20 species: Archae - 0; Bacteria - 0; Metazoa - 0; Fungi - 0; …
AT4G38860	56.4008	1.21514	0.00541921	AT4G38860.1 protein_coding SAUR-like auxin-responsive protein family SAUR-like auxin-responsive protein family ; CONTAINS InterPro DOMAIN/s: Auxin responsive SAUR protein (InterPro:IPR003676); BEST Arabidopsis thaliana protein match is: SAUR-like auxin-responsive protein family (TAIR:AT2G21220.1); Has 1286 Blast hits to 1273 proteins in 28 species: Archae - 0; Bacteria - 0; Metazoa - 0; Fungi - 0…
AT2G39380	66.2492	1.27834	0.00509615	AT2G39380.1 protein_coding exocyst subunit exo70 family protein H2 A member of EXO70 gene family, putative exocyst subunits, conserved in land plants. Arabidopsis thaliana contains 23 putative EXO70 genes, which can be classified into eight clusters on the phylogenetic tree. exocyst subunit exo70 family protein H2 (EXO70H2); INVOLVED IN: exocytosis, vesicle docking involved in exocytosis; LOCATED…
AT4G21380	19.5585	1.76525	0.00505614	AT4G21380.1 protein_coding receptor kinase 3 encodes a putative receptor-like serine/threonine protein kinases that is similar to Brassica self-incompatibility (S) locus. Expressed in root. Shoot expression limited to limited to the root-hypocotyl transition zone and at the base of lateral roots as well as in axillary buds, and pedicels. receptor kinase 3 (RK3); FUNCTIONS IN: transmembrane recept…
AT4G25100	1220.74	1.24001	0.00496771	AT4G25100.1 protein_coding Fe superoxide dismutase 1 Fe-superoxide dismutase Fe superoxide dismutase 1 (FSD1); FUNCTIONS IN: superoxide dismutase activity, copper ion binding; INVOLVED IN: response to oxidative stress, response to cadmium ion, removal of superoxide radicals, response to copper ion, circadian rhythm; LOCATED IN: in 6 components; EXPRESSED IN: 22 plant structures; EXPRESSED DURING:…
AT1G32740	23.1842	1.21011	0.00421954	AT1G32740.1 protein_coding SBP (S-ribonuclease binding protein) family protein SBP (S-ribonuclease binding protein) family protein; FUNCTIONS IN: zinc ion binding; INVOLVED IN: biological_process unknown; LOCATED IN: cellular_component unknown; EXPRESSED IN: 11 plant structures; EXPRESSED DURING: M germinated pollen stage, 4 anthesis, C globular stage, petal differentiation and expansion stage; C…
AT5G38020	54.0714	1.48966	0.00412698	AT5G38020.1 protein_coding S-adenosyl-L-methionine-dependent methyltransferases superfamily protein encodes a protein whose sequence is similar to SAM:salicylic acid carboxyl methyltransferase (SAMT) (GI:6002712)(Clarkia breweri) and to SAM:benzoic acid carboxyl methyltransferase (BAMT)(GI:9789277)(Antirrhinum majus) S-adenosyl-L-methionine-dependent methyltransferases superfamily protein; CONTAI…
AT5G52640	199.342	1.34598	0.00402215	AT5G52640.1 protein_coding heat shock protein 90.1 Encodes a cytosolic heat shock protein AtHSP90.1. AtHSP90.1 interacts with disease resistance signaling components SGT1b and RAR1 and is required for RPS2-mediated resistance. heat shock protein 90.1 (HSP90.1); FUNCTIONS IN: unfolded protein binding, ATP binding; INVOLVED IN: defense response to bacterium, response to heat, response to arsenic; L…
AT2G44480	19.8351	1.03039	0.00384984	AT2G44480.1 protein_coding beta glucosidase 17 beta glucosidase 17 (BGLU17); FUNCTIONS IN: cation binding, hydrolase activity, hydrolyzing O-glycosyl compounds, catalytic activity; INVOLVED IN: carbohydrate metabolic process; LOCATED IN: endomembrane system; EXPRESSED IN: stem, hypocotyl, sepal, male gametophyte, root; EXPRESSED DURING: 4 anthesis; CONTAINS InterPro DOMAIN/s: Glycoside hydrolase,…
AT5G41761	16.8618	1.22252	0.00364491	AT5G41761.1 protein_coding unknown protein; FUNCTIONS IN: molecular_function unknown; INVOLVED IN: biological_process unknown; LOCATED IN: cellular_component unknown; BEST Arabidopsis thaliana protein match is: unknown protein (TAIR:AT3G55570.1); Has 30201 Blast hits to 17322 proteins in 780 species: Archae - 12; Bacteria - 1396; Metazoa - 17338; Fungi - 3422; Plants - 5037; Viruses - 0; Other Eu…
AT4G14650	11.267	1.05724	0.0036133	AT4G14650.1 protein_coding unknown protein; FUNCTIONS IN: molecular_function unknown; INVOLVED IN: N-terminal protein myristoylation; EXPRESSED IN: 6 plant structures; EXPRESSED DURING: petal differentiation and expansion stage; Has 2407 Blast hits to 1833 proteins in 310 species: Archae - 19; Bacteria - 223; Metazoa - 708; Fungi - 285; Plants - 140; Viruses - 42; Other Eukaryotes - 990 (source: …
AT1G56540	14.8	1.0794	0.00360319	AT1G56540.1 protein_coding Disease resistance protein (TIR-NBS-LRR class) family Disease resistance protein (TIR-NBS-LRR class) family; FUNCTIONS IN: transmembrane receptor activity, nucleoside-triphosphatase activity, nucleotide binding, ATP binding; INVOLVED IN: signal transduction, defense response, apoptosis, innate immune response; LOCATED IN: intrinsic to membrane; EXPRESSED IN: 14 plant st…
AT2G02120	25.1036	1.56589	0.0034167	AT2G02120.1 protein_coding Scorpion toxin-like knottin superfamily protein Predicted to encode a PR (pathogenesis-related) protein. Belongs to the plant defensin (PDF) family with the following members: At1g75830/PDF1.1, At5g44420/PDF1.2a, At2g26020/PDF1.2b, At5g44430/PDF1.2c, At2g26010/PDF1.3, At1g19610/PDF1.4, At1g55010/PDF1.5, At2g02120/PDF2.1, At2g02100/PDF2.2, At2g02130/PDF2.3, At1g61070/PDF…
AT2G36090	18.113	1.0751	0.0033966	AT2G36090.1 protein_coding F-box family protein F-box family protein; CONTAINS InterPro DOMAIN/s: F-box domain, Skp2-like (InterPro:IPR022364); BEST Arabidopsis thaliana protein match is: F-box family protein (TAIR:AT2G27310.1); Has 123 Blast hits to 123 proteins in 13 species: Archae - 0; Bacteria - 0; Metazoa - 0; Fungi - 0; Plants - 123; Viruses - 0; Other Eukaryotes - 0 (source: NCBI BLink).
AT3G15357	21.696	1.01323	0.00328583	AT3G15357.1 protein_coding unknown protein; INVOLVED IN: biological_process unknown; LOCATED IN: chloroplast; EXPRESSED IN: shoot apex, hypocotyl, root, leaf; Has 6931 Blast hits to 2036 proteins in 230 species: Archae - 7; Bacteria - 933; Metazoa - 1824; Fungi - 836; Plants - 482; Viruses - 218; Other Eukaryotes - 2631 (source: NCBI BLink).
AT5G58660	53.8927	1.0551	0.00322453	AT5G58660.1 protein_coding 2-oxoglutarate (2OG) and Fe(II)-dependent oxygenase superfamily protein 2-oxoglutarate (2OG) and Fe(II)-dependent oxygenase superfamily protein; FUNCTIONS IN: oxidoreductase activity, acting on paired donors, with incorporation or reduction of molecular oxygen, 2-oxoglutarate as one donor, and incorporation of one atom each of oxygen into both donors, oxidoreductase act…
AT2G18193	42.7215	1.08805	0.00298049	AT2G18193.1 protein_coding P-loop containing nucleoside triphosphate hydrolases superfamily protein P-loop containing nucleoside triphosphate hydrolases superfamily protein; FUNCTIONS IN: nucleoside-triphosphatase activity, ATPase activity, nucleotide binding, ATP binding; LOCATED IN: endomembrane system; EXPRESSED IN: callus; CONTAINS InterPro DOMAIN/s: ATPase, AAA-type, core (InterPro:IPR003959…
AT1G52200	190.118	1.57174	0.00297243	AT1G52200.1 protein_coding PLAC8 family protein PLAC8 family protein; FUNCTIONS IN: molecular_function unknown; INVOLVED IN: response to oxidative stress; LOCATED IN: plasma membrane; EXPRESSED IN: 10 plant structures; EXPRESSED DURING: 6 growth stages; CONTAINS InterPro DOMAIN/s: Protein of unknown function Cys-rich (InterPro:IPR006461); BEST Arabidopsis thaliana protein match is: PLAC8 family p…
AT1G10040	12.4023	1.00386	0.0029115	AT1G10040.1 protein_coding alpha/beta-Hydrolases superfamily protein alpha/beta-Hydrolases superfamily protein; CONTAINS InterPro DOMAIN/s: Protein of unknown function DUF676, hydrolase-like (InterPro:IPR007751); BEST Arabidopsis thaliana protein match is: alpha/beta-Hydrolases superfamily protein (TAIR:AT4G25770.1); Has 823 Blast hits to 815 proteins in 221 species: Archae - 0; Bacteria - 56; Me…
AT3G54150	12.4166	1.58118	0.00273192	AT3G54150.1 protein_coding S-adenosyl-L-methionine-dependent methyltransferases superfamily protein S-adenosyl-L-methionine-dependent methyltransferases superfamily protein; FUNCTIONS IN: methyltransferase activity; INVOLVED IN: metabolic process; LOCATED IN: cellular_component unknown; EXPRESSED IN: 17 plant structures; EXPRESSED DURING: 9 growth stages; CONTAINS InterPro DOMAIN/s: Methyltransfe…
AT3G61210	42.6588	1.002	0.00271531	AT3G61210.1 protein_coding S-adenosyl-L-methionine-dependent methyltransferases superfamily protein S-adenosyl-L-methionine-dependent methyltransferases superfamily protein; FUNCTIONS IN: methyltransferase activity; INVOLVED IN: metabolic process; LOCATED IN: cellular_component unknown; EXPRESSED IN: 20 plant structures; EXPRESSED DURING: 10 growth stages; CONTAINS InterPro DOMAIN/s: Methyltransf…
AT3G51450	18.7834	1.04173	0.00271363	AT3G51450.1 protein_coding Calcium-dependent phosphotriesterase superfamily protein Calcium-dependent phosphotriesterase superfamily protein; FUNCTIONS IN: strictosidine synthase activity; INVOLVED IN: alkaloid biosynthetic process, biosynthetic process; LOCATED IN: endomembrane system; EXPRESSED IN: 22 plant structures; EXPRESSED DURING: 13 growth stages; CONTAINS InterPro DOMAIN/s: Strictosidin…
AT4G00940	10.8313	1.36914	0.00253026	AT4G00940.1 protein_coding Dof-type zinc finger DNA-binding family protein Dof-type zinc finger DNA-binding family protein; FUNCTIONS IN: DNA binding, sequence-specific DNA binding transcription factor activity; INVOLVED IN: regulation of transcription; LOCATED IN: nucleus; EXPRESSED IN: 17 plant structures; EXPRESSED DURING: 7 growth stages; CONTAINS InterPro DOMAIN/s: Zinc finger, Dof-type (Int…
AT1G23410	31.1735	1.0134	0.00243473	AT1G23410.1 protein_coding Ribosomal protein S27a / Ubiquitin family protein Ribosomal protein S27a / Ubiquitin family protein; FUNCTIONS IN: structural constituent of ribosome; INVOLVED IN: protein ubiquitination involved in ubiquitin-dependent protein catabolic process, translation; LOCATED IN: cytosolic small ribosomal subunit, plasma membrane; EXPRESSED IN: 21 plant structures; EXPRESSED DURI…
AT2G26150	10.1958	1.87901	0.00241121	AT2G26150.1 protein_coding heat shock transcription factor A2 member of Heat Stress Transcription Factor (Hsf) family. Involved in response to misfolded protein accumulation in the cytosol. Regulated by alternative splicing and non-sense-mediated decay. heat shock transcription factor A2 (HSFA2); FUNCTIONS IN: DNA binding, transcription activator activity, sequence-specific DNA binding transcript…
AT1G51790	75.3249	1.53115	0.0024007	AT1G51790.1 protein_coding Leucine-rich repeat protein kinase family protein Leucine-rich repeat protein kinase family protein; FUNCTIONS IN: kinase activity; INVOLVED IN: protein amino acid phosphorylation; LOCATED IN: endomembrane system; EXPRESSED IN: 9 plant structures; EXPRESSED DURING: 6 growth stages; CONTAINS InterPro DOMAIN/s: Protein kinase, catalytic domain (InterPro:IPR000719), Serine…
AT3G25020	27.3492	1.10368	0.00218688	AT3G25020.1 protein_coding receptor like protein 42 receptor like protein 42 (RLP42); INVOLVED IN: signal transduction, defense response; LOCATED IN: endomembrane system; EXPRESSED IN: 13 plant structures; EXPRESSED DURING: 11 growth stages; CONTAINS InterPro DOMAIN/s: Leucine-rich repeat (InterPro:IPR001611); BEST Arabidopsis thaliana protein match is: receptor like protein 40 (TAIR:AT3G24982.1)…
AT2G26440	132.262	1.05903	0.00215676	AT2G26440.1 protein_coding Plant invertase/pectin methylesterase inhibitor superfamily Plant invertase/pectin methylesterase inhibitor superfamily; FUNCTIONS IN: enzyme inhibitor activity, pectinesterase activity; INVOLVED IN: cell wall modification; LOCATED IN: endomembrane system, cell wall, plant-type cell wall; EXPRESSED IN: 20 plant structures; EXPRESSED DURING: 13 growth stages; CONTAINS In…
AT5G09800	11.2957	1.14093	0.00209372	AT5G09800.1 protein_coding ARM repeat superfamily protein ARM repeat superfamily protein; FUNCTIONS IN: ubiquitin-protein ligase activity, binding; INVOLVED IN: response to chitin; LOCATED IN: ubiquitin ligase complex; EXPRESSED IN: 10 plant structures; EXPRESSED DURING: L mature pollen stage, LP.06 six leaves visible, M germinated pollen stage, 4 anthesis; CONTAINS InterPro DOMAIN/s: U box domai…
AT2G29440	18.934	1.17628	0.00200623	AT2G29440.1 protein_coding glutathione S-transferase tau 6 Encodes glutathione transferase belonging to the tau class of GSTs. Naming convention according to Wagner et al. (2002). glutathione S-transferase tau 6 (GSTU6); CONTAINS InterPro DOMAIN/s: Thioredoxin fold (InterPro:IPR012335), Glutathione S-transferase, C-terminal-like (InterPro:IPR010987), Glutathione S-transferase/chloride channel, C-…
AT1G17590	12.915	1.01806	0.00198826	AT1G17590.1 protein_coding nuclear factor Y, subunit A8 "nuclear factor Y, subunit A8" (NF-YA8); FUNCTIONS IN: sequence-specific DNA binding transcription factor activity; INVOLVED IN: regulation of transcription, DNA-dependent; LOCATED IN: CCAAT-binding factor complex, nucleus, chloroplast; EXPRESSED IN: 8 plant structures; EXPRESSED DURING: petal differentiation and expansion stage, E expanded …
AT2G36470	26.409	1.07239	0.00191897	AT2G36470.1 protein_coding Plant protein of unknown function (DUF868) Plant protein of unknown function (DUF868); CONTAINS InterPro DOMAIN/s: Protein of unknown function DUF868, plant (InterPro:IPR008586); BEST Arabidopsis thaliana protein match is: Plant protein of unknown function (DUF868) (TAIR:AT2G27770.1); Has 289 Blast hits to 289 proteins in 19 species: Archae - 0; Bacteria - 0; Metazoa - …
AT2G46990	10.5957	1.48488	0.00189599	AT2G46990.1 protein_coding indole-3-acetic acid inducible 20 Encodes a member of the Aux/IAA family of proteins implicated in auxin signaling. IAA20 lacks the conserved degron (domain II) found in many family members, and IAA20 fusion proteins are stable in Arabidopsis seedlings. IAA20 transcripts are induced by auxin treatment, and overexpression of IAA20 leads to defects in gravitropism, root d…
AT2G41730	12.9773	1.20045	0.00188423	AT2G41730.1 protein_coding unknown protein; BEST Arabidopsis thaliana protein match is: unknown protein (TAIR:AT5G24640.1); Has 25 Blast hits to 25 proteins in 5 species: Archae - 0; Bacteria - 0; Metazoa - 0; Fungi - 0; Plants - 25; Viruses - 0; Other Eukaryotes - 0 (source: NCBI BLink).
AT4G12480	368.82	1.54577	0.00187358	AT4G12480.1 protein_coding Bifunctional inhibitor/lipid-transfer protein/seed storage 2S albumin superfamily protein a putative lipid transfer protein, vernalization-responsive and cold-induced pEARLI 1; FUNCTIONS IN: lipid binding; INVOLVED IN: defense response to fungus, lipid transport; LOCATED IN: endomembrane system; EXPRESSED IN: 6 plant structures; EXPRESSED DURING: LP.06 six leaves visibl…
AT1G31880	19.4791	1.06247	0.00186968	AT1G31880.1 protein_coding DZC (Disease resistance/zinc finger/chromosome condensation-like region) domain containing protein Belongs to five-member BRX gene family. Arabidopsis BRX genes share high levels of similarity among each others, with several conserved domains. The most distinct is BRX domain - highly conserved in all BRX genes among distantly related species. This protein-protein intera…
AT5G12300	14.1055	1.04329	0.00185495	AT5G12300.1 protein_coding Calcium-dependent lipid-binding (CaLB domain) family protein Calcium-dependent lipid-binding (CaLB domain) family protein; CONTAINS InterPro DOMAIN/s: C2 calcium/lipid-binding domain, CaLB (InterPro:IPR008973), C2 calcium-dependent membrane targeting (InterPro:IPR000008); BEST Arabidopsis thaliana protein match is: Calcium-dependent lipid-binding (CaLB domain) family pr…
AT3G48180	10.3072	1.11567	0.00184397	AT3G48180.1 protein_coding unknown protein; BEST Arabidopsis thaliana protein match is: unknown protein (TAIR:AT1G19020.1); Has 84 Blast hits to 84 proteins in 15 species: Archae - 0; Bacteria - 0; Metazoa - 0; Fungi - 0; Plants - 84; Viruses - 0; Other Eukaryotes - 0 (source: NCBI BLink).
AT2G22830	61.1416	1.06073	0.00173424	AT2G22830.1 protein_coding squalene epoxidase 2 squalene epoxidase 2 (SQE2); FUNCTIONS IN: squalene monooxygenase activity, electron carrier activity, oxidoreductase activity, FAD binding; INVOLVED IN: sterol biosynthetic process; LOCATED IN: integral to membrane; EXPRESSED IN: 22 plant structures; EXPRESSED DURING: 13 growth stages; CONTAINS InterPro DOMAIN/s: Squalene epoxidase (InterPro:IPR013…
AT5G02280	24.0791	1.17804	0.0016067	AT5G02280.1 protein_coding SNARE-like superfamily protein SNARE-like superfamily protein; FUNCTIONS IN: molecular_function unknown; INVOLVED IN: transport, ER to Golgi vesicle-mediated transport; LOCATED IN: cis-Golgi network; EXPRESSED IN: 24 plant structures; EXPRESSED DURING: 15 growth stages; CONTAINS InterPro DOMAIN/s: Sybindin-like protein (InterPro:IPR007233), Longin-like (InterPro:IPR0110…
AT5G05640	14.7569	1.0179	0.00159699	AT5G05640.1 protein_coding nucleoprotein-related nucleoprotein-related; FUNCTIONS IN: molecular_function unknown; INVOLVED IN: biological_process unknown; LOCATED IN: membrane; EXPRESSED IN: 20 plant structures; EXPRESSED DURING: 9 growth stages; Has 1807 Blast hits to 1807 proteins in 277 species: Archae - 0; Bacteria - 0; Metazoa - 736; Fungi - 347; Plants - 385; Viruses - 0; Other Eukaryotes -…
AT1G26380	32.1697	2.68274	0.0015959	AT1G26380.1 protein_coding FAD-binding Berberine family protein FAD-binding Berberine family protein; FUNCTIONS IN: electron carrier activity, oxidoreductase activity, FAD binding, catalytic activity; LOCATED IN: endomembrane system; EXPRESSED IN: 9 plant structures; EXPRESSED DURING: LP.06 six leaves visible, LP.04 four leaves visible, 4 anthesis, LP.08 eight leaves visible; CONTAINS InterPro DO…
AT4G09420	16.4538	1.09427	0.00159517	AT4G09420.1 protein_coding Disease resistance protein (TIR-NBS class) Disease resistance protein (TIR-NBS class); FUNCTIONS IN: transmembrane receptor activity, ATP binding; INVOLVED IN: signal transduction, apoptosis, defense response, innate immune response; LOCATED IN: intrinsic to membrane; EXPRESSED IN: shoot apex, cotyledon, leaf whorl, leaf; EXPRESSED DURING: LP.06 six leaves visible, LP.0…
AT5G67160	14.0265	1.39572	0.00157008	AT5G67160.1 protein_coding HXXXD-type acyl-transferase family protein Encodes a member of the BAHD acyltransferase superfamily. Mutants have enhanced susceptibility to virulent and avirulent pathogens and are defective in pathogen induced SA biosynthesis. EPS1 may act upstream of SA biosynthesis as application of SA can rescue the mutant phenotype. ENHANCED PSEUDOMONAS SUSCEPTIBILTY 1 (EPS1); FUN…
AT4G12500	40.0476	2.35043	0.00145346	AT4G12500.1 protein_coding Bifunctional inhibitor/lipid-transfer protein/seed storage 2S albumin superfamily protein Bifunctional inhibitor/lipid-transfer protein/seed storage 2S albumin superfamily protein; FUNCTIONS IN: lipid binding; INVOLVED IN: lipid transport; EXPRESSED IN: hypocotyl, leaf; EXPRESSED DURING: LP.04 four leaves visible; CONTAINS InterPro DOMAIN/s: Bifunctional inhibitor/plant…
AT3G19660	17.8132	1.04862	0.00142697	AT3G19660.1 protein_coding unknown protein; Has 16 Blast hits to 16 proteins in 6 species: Archae - 0; Bacteria - 0; Metazoa - 0; Fungi - 0; Plants - 16; Viruses - 0; Other Eukaryotes - 0 (source: NCBI BLink).
AT1G24148	14.5666	1.13595	0.00141558	AT1G24148.1 protein_coding unknown protein; FUNCTIONS IN: molecular_function unknown; INVOLVED IN: biological_process unknown; LOCATED IN: cellular_component unknown; BEST Arabidopsis thaliana protein match is: unknown protein (TAIR:AT1G24147.1).
AT5G55090	10.6266	1.0318	0.00138368	AT5G55090.1 protein_coding mitogen-activated protein kinase kinase kinase 15 member of MEKK subfamily mitogen-activated protein kinase kinase kinase 15 (MAPKKK15); FUNCTIONS IN: protein serine/threonine kinase activity, protein kinase activity, kinase activity, ATP binding; INVOLVED IN: protein amino acid phosphorylation; LOCATED IN: cellular_component unknown; CONTAINS InterPro DOMAIN/s: Protein…
AT5G38050	14.1793	1.0172	0.00137213	AT5G38050.1 protein_coding RNA polymerase II transcription elongation factor RNA polymerase II transcription elongation factor; CONTAINS InterPro DOMAIN/s: Eaf, ELL-associated factor (InterPro:IPR019194); BEST Arabidopsis thaliana protein match is: RNA polymerase II transcription elongation factor (TAIR:AT1G71080.1); Has 1807 Blast hits to 1807 proteins in 277 species: Archae - 0; Bacteria - 0; M…
AT5G61560	52.5607	1.1843	0.00130551	AT5G61560.1 protein_coding U-box domain-containing protein kinase family protein U-box domain-containing protein kinase family protein; FUNCTIONS IN: ubiquitin-protein ligase activity, protein serine/threonine kinase activity, protein kinase activity, kinase activity, ATP binding; INVOLVED IN: protein amino acid phosphorylation, protein ubiquitination, response to stress; LOCATED IN: chloroplast,…
AT3G26550	10.3613	1.02976	0.00125004	AT3G26550.1 protein_coding Cysteine/Histidine-rich C1 domain family protein Cysteine/Histidine-rich C1 domain family protein; FUNCTIONS IN: zinc ion binding; EXPRESSED IN: hypocotyl, root, flower; EXPRESSED DURING: petal differentiation and expansion stage; CONTAINS InterPro DOMAIN/s: Zinc finger, RING-type (InterPro:IPR001841), DC1 (InterPro:IPR004146), Zinc finger, PHD-type (InterPro:IPR001965)…
AT1G67860	17.1443	1.6015	0.00123542	AT1G67860.1 protein_coding unknown protein; BEST Arabidopsis thaliana protein match is: unknown protein (TAIR:AT1G67865.1); Has 13 Blast hits to 13 proteins in 2 species: Archae - 0; Bacteria - 0; Metazoa - 0; Fungi - 0; Plants - 13; Viruses - 0; Other Eukaryotes - 0 (source: NCBI BLink).
AT2G03360	11.166	1.21071	0.00117974	AT2G03360.1 protein_coding Glycosyltransferase family 61 protein Glycosyltransferase family 61 protein; FUNCTIONS IN: transferase activity, transferring glycosyl groups; INVOLVED IN: biological_process unknown; LOCATED IN: endomembrane system; CONTAINS InterPro DOMAIN/s: Glycosyltransferase AER61, uncharacterised (InterPro:IPR007657); BEST Arabidopsis thaliana protein match is: Glycosyltransferas…
AT4G18372	10.158	1.09499	0.00116624	AT4G18372.1 protein_coding Small nuclear ribonucleoprotein family protein Small nuclear ribonucleoprotein family protein; CONTAINS InterPro DOMAIN/s: Like-Sm ribonucleoprotein (LSM) domain (InterPro:IPR001163), Like-Sm ribonucleoprotein (LSM)-related domain (InterPro:IPR010920); Has 30201 Blast hits to 17322 proteins in 780 species: Archae - 12; Bacteria - 1396; Metazoa - 17338; Fungi - 3422; Pla…
AT1G55120	18.8106	1.05937	0.00114041	AT1G55120.1 protein_coding beta-fructofuranosidase 5 Encodes a protein with fructan exohydrolase (FEH) activity acting on levan-type fructans (6-FEH, levanase). The enzyme does not have invertase activity. beta-fructofuranosidase 5 (FRUCT5); FUNCTIONS IN: hydrolase activity, hydrolyzing O-glycosyl compounds, levanase activity; INVOLVED IN: sucrose catabolic process, using beta-fructofuranosidase,…
AT5G18010	11.6259	1.07905	0.00112977	AT5G18010.1 protein_coding SAUR-like auxin-responsive protein family SAUR-like auxin-responsive protein family ; CONTAINS InterPro DOMAIN/s: Auxin responsive SAUR protein (InterPro:IPR003676); BEST Arabidopsis thaliana protein match is: SAUR-like auxin-responsive protein family (TAIR:AT5G18080.1); Has 1807 Blast hits to 1807 proteins in 277 species: Archae - 0; Bacteria - 0; Metazoa - 736; Fungi …
AT2G36220	217.134	1.26547	0.0011123	AT2G36220.1 protein_coding unknown protein; BEST Arabidopsis thaliana protein match is: unknown protein (TAIR:AT3G52710.1); Has 74 Blast hits to 74 proteins in 10 species: Archae - 0; Bacteria - 0; Metazoa - 0; Fungi - 0; Plants - 74; Viruses - 0; Other Eukaryotes - 0 (source: NCBI BLink).
AT1G80920	3397.55	1.47543	0.00101881	AT1G80920.1 protein_coding Chaperone DnaJ-domain superfamily protein A nuclear encoded soluble protein found in the chloroplast stroma. J8; FUNCTIONS IN: unfolded protein binding, heat shock protein binding; INVOLVED IN: protein folding, response to stress; LOCATED IN: nucleus; EXPRESSED IN: 24 plant structures; EXPRESSED DURING: 15 growth stages; CONTAINS InterPro DOMAIN/s: Molecular chaperone, …
AT1G48780	11.4246	1.00436	0.00101754	AT1G48780.1 protein_coding unknown protein; BEST Arabidopsis thaliana protein match is: unknown protein (TAIR:AT3G18300.1); Has 89 Blast hits to 89 proteins in 11 species: Archae - 0; Bacteria - 2; Metazoa - 0; Fungi - 0; Plants - 86; Viruses - 0; Other Eukaryotes - 1 (source: NCBI BLink).
AT1G28190	39.8797	1.03136	0.000951553	AT1G28190.1 protein_coding unknown protein; BEST Arabidopsis thaliana protein match is: unknown protein (TAIR:AT5G12340.1); Has 166 Blast hits to 162 proteins in 36 species: Archae - 0; Bacteria - 2; Metazoa - 15; Fungi - 5; Plants - 124; Viruses - 0; Other Eukaryotes - 20 (source: NCBI BLink).
AT4G36150	32.9918	1.05132	0.000947568	AT4G36150.1 protein_coding Disease resistance protein (TIR-NBS-LRR class) family Disease resistance protein (TIR-NBS-LRR class) family; FUNCTIONS IN: transmembrane receptor activity, ATP binding; INVOLVED IN: signal transduction, apoptosis, defense response, innate immune response; LOCATED IN: intrinsic to membrane, chloroplast; EXPRESSED IN: 20 plant structures; EXPRESSED DURING: 13 growth stage…
AT5G48410	14.9151	1.2233	0.000932236	AT5G48410.1 protein_coding glutamate receptor 1.3 member of Putative ligand-gated ion channel subunit family glutamate receptor 1.3 (GLR1.3); FUNCTIONS IN: intracellular ligand-gated ion channel activity; INVOLVED IN: cellular calcium ion homeostasis, response to light stimulus; LOCATED IN: endomembrane system, membrane; EXPRESSED IN: 17 plant structures; EXPRESSED DURING: 7 growth stages; CONTAI…
AT5G06860	875.552	1.01963	0.000928429	AT5G06860.1 protein_coding polygalacturonase inhibiting protein 1 Encodes a polygalacturonase inhibiting protein involved in defense response. PGIPs inhibit the function of cell wall pectin degrading enzymes such as those produced by fungal pathogens. PGIP1 is induced by fungal infection. polygalacturonase inhibiting protein 1 (PGIP1); FUNCTIONS IN: polygalacturonase inhibitor activity; INVOLVED …
AT1G69680	19.4414	1.00067	0.000813239	AT1G69680.1 protein_coding Mog1/PsbP/DUF1795-like photosystem II reaction center PsbP family protein Mog1/PsbP/DUF1795-like photosystem II reaction center PsbP family protein; CONTAINS InterPro DOMAIN/s: Mog1/PsbP/DUF1795, alpha/beta/alpha sandwich (InterPro:IPR016124), Ran-interacting Mog1 protein (InterPro:IPR007681), Mog1/PsbP, alpha/beta/alpha sandwich (InterPro:IPR016123); Has 275 Blast hits…
AT1G28230	30.6369	1.05362	0.000783402	AT1G28230.1 protein_coding purine permease 1 Encodes a transporter that transports purines,cytokinins and other adenine derivatives. Expressed in the leaf hydathodes where it may be involved in re-uptake of cytokinins during guttation. purine permease 1 (PUP1); CONTAINS InterPro DOMAIN/s: Protein of unknown function DUF6, transmembrane (InterPro:IPR000620), Protein of unknown function DUF250 (Int…
AT3G02800	11.0424	1.08865	0.000776878	AT3G02800.1 protein_coding Tyrosine phosphatase family protein Tyrosine phosphatase family protein; FUNCTIONS IN: phosphatase activity, protein tyrosine phosphatase activity, phosphoprotein phosphatase activity; INVOLVED IN: dephosphorylation; LOCATED IN: cellular_component unknown; EXPRESSED IN: 22 plant structures; EXPRESSED DURING: 15 growth stages; CONTAINS InterPro DOMAIN/s: Protein-tyrosine…
AT3G29670	19.3812	1.2773	0.00077294	AT3G29670.1 protein_coding HXXXD-type acyl-transferase family protein HXXXD-type acyl-transferase family protein; FUNCTIONS IN: transferase activity, transferring acyl groups other than amino-acyl groups, transferase activity; INVOLVED IN: biological_process unknown; LOCATED IN: cellular_component unknown; EXPRESSED IN: stem, inflorescence meristem, hypocotyl, flower; EXPRESSED DURING: petal diff…
AT5G39030	11.6029	1.25542	0.000769078	AT5G39030.1 protein_coding Protein kinase superfamily protein Protein kinase superfamily protein; FUNCTIONS IN: kinase activity; INVOLVED IN: protein amino acid phosphorylation; LOCATED IN: endomembrane system; EXPRESSED IN: 13 plant structures; EXPRESSED DURING: 9 growth stages; CONTAINS InterPro DOMAIN/s: Protein kinase, ATP binding site (InterPro:IPR017441), Malectin/receptor-like protein kina…
AT4G23200	16.1854	1.7849	0.000716529	AT4G23200.1 protein_coding cysteine-rich RLK (RECEPTOR-like protein kinase) 12 Encodes a cysteine-rich receptor-like protein kinase. cysteine-rich RLK (RECEPTOR-like protein kinase) 12 (CRK12); FUNCTIONS IN: protein serine/threonine kinase activity, protein kinase activity, ATP binding; INVOLVED IN: protein amino acid phosphorylation; LOCATED IN: vacuole; EXPRESSED IN: 7 plant structures; EXPRESS…
AT2G22920	36.0682	1.04128	0.000707137	AT2G22920.1 protein_coding serine carboxypeptidase-like 12 serine carboxypeptidase-like 12 (SCPL12); FUNCTIONS IN: serine-type carboxypeptidase activity; INVOLVED IN: proteolysis; LOCATED IN: plant-type cell wall; EXPRESSED IN: stem, inflorescence meristem, hypocotyl, root, flower; EXPRESSED DURING: petal differentiation and expansion stage; CONTAINS InterPro DOMAIN/s: Peptidase S10, serine carbo…
AT5G42830	28.338	1.99764	0.000701553	AT5G42830.1 protein_coding HXXXD-type acyl-transferase family protein HXXXD-type acyl-transferase family protein; FUNCTIONS IN: transferase activity, transferring acyl groups other than amino-acyl groups, transferase activity; INVOLVED IN: biological_process unknown; LOCATED IN: cellular_component unknown; EXPRESSED IN: 17 plant structures; EXPRESSED DURING: 12 growth stages; CONTAINS InterPro DO…
AT5G48430	39.0531	1.24422	0.000693575	AT5G48430.1 protein_coding Eukaryotic aspartyl protease family protein Eukaryotic aspartyl protease family protein; FUNCTIONS IN: aspartic-type endopeptidase activity; INVOLVED IN: proteolysis; LOCATED IN: endomembrane system; EXPRESSED IN: shoot apex, hypocotyl, root, leaf; CONTAINS InterPro DOMAIN/s: Peptidase aspartic (InterPro:IPR021109), Peptidase aspartic, catalytic (InterPro:IPR009007), Pe…
AT5G27220	13.9978	1.22141	0.000686156	AT5G27220.1 protein_coding Frigida-like protein Frigida-like protein; FUNCTIONS IN: molecular_function unknown; INVOLVED IN: biological_process unknown; LOCATED IN: cellular_component unknown; EXPRESSED IN: 24 plant structures; EXPRESSED DURING: 14 growth stages; CONTAINS InterPro DOMAIN/s: Frigida-like (InterPro:IPR012474); BEST Arabidopsis thaliana protein match is: FRIGIDA-like protein (TAIR:A…
AT5G47445	13.3329	1.11646	0.00068593	AT5G47445.1 transposable_element_gene transposable element gene copia-like retrotransposon family, has a 7.6e-84 P-value blast match to GB:CAA72989 open reading frame 1 (Ty1_Copia-element) (Brassica oleracea)
AT2G35480	11.7524	1.16608	0.000657971	AT2G35480.1 protein_coding unknown protein; FUNCTIONS IN: molecular_function unknown; INVOLVED IN: biological_process unknown; LOCATED IN: mitochondrion; EXPRESSED IN: 13 plant structures; EXPRESSED DURING: 9 growth stages; BEST Arabidopsis thaliana protein match is: unknown protein (TAIR:AT1G32260.1); Has 47 Blast hits to 47 proteins in 14 species: Archae - 0; Bacteria - 0; Metazoa - 0; Fungi - …
AT4G18250	16.5085	2.10693	0.000647224	AT4G18250.1 protein_coding receptor serine/threonine kinase, putative receptor serine/threonine kinase, putative; FUNCTIONS IN: transmembrane receptor protein serine/threonine kinase activity, kinase activity; INVOLVED IN: protein amino acid phosphorylation; EXPRESSED IN: 8 plant structures; EXPRESSED DURING: LP.06 six leaves visible, LP.04 four leaves visible, LP.10 ten leaves visible, LP.02 two…
AT3G18250	14.3419	1.71031	0.000628024	AT3G18250.1 protein_coding Putative membrane lipoprotein Putative membrane lipoprotein; Has 25 Blast hits to 25 proteins in 10 species: Archae - 0; Bacteria - 2; Metazoa - 2; Fungi - 1; Plants - 18; Viruses - 0; Other Eukaryotes - 2 (source: NCBI BLink).
AT3G49160	52.2934	1.24823	0.000599225	AT3G49160.1 protein_coding pyruvate kinase family protein Expression of the gene is downregulated in the presence of paraquat, an inducer of photoxidative stress. pyruvate kinase family protein; FUNCTIONS IN: pyruvate kinase activity, magnesium ion binding, potassium ion binding, catalytic activity; INVOLVED IN: glycolysis; LOCATED IN: cellular_component unknown; EXPRESSED IN: 24 plant structures…
AT3G17050	27.8229	1.16347	0.000597132	AT3G17050.1 transposable_element_gene transposable element gene pseudogene, glycine-rich protein, similar to glycine-rich protein TIGR:At1g53620.1 (Arabidopsis thaliana)
AT5G63660	13.733	1.42727	0.000584083	AT5G63660.1 protein_coding Scorpion toxin-like knottin superfamily protein Predicted to encode a PR (pathogenesis-related) protein. Belongs to the plant defensin (PDF) family with the following members: At1g75830/PDF1.1, At5g44420/PDF1.2a, At2g26020/PDF1.2b, At5g44430/PDF1.2c, At2g26010/PDF1.3, At1g19610/PDF1.4, At1g55010/PDF1.5, At2g02120/PDF2.1, At2g02100/PDF2.2, At2g02130/PDF2.3, At1g61070/PDF…
AT3G59480	15.3386	1.33889	0.000581866	AT3G59480.1 protein_coding pfkB-like carbohydrate kinase family protein pfkB-like carbohydrate kinase family protein; FUNCTIONS IN: kinase activity, ribokinase activity; INVOLVED IN: D-ribose metabolic process, acetate fermentation, sucrose biosynthetic process, sucrose catabolic process, using beta-fructofuranosidase; LOCATED IN: cellular_component unknown; EXPRESSED IN: 9 plant structures; EXPR…
AT4G12490	24.1679	3.4097	0.000557972	AT4G12490.1 protein_coding Bifunctional inhibitor/lipid-transfer protein/seed storage 2S albumin superfamily protein Bifunctional inhibitor/lipid-transfer protein/seed storage 2S albumin superfamily protein; CONTAINS InterPro DOMAIN/s: Bifunctional inhibitor/plant lipid transfer protein/seed storage (InterPro:IPR016140), Plant lipid transfer protein/seed storage/trypsin-alpha amylase inhibitor (I…
AT3G26290	178.134	1.45249	0.000535741	AT3G26290.1 protein_coding cytochrome P450, family 71, subfamily B, polypeptide 26 putative cytochrome P450 "cytochrome P450, family 71, subfamily B, polypeptide 26" (CYP71B26); FUNCTIONS IN: electron carrier activity, monooxygenase activity, iron ion binding, oxygen binding, heme binding; INVOLVED IN: oxidation reduction; LOCATED IN: endomembrane system; EXPRESSED IN: 22 plant structures; EXPRES…
AT4G29050	13.0453	2.44393	0.000503961	AT4G29050.1 protein_coding Concanavalin A-like lectin protein kinase family protein Concanavalin A-like lectin protein kinase family protein; FUNCTIONS IN: carbohydrate binding, kinase activity; INVOLVED IN: protein amino acid phosphorylation; LOCATED IN: endomembrane system; EXPRESSED IN: 7 plant structures; EXPRESSED DURING: 8 growth stages; CONTAINS InterPro DOMAIN/s: Legume lectin, beta chain…
AT1G66470	18.8897	1.17871	0.000494526	AT1G66470.1 protein_coding ROOT HAIR DEFECTIVE6 ROOT HAIR DEFECTIVE6 (RHD6); CONTAINS InterPro DOMAIN/s: Helix-loop-helix DNA-binding domain (InterPro:IPR001092), Helix-loop-helix DNA-binding (InterPro:IPR011598); BEST Arabidopsis thaliana protein match is: RHD SIX-LIKE 1 (TAIR:AT5G37800.1); Has 2452 Blast hits to 2438 proteins in 100 species: Archae - 0; Bacteria - 0; Metazoa - 23; Fungi - 2; Pl…
AT5G39785	19.8852	1.13302	0.000480719	AT5G39785.1 protein_coding Protein of unknown function (DUF1666) FUNCTIONS IN: structural constituent of ribosome; INVOLVED IN: translation; LOCATED IN: ribosome, intracellular; EXPRESSED IN: 23 plant structures; EXPRESSED DURING: 14 growth stages; CONTAINS InterPro DOMAIN/s: Ribosomal protein L34e (InterPro:IPR008195), Protein of unknown function DUF1666 (InterPro:IPR012870); BEST Arabidopsis th…
AT5G47590	24.3356	1.59715	0.000467438	AT5G47590.1 protein_coding Heat shock protein HSP20/alpha crystallin family Heat shock protein HSP20/alpha crystallin family; FUNCTIONS IN: aspartic-type endopeptidase activity; INVOLVED IN: proteolysis; LOCATED IN: cellular_component unknown; CONTAINS InterPro DOMAIN/s: Small heat shock protein, predicted, plant (InterPro:IPR016952), Peptidase A1 (InterPro:IPR001461), HSP20-like chaperone (Inter…
AT3G18580	19.2068	1.02157	0.000442089	AT3G18580.1 protein_coding Nucleic acid-binding, OB-fold-like protein Nucleic acid-binding, OB-fold-like protein; FUNCTIONS IN: single-stranded DNA binding; INVOLVED IN: biological_process unknown; CONTAINS InterPro DOMAIN/s: Nucleic acid-binding, OB-fold-like (InterPro:IPR016027), Nucleic acid-binding, OB-fold (InterPro:IPR012340), Primosome PriB/single-strand DNA-binding (InterPro:IPR000424); B…
AT4G20000	24.2061	1.77449	0.000429355	AT4G20000.1 protein_coding VQ motif-containing protein VQ motif-containing protein; CONTAINS InterPro DOMAIN/s: VQ (InterPro:IPR008889); Has 92 Blast hits to 92 proteins in 13 species: Archae - 0; Bacteria - 0; Metazoa - 0; Fungi - 0; Plants - 92; Viruses - 0; Other Eukaryotes - 0 (source: NCBI BLink).
AT1G03740	243.839	1.12775	0.000418176	AT1G03740.1 protein_coding Protein kinase superfamily protein Protein kinase superfamily protein; FUNCTIONS IN: protein serine/threonine kinase activity, protein kinase activity, kinase activity, ATP binding; INVOLVED IN: protein amino acid phosphorylation, N-terminal protein myristoylation; EXPRESSED IN: 24 plant structures; EXPRESSED DURING: 13 growth stages; CONTAINS InterPro DOMAIN/s: Protein…
AT5G22630	242.416	1.00737	0.000414532	AT5G22630.1 protein_coding arogenate dehydratase 5 Encodes a plastid-localized arogenate dehydratase involved in phenylalanine biosynthesis. Not less than six genes encoding ADT were identi&#64257;ed in the Arabidopsis genome: ADT1 [At1g11790]; ADT2 [At3g07630]; ADT3 [At2g27820]; ADT4 [At3g44720]; ADT5 [At5g22630]; and ADT6 [At1g08250]. arogenate dehydratase 5 (ADT5); FUNCTIONS IN: arogenate dehy…
AT4G08470	126.302	1.11837	0.000414466	AT4G08470.1 protein_coding MAPK/ERK kinase kinase 3 Encodes a member of the A1 subgroup of the MEKK (MAPK/ERK kinase kinase) family. MEKK is another name for Mitogen-Activated Protein Kinase Kinase Kinase (MAPKKK or MAP3K). This subgroup has four members: At4g08500 (MEKK1, also known as ARAKIN, MAP3Kb1, MAPKKK8), At4g08480 (MEKK2, also known as MAP3Kb4, MAPKKK9), At4g08470 (MEKK3, also known as M…
AT5G44120	11.6843	4.98573	0.000401421	AT5G44120.1 protein_coding RmlC-like cupins superfamily protein Encodes a 12S seed storage protein. The Landsberg erecta genome contains another copy of 12S globulin gene, CRA2, which is located tandemly with CRA1. Protein is tyrosine-phosphorylated and its phosphorylation state is modulated in response to ABA in Arabidopsis thaliana seeds. CRUCIFERINA (CRA1); FUNCTIONS IN: nutrient reservoir act…
AT1G75170	56.0256	1.048	0.000397421	AT1G75170.1 protein_coding Sec14p-like phosphatidylinositol transfer family protein Sec14p-like phosphatidylinositol transfer family protein; CONTAINS InterPro DOMAIN/s: Cellular retinaldehyde-binding/triple function, C-terminal (InterPro:IPR001251), Cellular retinaldehyde-binding/triple function, N-terminal (InterPro:IPR008273), Phosphatidylinositol transfer protein-like, N-terminal (InterPro:IP…
AT5G44572	111.305	1.35825	0.000387772	AT5G44572.1 protein_coding unknown protein; FUNCTIONS IN: molecular_function unknown; INVOLVED IN: biological_process unknown; LOCATED IN: endomembrane system; Has 7 Blast hits to 7 proteins in 2 species: Archae - 0; Bacteria - 0; Metazoa - 0; Fungi - 0; Plants - 7; Viruses - 0; Other Eukaryotes - 0 (source: NCBI BLink).
AT3G28930	27.9366	1.03043	0.000379948	AT3G28930.1 protein_coding AIG2-like (avirulence induced gene) family protein avrRpt2-induced gene that exhibits RPS2- and avrRpt2-dependent induction early after infection with Pseudomonas syringae pv maculicola strain ES4326 carrying avrRpt2 AVRRPT2-INDUCED GENE 2 (AIG2); FUNCTIONS IN: molecular_function unknown; INVOLVED IN: response to bacterium; LOCATED IN: cellular_component unknown; EXPRES…
AT5G03545	36.431	1.11045	0.000375965	AT5G03545.1 protein_coding Expressed in response to phosphate starvation, this response is enhanced by the presence of IAA. unknown protein; Has 7 Blast hits to 7 proteins in 2 species: Archae - 0; Bacteria - 0; Metazoa - 0; Fungi - 0; Plants - 7; Viruses - 0; Other Eukaryotes - 0 (source: NCBI BLink).
AT5G14940	26.4807	1.30955	0.000373159	AT5G14940.1 protein_coding Major facilitator superfamily protein Major facilitator superfamily protein; FUNCTIONS IN: amino acid transmembrane transporter activity, transporter activity; INVOLVED IN: oligopeptide transport, response to nematode; LOCATED IN: membrane; EXPRESSED IN: 17 plant structures; EXPRESSED DURING: 9 growth stages; CONTAINS InterPro DOMAIN/s: Oligopeptide transporter (InterPr…
AT3G43510	27.4141	1.1174	0.000371094	AT3G43510.1 transposable_element_gene transposable element gene copia-like retrotransposon family, has a 2.3e-11 P-value blast match to GB:BAA11674 ORF(AA 1-1338) (Ty1_Copia-element) (Nicotiana tabacum)
AT5G01540	28.5978	2.31206	0.000358949	AT5G01540.1 protein_coding lectin receptor kinase a4.1 Encodes LecRKA4.1, a member of the lectin receptor kinase subfamily A4 (LecRKA4.1 At5g01540; LecRKA4.2 At5g01550; LecRKA4.3 At5g01560). Together with other members of the subfamily, functions redundantly in the negative regulation of ABA response in seed germination. lectin receptor kinase a4.1 (LECRKA4.1); FUNCTIONS IN: kinase activity; INVO…
AT3G43850	18.5805	1.42487	0.00033481	AT3G43850.1 protein_coding unknown protein; FUNCTIONS IN: molecular_function unknown; INVOLVED IN: biological_process unknown; LOCATED IN: vacuole; BEST Arabidopsis thaliana protein match is: unknown protein (TAIR:AT5G21940.1); Has 215 Blast hits to 215 proteins in 19 species: Archae - 0; Bacteria - 0; Metazoa - 0; Fungi - 0; Plants - 213; Viruses - 0; Other Eukaryotes - 2 (source: NCBI BLink).
AT5G18150	28.1305	1.04626	0.000332139	AT5G18150.1 protein_coding Methyltransferase-related protein Methyltransferase-related protein; FUNCTIONS IN: molecular_function unknown; INVOLVED IN: biological_process unknown; LOCATED IN: endomembrane system; EXPRESSED IN: 24 plant structures; EXPRESSED DURING: 15 growth stages; BEST Arabidopsis thaliana protein match is: unknown protein (TAIR:AT5G14602.1); Has 1807 Blast hits to 1807 proteins…
AT3G16530	129.085	1.09418	0.000318594	AT3G16530.1 protein_coding Legume lectin family protein Lectin like protein whose expression is induced upon treatment with chitin oligomers. Legume lectin family protein; FUNCTIONS IN: carbohydrate binding, binding; INVOLVED IN: response to chitin; LOCATED IN: apoplast, cell wall, nucleus, plant-type cell wall; EXPRESSED IN: 16 plant structures; EXPRESSED DURING: 9 growth stages; CONTAINS InterP…
AT1G62380	5730.26	1.20306	0.000312819	AT1G62380.1 protein_coding ACC oxidase 2 Encodes a protein similar to 1-aminocyclopropane-1-carboxylic oxidase (ACC oxidase). Expression of the AtACO2 transcripts is affected by ethylene. ACC oxidase 2 (ACO2); FUNCTIONS IN: 1-aminocyclopropane-1-carboxylate oxidase activity, copper ion binding; INVOLVED IN: response to salt stress, detection of ethylene stimulus, ethylene biosynthetic process; LO…
AT1G19790	10.7919	1.15097	0.000293585	AT1G19790.1 protein_coding SHI-related sequence 7 A member of SHI gene family. Arabidopsis thaliana has ten members that encode proteins with a RING finger-like zinc finger motif. Despite being highly divergent in sequence, many of the SHI-related genes are partially redundant in function and synergistically promote gynoecium, stamen and leaf development in Arabidopsis. SHI-related sequence 7 (SR…
AT4G34770	10.837	1.29909	0.000293261	AT4G34770.1 protein_coding SAUR-like auxin-responsive protein family SAUR-like auxin-responsive protein family ; CONTAINS InterPro DOMAIN/s: Auxin responsive SAUR protein (InterPro:IPR003676); BEST Arabidopsis thaliana protein match is: SAUR-like auxin-responsive protein family (TAIR:AT2G21210.1); Has 1411 Blast hits to 1394 proteins in 28 species: Archae - 0; Bacteria - 0; Metazoa - 0; Fungi - 0…
AT5G39020	16.1536	1.78536	0.00028256	AT5G39020.1 protein_coding Malectin/receptor-like protein kinase family protein Malectin/receptor-like protein kinase family protein; FUNCTIONS IN: protein serine/threonine kinase activity, protein kinase activity, kinase activity, ATP binding; INVOLVED IN: protein amino acid phosphorylation; LOCATED IN: endomembrane system; EXPRESSED IN: 14 plant structures; EXPRESSED DURING: 9 growth stages; CO…
AT3G27220	24.7417	1.07837	0.000276692	AT3G27220.1 protein_coding Galactose oxidase/kelch repeat superfamily protein Galactose oxidase/kelch repeat superfamily protein; CONTAINS InterPro DOMAIN/s: Galactose oxidase/kelch, beta-propeller (InterPro:IPR011043), Kelch related (InterPro:IPR013089), Kelch-type beta propeller (InterPro:IPR015915); BEST Arabidopsis thaliana protein match is: Galactose oxidase/kelch repeat superfamily protein …
AT2G32880	101.821	1.23919	0.000271523	AT2G32880.1 protein_coding TRAF-like family protein TRAF-like family protein; CONTAINS InterPro DOMAIN/s: TRAF-like (InterPro:IPR008974), MATH (InterPro:IPR002083), TRAF-type (InterPro:IPR013322); BEST Arabidopsis thaliana protein match is: TRAF-like family protein (TAIR:AT2G32870.1); Has 574 Blast hits to 518 proteins in 28 species: Archae - 0; Bacteria - 0; Metazoa - 4; Fungi - 2; Plants - 559;…
AT5G46090	11.8533	1.37573	0.000257653	AT5G46090.1 protein_coding Protein of unknown function (DUF679) Protein of unknown function (DUF679); FUNCTIONS IN: molecular_function unknown; INVOLVED IN: biological_process unknown; LOCATED IN: chloroplast; CONTAINS InterPro DOMAIN/s: Protein of unknown function DUF679 (InterPro:IPR007770); BEST Arabidopsis thaliana protein match is: Protein of unknown function (DUF679) (TAIR:AT4G18425.1); Has…
AT2G30400	12.8981	1.3574	0.000256867	AT2G30400.1 protein_coding ovate family protein 2 ovate family protein 2 (OFP2); INVOLVED IN: N-terminal protein myristoylation; EXPRESSED IN: 13 plant structures; EXPRESSED DURING: 6 growth stages; CONTAINS InterPro DOMAIN/s: Protein of unknown function DUF623 (InterPro:IPR006458); BEST Arabidopsis thaliana protein match is: ovate family protein 4 (TAIR:AT1G06920.1); Has 501 Blast hits to 493 pr…
AT5G51160	15.6861	1.05587	0.000247955	AT5G51160.1 protein_coding Ankyrin repeat family protein Ankyrin repeat family protein; CONTAINS InterPro DOMAIN/s: Ankyrin repeat-containing domain (InterPro:IPR020683), Ankyrin repeat (InterPro:IPR002110); BEST Arabidopsis thaliana protein match is: Ankyrin repeat family protein (TAIR:AT4G10720.1); Has 23468 Blast hits to 11643 proteins in 579 species: Archae - 38; Bacteria - 1696; Metazoa - 12…
AT4G25800	11.2763	1.27916	0.000243012	AT4G25800.1 protein_coding Calmodulin-binding protein Calmodulin-binding protein; CONTAINS InterPro DOMAIN/s: Calmodulin binding protein-like (InterPro:IPR012416); BEST Arabidopsis thaliana protein match is: Calmodulin-binding protein (TAIR:AT5G57580.1); Has 340 Blast hits to 325 proteins in 25 species: Archae - 0; Bacteria - 6; Metazoa - 0; Fungi - 0; Plants - 333; Viruses - 0; Other Eukaryotes …
AT1G64170	120.741	1.76197	0.000238813	AT1G64170.1 protein_coding cation/H+ exchanger 16 member of Putative Na+/H+ antiporter family cation/H+ exchanger 16 (CHX16); FUNCTIONS IN: monovalent cation:hydrogen antiporter activity, sodium:hydrogen antiporter activity; INVOLVED IN: cation transport; LOCATED IN: integral to membrane; EXPRESSED IN: stem, male gametophyte, hypocotyl, root, leaf; EXPRESSED DURING: LP.04 four leaves visible; CON…
AT5G12030	16.4103	3.00538	0.000236334	AT5G12030.1 protein_coding heat shock protein 17.6A Encodes a cytosolic small heat shock protein with chaperone activity that is induced by heat and osmotic stress and is also expressed late in seed development. heat shock protein 17.6A (HSP17.6A); FUNCTIONS IN: unfolded protein binding; INVOLVED IN: protein folding, response to high light intensity, response to hydrogen peroxide, response to hea…
AT2G39435	23.0665	1.0926	0.000236314	AT2G39435.1 protein_coding Phosphatidylinositol N-acetyglucosaminlytransferase subunit P-related Phosphatidylinositol N-acetyglucosaminlytransferase subunit P-related; FUNCTIONS IN: molecular_function unknown; INVOLVED IN: biological_process unknown; LOCATED IN: cellular_component unknown; EXPRESSED IN: 19 plant structures; EXPRESSED DURING: 9 growth stages; BEST Arabidopsis thaliana protein matc…
AT4G19645	11.5392	1.48855	0.000230474	AT4G19645.1 protein_coding TRAM, LAG1 and CLN8 (TLC) lipid-sensing domain containing protein TRAM, LAG1 and CLN8 (TLC) lipid-sensing domain containing protein; FUNCTIONS IN: molecular_function unknown; INVOLVED IN: biological_process unknown; LOCATED IN: integral to membrane; CONTAINS InterPro DOMAIN/s: TRAM/LAG1/CLN8 homology domain (InterPro:IPR006634); BEST Arabidopsis thaliana protein match i…
AT2G45210	37.4056	1.38815	0.00022971	AT2G45210.1 protein_coding SAUR-like auxin-responsive protein family SAUR-like auxin-responsive protein family ; CONTAINS InterPro DOMAIN/s: Auxin responsive SAUR protein (InterPro:IPR003676); BEST Arabidopsis thaliana protein match is: SAUR-like auxin-responsive protein family (TAIR:AT3G60690.1); Has 1221 Blast hits to 1213 proteins in 27 species: Archae - 0; Bacteria - 0; Metazoa - 0; Fungi - 0…
AT3G11840	17.0507	1.36181	0.000228918	AT3G11840.1 protein_coding plant U-box 24 Encodes a U-box-domain-containing E3 ubiquitin ligase that acts as a negative regulator of PAMP-triggered immunity. plant U-box 24 (PUB24); FUNCTIONS IN: ubiquitin-protein ligase activity, binding; INVOLVED IN: respiratory burst involved in defense response, protein autoubiquitination, response to chitin, defense response; LOCATED IN: ubiquitin ligase com…
AT5G55250	18.747	1.38204	0.000224041	AT5G55250.1 protein_coding IAA carboxylmethyltransferase 1 Encodes an enzyme which specifically converts IAA to its methyl ester form MelIAA. This gene belongs to the family of carboxyl methyltransferases whose members catalyze the transfer of the methyl group from S-adenosyl-L-methionine to carboxylic acid-containing substrates to form small molecule methyl esters. Expression of TCP genes is dow…
AT1G52330	12.5018	1.25812	0.000214635	AT1G52330.1 protein_coding Late embryogenesis abundant (LEA) hydroxyproline-rich glycoprotein family Late embryogenesis abundant (LEA) hydroxyproline-rich glycoprotein family; CONTAINS InterPro DOMAIN/s: Late embryogenesis abundant protein, group 2 (InterPro:IPR004864); BEST Arabidopsis thaliana protein match is: Late embryogenesis abundant (LEA) hydroxyproline-rich glycoprotein family (TAIR:AT4G…
AT1G04945	19.2123	1.00689	0.000210557	AT1G04945.1 protein_coding HIT-type Zinc finger family protein HIT-type Zinc finger family protein; FUNCTIONS IN: molecular_function unknown; INVOLVED IN: biological_process unknown; EXPRESSED IN: 14 plant structures; EXPRESSED DURING: 6 growth stages; CONTAINS InterPro DOMAIN/s: Zinc finger, HIT-type (InterPro:IPR007529); Has 408 Blast hits to 406 proteins in 188 species: Archae - 0; Bacteria - …
AT5G36925	13.4337	1.96336	0.000203676	AT5G36925.1 protein_coding unknown protein; BEST Arabidopsis thaliana protein match is: unknown protein (TAIR:AT5G36920.1); Has 9 Blast hits to 9 proteins in 2 species: Archae - 0; Bacteria - 0; Metazoa - 0; Fungi - 0; Plants - 9; Viruses - 0; Other Eukaryotes - 0 (source: NCBI BLink).
AT5G62630	132.985	1.04969	0.000192978	AT5G62630.1 protein_coding hipl2 protein precursor hipl2 protein precursor (HIPL2); FUNCTIONS IN: catalytic activity; INVOLVED IN: biological_process unknown; LOCATED IN: anchored to plasma membrane, plasma membrane, anchored to membrane; EXPRESSED IN: 17 plant structures; EXPRESSED DURING: 11 growth stages; CONTAINS InterPro DOMAIN/s: Soluble quinoprotein glucose/sorbosone dehydrogenase (InterPr…
AT1G26420	35.5938	1.96655	0.000192156	AT1G26420.1 protein_coding FAD-binding Berberine family protein FAD-binding Berberine family protein; FUNCTIONS IN: electron carrier activity, oxidoreductase activity, FAD binding, catalytic activity; LOCATED IN: endomembrane system; EXPRESSED IN: stem, stamen; EXPRESSED DURING: 4 anthesis; CONTAINS InterPro DOMAIN/s: FAD-binding, type 2 (InterPro:IPR016166), Berberine/berberine-like (InterPro:IP…
AT3G04110	47.2634	1.19434	0.000191852	AT3G04110.1 protein_coding glutamate receptor 1.1 putative glutamate receptor (GLR1.1). Contains a functional cation - permeable pore domain. Involved in cellular cation homeostasis. glutamate receptor 1.1 (GLR1.1); FUNCTIONS IN: intracellular ligand-gated ion channel activity, cation channel activity; INVOLVED IN: cellular calcium ion homeostasis, response to light stimulus, cellular cation home…
AT1G23200	12.2632	1.5142	0.000184101	AT1G23200.1 protein_coding Plant invertase/pectin methylesterase inhibitor superfamily Plant invertase/pectin methylesterase inhibitor superfamily; FUNCTIONS IN: enzyme inhibitor activity, pectinesterase activity; INVOLVED IN: cell wall modification; LOCATED IN: endomembrane system, cell wall, plant-type cell wall; EXPRESSED IN: 8 plant structures; EXPRESSED DURING: 4 anthesis, petal differentiat…
AT1G26945	54.5136	1.67123	0.000180593	AT1G26945.1 protein_coding basic helix-loop-helix (bHLH) DNA-binding superfamily protein Encodes a basic helix-loop-helix (bHLH) protein involved in blue/far-red light signaling. Physically interacts with HFR1 and negatively regulates its activity. KIDARI (KDR); FUNCTIONS IN: transcription regulator activity; INVOLVED IN: response to light stimulus; LOCATED IN: nucleus, chloroplast; CONTAINS Inte…
AT3G60140	114.462	2.06542	0.000175093	AT3G60140.1 protein_coding Glycosyl hydrolase superfamily protein Encodes a protein similar to beta-glucosidase and is a member of glycoside hydrolase family 1. Expression is induced after 24 hours of dark treatment, in senescing leaves and treatment with exogenous photosynthesis inhibitor. Induction of gene expression was suppressed in excised leaves supplied with sugar. The authors suggest that…
AT2G32660	16.6753	1.50363	0.000173384	AT2G32660.1 protein_coding receptor like protein 22 receptor like protein 22 (RLP22); CONTAINS InterPro DOMAIN/s: Leucine-rich repeat (InterPro:IPR001611); BEST Arabidopsis thaliana protein match is: receptor like protein 27 (TAIR:AT2G33060.1); Has 72946 Blast hits to 23279 proteins in 925 species: Archae - 37; Bacteria - 3607; Metazoa - 12485; Fungi - 751; Plants - 51027; Viruses - 14; Other Euk…
AT3G50760	15.297	1.2789	0.000172941	AT3G50760.1 protein_coding galacturonosyltransferase-like 2 Encodes a protein with putative galacturonosyltransferase activity. galacturonosyltransferase-like 2 (GATL2); FUNCTIONS IN: transferase activity, transferring hexosyl groups, polygalacturonate 4-alpha-galacturonosyltransferase activity, transferase activity, transferring glycosyl groups; INVOLVED IN: carbohydrate biosynthetic process; LO…
AT3G16770	1197.67	1.3632	0.00017194	AT3G16770.1 protein_coding ethylene-responsive element binding protein Encodes a member of the ERF (ethylene response factor) subfamily B-2 of the plant specific ERF/AP2 transcription factor family (RAP2.3). The protein contains one AP2 domain. There are 5 members in this subfamily including RAP2.2 AND RAP2.12.It is localized to the nucleus and acts as a transcriptional activator through the GCC-…
AT5G04980	19.6151	1.07636	0.000170341	AT5G04980.1 protein_coding DNAse I-like superfamily protein DNAse I-like superfamily protein; FUNCTIONS IN: hydrolase activity, inositol or phosphatidylinositol phosphatase activity; INVOLVED IN: biological_process unknown; LOCATED IN: cellular_component unknown; EXPRESSED IN: 18 plant structures; EXPRESSED DURING: 8 growth stages; CONTAINS InterPro DOMAIN/s: Inositol polyphosphate related phosph…
AT3G23605	20.0954	1.0418	0.00016878	AT3G23605.1 protein_coding Ubiquitin-like superfamily protein Ubiquitin-like superfamily protein; CONTAINS InterPro DOMAIN/s: UBX (InterPro:IPR001012); BEST Arabidopsis thaliana protein match is: structural constituent of ribosome (TAIR:AT4G14250.1); Has 105 Blast hits to 100 proteins in 22 species: Archae - 0; Bacteria - 0; Metazoa - 4; Fungi - 0; Plants - 91; Viruses - 0; Other Eukaryotes - 10 …
AT5G15160	10.3917	1.65198	0.000167754	AT5G15160.1 protein_coding BANQUO 2 BNQ2 belongs to a family of atypical non-DNA binding basic helix-loop-helix (bHLH) proteins that heterodimerize with and negatively regulate bHLH transcription factors. Directly and negatively regulated by AP3 and PI in petals.Required for appropriate regulation of flowering time. BANQUO 2 (BNQ2); FUNCTIONS IN: DNA binding, sequence-specific DNA binding transcr…
AT1G53110	25.5865	1.01404	0.000165715	AT1G53110.1 protein_coding BEST Arabidopsis thaliana protein match is: proton pump interactor 2 (TAIR:AT3G15340.1); Has 9980 Blast hits to 7312 proteins in 825 species: Archae - 146; Bacteria - 1301; Metazoa - 3338; Fungi - 830; Plants - 588; Viruses - 42; Other Eukaryotes - 3735 (source: NCBI BLink).
AT4G02520	1005.55	1.35017	0.000161626	AT4G02520.1 protein_coding glutathione S-transferase PHI 2 Encodes glutathione transferase belonging to the phi class of GSTs. Naming convention according to Wagner et al. (2002). The expression of this gene is upregulated by herbicide safeners such as benoxacor and fenclorim. glutathione S-transferase PHI 2 (GSTF2); FUNCTIONS IN: glutathione transferase activity, glutathione binding; INVOLVED IN…
AT1G29440	19.3645	1.62091	0.000159944	AT1G29440.1 protein_coding SAUR-like auxin-responsive protein family SAUR-like auxin-responsive protein family ; CONTAINS InterPro DOMAIN/s: Auxin responsive SAUR protein (InterPro:IPR003676); BEST Arabidopsis thaliana protein match is: SAUR-like auxin-responsive protein family (TAIR:AT1G29430.1); Has 30201 Blast hits to 17322 proteins in 780 species: Archae - 12; Bacteria - 1396; Metazoa - 17338…
AT5G67340	41.0315	1.16441	0.000158498	AT5G67340.1 protein_coding ARM repeat superfamily protein ARM repeat superfamily protein; FUNCTIONS IN: ubiquitin-protein ligase activity, binding; INVOLVED IN: protein ubiquitination; LOCATED IN: endomembrane system, ubiquitin ligase complex; EXPRESSED IN: 11 plant structures; EXPRESSED DURING: 7 growth stages; CONTAINS InterPro DOMAIN/s: U box domain (InterPro:IPR003613), Armadillo-like helical…
AT1G67650	14.4651	1.08923	0.000157939	AT1G67650.1 protein_coding SRP72 RNA-binding domain SRP72 RNA-binding domain; FUNCTIONS IN: 7S RNA binding; INVOLVED IN: SRP-dependent cotranslational protein targeting to membrane; LOCATED IN: signal recognition particle; CONTAINS InterPro DOMAIN/s: Signal recognition particle, SRP72 subunit, RNA-binding (InterPro:IPR013699); BEST Arabidopsis thaliana protein match is: SRP72 RNA-binding domain (…
AT4G36010	31.717	1.05921	0.000157075	AT4G36010.1 protein_coding Pathogenesis-related thaumatin superfamily protein Pathogenesis-related thaumatin superfamily protein; CONTAINS InterPro DOMAIN/s: Thaumatin, pathogenesis-related (InterPro:IPR001938); BEST Arabidopsis thaliana protein match is: Pathogenesis-related thaumatin superfamily protein (TAIR:AT2G17860.1); Has 1622 Blast hits to 1597 proteins in 186 species: Archae - 0; Bacteri…
AT5G55590	11.8974	1.48786	0.000155501	AT5G55590.1 protein_coding Pectin lyase-like superfamily protein Encodes a protein with pectin methylesterase activity. No change in activity were detected in mutants defective in this gene, which was interpreted as a result of redundancy of product function with other pectin methylesterases. The gene product is required for pollen separation during normal development. In qrt mutants, the outer w…
AT1G51340	36.8127	1.13522	0.000155473	AT1G51340.1 protein_coding MATE efflux family protein MATE efflux family protein; FUNCTIONS IN: antiporter activity, drug transmembrane transporter activity; INVOLVED IN: drug transmembrane transport, transmembrane transport; LOCATED IN: endomembrane system, membrane; EXPRESSED IN: 22 plant structures; EXPRESSED DURING: 12 growth stages; CONTAINS InterPro DOMAIN/s: Multi antimicrobial extrusion p…
AT5G19140	3334.26	1.52056	0.00015368	AT5G19140.1 protein_coding Aluminium induced protein with YGL and LRDR motifs AILP1; FUNCTIONS IN: molecular_function unknown; INVOLVED IN: response to auxin stimulus, response to aluminum ion; LOCATED IN: plasma membrane; EXPRESSED IN: 23 plant structures; EXPRESSED DURING: 13 growth stages; BEST Arabidopsis thaliana protein match is: Aluminium induced protein with YGL and LRDR motifs (TAIR:AT5G…
AT1G29510	11.9971	1.66264	0.000152403	AT1G29510.1 protein_coding SAUR-like auxin-responsive protein family SMALL AUXIN UPREGULATED 68 (SAUR68); CONTAINS InterPro DOMAIN/s: Auxin responsive SAUR protein (InterPro:IPR003676); BEST Arabidopsis thaliana protein match is: SAUR-like auxin-responsive protein family (TAIR:AT1G29500.1); Has 748 Blast hits to 732 proteins in 21 species: Archae - 0; Bacteria - 0; Metazoa - 0; Fungi - 0; Plants …
AT5G20150	60.1396	1.00086	0.000151446	AT5G20150.1 protein_coding SPX domain gene 1 SPX domain gene 1 (SPX1); CONTAINS InterPro DOMAIN/s: SPX, N-terminal (InterPro:IPR004331); BEST Arabidopsis thaliana protein match is: SPX domain gene 2 (TAIR:AT2G26660.1); Has 1126 Blast hits to 1124 proteins in 197 species: Archae - 3; Bacteria - 7; Metazoa - 241; Fungi - 471; Plants - 313; Viruses - 0; Other Eukaryotes - 91 (source: NCBI BLink).
AT5G02630	20.6686	1.05879	0.000149341	AT5G02630.1 protein_coding Lung seven transmembrane receptor family protein Lung seven transmembrane receptor family protein; LOCATED IN: endomembrane system, integral to membrane; EXPRESSED IN: 21 plant structures; EXPRESSED DURING: 13 growth stages; CONTAINS InterPro DOMAIN/s: Transmembrane receptor, eukaryota (InterPro:IPR009637); BEST Arabidopsis thaliana protein match is: Lung seven transmem…
AT3G43190	12.0235	1.57386	0.00014783	AT3G43190.1 protein_coding sucrose synthase 4 Encodes a protein with sucrose synthase activity (SUS4). sucrose synthase 4 (SUS4); FUNCTIONS IN: UDP-glycosyltransferase activity, sucrose synthase activity, transferase activity, transferring glycosyl groups; INVOLVED IN: sucrose biosynthetic process, response to hypoxia; LOCATED IN: plasma membrane, vacuole, membrane; EXPRESSED IN: 15 plant structu…
AT4G24120	97.665	1.0312	0.000145641	AT4G24120.1 protein_coding YELLOW STRIPE like 1 Member of a small family of oligopeptide transporters similar to the yellow stripe locus of maize (ZmYS1). YELLOW STRIPE like 1 (YSL1); CONTAINS InterPro DOMAIN/s: Oligopeptide transporter OPT superfamily (InterPro:IPR004813); BEST Arabidopsis thaliana protein match is: YELLOW STRIPE like 3 (TAIR:AT5G53550.2); Has 1803 Blast hits to 1757 proteins in…
AT2G26290	31.3029	1.06935	0.000144246	AT2G26290.1 protein_coding root-specific kinase 1 root-specific kinase 1 (ARSK1); CONTAINS InterPro DOMAIN/s: Protein kinase, catalytic domain (InterPro:IPR000719), Serine-threonine/tyrosine-protein kinase (InterPro:IPR001245), Protein kinase-like domain (InterPro:IPR011009), Serine/threonine-protein kinase, active site (InterPro:IPR008271); BEST Arabidopsis thaliana protein match is: Protein kin…
AT3G14020	23.5642	1.14341	0.000135724	AT3G14020.1 protein_coding nuclear factor Y, subunit A6 "nuclear factor Y, subunit A6" (NF-YA6); FUNCTIONS IN: sequence-specific DNA binding transcription factor activity; INVOLVED IN: regulation of transcription, DNA-dependent; LOCATED IN: CCAAT-binding factor complex, nucleus, chloroplast; EXPRESSED IN: 21 plant structures; EXPRESSED DURING: 13 growth stages; CONTAINS InterPro DOMAIN/s: CCAAT-b…
AT4G39830	27.6829	1.60388	0.000132477	AT4G39830.1 protein_coding Cupredoxin superfamily protein Cupredoxin superfamily protein; FUNCTIONS IN: oxidoreductase activity, L-ascorbate oxidase activity, copper ion binding; INVOLVED IN: oxidation reduction; LOCATED IN: endomembrane system, extracellular region; EXPRESSED IN: 19 plant structures; EXPRESSED DURING: 12 growth stages; CONTAINS InterPro DOMAIN/s: Multicopper oxidase, type 3 (Int…
AT3G47510	33.3002	1.20019	0.000131847	AT3G47510.1 protein_coding unknown protein; FUNCTIONS IN: molecular_function unknown; INVOLVED IN: biological_process unknown; LOCATED IN: endomembrane system; EXPRESSED IN: 19 plant structures; EXPRESSED DURING: 11 growth stages; Has 15 Blast hits to 15 proteins in 7 species: Archae - 0; Bacteria - 0; Metazoa - 0; Fungi - 0; Plants - 15; Viruses - 0; Other Eukaryotes - 0 (source: NCBI BLink).
AT4G21200	13.1736	1.48006	0.000130171	AT4G21200.1 protein_coding gibberellin 2-oxidase 8 Encodes a protein with gibberellin 2-oxidase activity which acts specifically on C-20 gibberellins. gibberellin 2-oxidase 8 (GA2OX8); CONTAINS InterPro DOMAIN/s: Oxoglutarate/iron-dependent oxygenase (InterPro:IPR005123); BEST Arabidopsis thaliana protein match is: gibberellin 2-oxidase 7 (TAIR:AT1G50960.1); Has 8586 Blast hits to 8547 proteins i…
AT1G74710	70.0939	1.47084	0.000128743	AT1G74710.1 protein_coding ADC synthase superfamily protein Encodes a protein with isochorismate synthase activity. Mutants fail to accumulate salicylic acid. Its function may be redundant with that of ICS2 (AT1G18870). ENHANCED DISEASE SUSCEPTIBILITY TO ERYSIPHE ORONTII 16 (EDS16); CONTAINS InterPro DOMAIN/s: Chorismate binding, C-terminal (InterPro:IPR015890), ADC synthase (InterPro:IPR005801),…
AT5G38900	17.9286	1.79125	0.000122874	AT5G38900.1 protein_coding Thioredoxin superfamily protein Thioredoxin superfamily protein; FUNCTIONS IN: protein disulfide oxidoreductase activity; INVOLVED IN: defense response to fungus, incompatible interaction; LOCATED IN: cellular_component unknown; EXPRESSED IN: 16 plant structures; EXPRESSED DURING: 10 growth stages; CONTAINS InterPro DOMAIN/s: DSBA oxidoreductase (InterPro:IPR001853), Th…
AT4G34050	1196.34	1.01842	0.000117772	AT4G34050.1 protein_coding S-adenosyl-L-methionine-dependent methyltransferases superfamily protein caffeoyl coenzyme A O-methyltransferase 1 (CCoAOMT1); FUNCTIONS IN: caffeoyl-CoA O-methyltransferase activity; INVOLVED IN: coumarin biosynthetic process, response to cadmium ion; LOCATED IN: cytosol; EXPRESSED IN: 24 plant structures; EXPRESSED DURING: 14 growth stages; CONTAINS InterPro DOMAIN/s:…
AT3G05360	32.9774	1.01477	0.000113504	AT3G05360.1 protein_coding receptor like protein 30 receptor like protein 30 (RLP30); FUNCTIONS IN: kinase activity; INVOLVED IN: defense response signaling pathway, resistance gene-independent, signal transduction, response to cyclopentenone, defense response; LOCATED IN: endomembrane system; EXPRESSED IN: 9 plant structures; EXPRESSED DURING: 4 anthesis, petal differentiation and expansion stag…
AT5G44417	13.6788	1.51143	0.000112761	AT5G44417.1 pseudogene pseudogene, similar to CPRD2, blastp match of 42% identity and 7.0e-94 P-value to GP|13161397|dbj|BAB33033.1||AB056448 CPRD2 {Vigna unguiculata}
AT5G01560	22.661	1.72314	0.000107199	AT5G01560.1 protein_coding lectin receptor kinase a4.3 Encodes LecRKA4.3, a member of the lectin receptor kinase subfamily A4 (LecRKA4.1 At5g01540; LecRKA4.2 At5g01550; LecRKA4.3 At5g01560). Together with other members of the subfamily, functions redundantly in the negative regulation of ABA response in seed germination. lectin receptor kinase a4.3 (LECRKA4.3); FUNCTIONS IN: kinase activity; INVO…
AT5G64810	11.9057	1.82396	0.000104679	AT5G64810.1 protein_coding WRKY DNA-binding protein 51 member of WRKY Transcription Factor; Group II-c WRKY DNA-binding protein 51 (WRKY51); CONTAINS InterPro DOMAIN/s: DNA-binding WRKY (InterPro:IPR003657); BEST Arabidopsis thaliana protein match is: WRKY DNA-binding protein 50 (TAIR:AT5G26170.1); Has 30201 Blast hits to 17322 proteins in 780 species: Archae - 12; Bacteria - 1396; Metazoa - 1733…
AT5G09250	25.8315	1.04078	0.000103441	AT5G09250.1 protein_coding ssDNA-binding transcriptional regulator putative transcriptional co-activator (KIWI) mRNA, complete KIWI; FUNCTIONS IN: protein binding, transcription coactivator activity, DNA binding; INVOLVED IN: regulation of transcription, DNA-dependent; LOCATED IN: cellular_component unknown; EXPRESSED IN: 24 plant structures; EXPRESSED DURING: 15 growth stages; CONTAINS InterPro …
AT2G29065	21.0037	1.09606	9.80491e-05	AT2G29065.1 protein_coding GRAS family transcription factor GRAS family transcription factor; CONTAINS InterPro DOMAIN/s: Transcription factor GRAS (InterPro:IPR005202); BEST Arabidopsis thaliana protein match is: GRAS family transcription factor (TAIR:AT1G07520.1).
AT4G02330	186.914	1.45379	9.62756e-05	AT4G02330.1 protein_coding Plant invertase/pectin methylesterase inhibitor superfamily ATPMEPCRB; FUNCTIONS IN: pectinesterase activity; INVOLVED IN: response to salt stress; LOCATED IN: endomembrane system, cell wall; EXPRESSED IN: 20 plant structures; EXPRESSED DURING: 13 growth stages; CONTAINS InterPro DOMAIN/s: Pectinesterase, active site (InterPro:IPR018040), Pectin lyase fold/virulence fac…
AT3G14370	21.8852	1.3302	8.46992e-05	AT3G14370.1 protein_coding Protein kinase superfamily protein The WAG2 and its homolog, WAG1 each encodes protein-serine/threonine kinase that are nearly 70% identical to PsPK3 protein. All three together with CsPK3 belong to PsPK3-type kinases. At the N-terminus, all four possess a serine/threonine-rich domain. They are closely related to Arabidopsis kinases PINOID. wag1/wag2 double mutants exhi…
AT1G47565	19.2366	1.17766	8.20982e-05	AT1G47565.1 transposable_element_gene transposable element gene retrotransposon gag protein, contains Pfam:PF03732 Retrotransposon gag protein
AT5G26731	12.0009	1.31325	7.88815e-05	AT5G26731.1 protein_coding unknown protein; Has 30201 Blast hits to 17322 proteins in 780 species: Archae - 12; Bacteria - 1396; Metazoa - 17338; Fungi - 3422; Plants - 5037; Viruses - 0; Other Eukaryotes - 2996 (source: NCBI BLink).
AT2G29670	372.491	2.09945	7.39834e-05	AT2G29670.1 protein_coding Tetratricopeptide repeat (TPR)-like superfamily protein Tetratricopeptide repeat (TPR)-like superfamily protein; FUNCTIONS IN: binding; LOCATED IN: chloroplast; EXPRESSED IN: 23 plant structures; EXPRESSED DURING: 15 growth stages; CONTAINS InterPro DOMAIN/s: Tetratricopeptide-like helical (InterPro:IPR011990), Tetratricopeptide repeat-containing (InterPro:IPR013026), T…
AT1G21270	39.2894	1.54512	7.27955e-05	AT1G21270.1 protein_coding wall-associated kinase 2 cytoplasmic serine/threonine protein kinase induced by salicylic acid. mutant plants exhibit a loss of cell expansion and dependence on sugars and salts for seedling growth, affecting the expression and activity of vacuolar invertase. wall-associated kinase 2 (WAK2); FUNCTIONS IN: protein serine/threonine kinase activity, protein kinase activity…
AT3G04530	16.4209	1.11203	7.04216e-05	AT3G04530.1 protein_coding phosphoenolpyruvate carboxylase kinase 2 Encodes a second Arabidopsis phosphoenolpyruvate carboxylase kinase gene product with a different expression pattern from PPCK1. Expression of the gene is upregulated by exposure of the plant to light. phosphoenolpyruvate carboxylase kinase 2 (PPCK2); CONTAINS InterPro DOMAIN/s: Protein kinase, ATP binding site (InterPro:IPR01744…
AT4G00780	177.357	1.35789	6.67981e-05	AT4G00780.1 protein_coding TRAF-like family protein TRAF-like family protein; CONTAINS InterPro DOMAIN/s: TRAF-like (InterPro:IPR008974), MATH (InterPro:IPR002083); BEST Arabidopsis thaliana protein match is: TRAF-like family protein (TAIR:AT4G01390.1); Has 760 Blast hits to 681 proteins in 32 species: Archae - 0; Bacteria - 0; Metazoa - 8; Fungi - 0; Plants - 739; Viruses - 0; Other Eukaryotes -…
AT4G13495	252.695	1.3255	6.54237e-05	AT4G13495.1 other_rna other RNA Unknown gene
AT1G66940	63.7902	1.16508	6.50612e-05	AT1G66940.1 protein_coding protein kinase-related protein kinase-related; FUNCTIONS IN: molecular_function unknown; INVOLVED IN: biological_process unknown; LOCATED IN: endomembrane system; EXPRESSED IN: 22 plant structures; EXPRESSED DURING: 13 growth stages; BEST Arabidopsis thaliana protein match is: Protein kinase superfamily protein (TAIR:AT1G67000.1); Has 305 Blast hits to 263 proteins in 1…
AT3G05400	34.0876	1.09344	6.46531e-05	AT3G05400.1 protein_coding Major facilitator superfamily protein Major facilitator superfamily protein; FUNCTIONS IN: carbohydrate transmembrane transporter activity, sugar:hydrogen symporter activity; INVOLVED IN: transport, transmembrane transport; LOCATED IN: integral to membrane, membrane; EXPRESSED IN: 16 plant structures; EXPRESSED DURING: 8 growth stages; CONTAINS InterPro DOMAIN/s: Sugar …
AT4G14130	842.212	1.05439	6.26007e-05	AT4G14130.1 protein_coding xyloglucan endotransglucosylase/hydrolase 15 xyloglucan endotransglycosylase-related protein (XTR7) xyloglucan endotransglucosylase/hydrolase 15 (XTH15); FUNCTIONS IN: hydrolase activity, acting on glycosyl bonds, xyloglucan:xyloglucosyl transferase activity, hydrolase activity, hydrolyzing O-glycosyl compounds; INVOLVED IN: N-terminal protein myristoylation, carbohydra…
AT4G21120	91.5729	1.15832	6.0526e-05	AT4G21120.1 protein_coding amino acid transporter 1 Encodes a member of the cationic amino acid transporter (CAT) subfamily of amino acid polyamine choline transporters. Mediates efficient uptake of Lys, Arg and Glu in a yeast system. amino acid transporter 1 (AAT1); FUNCTIONS IN: arginine transmembrane transporter activity, L-lysine transmembrane transporter activity, cationic amino acid transme…
AT4G34380	24.7045	1.9511	6.04814e-05	AT4G34380.1 protein_coding Transducin/WD40 repeat-like superfamily protein Transducin/WD40 repeat-like superfamily protein; CONTAINS InterPro DOMAIN/s: WD40 repeat 2 (InterPro:IPR019782), WD40 repeat-like-containing domain (InterPro:IPR011046), WD40-repeat-containing domain (InterPro:IPR017986), WD40/YVTN repeat-like-containing domain (InterPro:IPR015943), WD40 repeat (InterPro:IPR001680), WD40 r…
AT1G29430	14.6438	2.09202	5.92709e-05	AT1G29430.1 protein_coding SAUR-like auxin-responsive protein family SAUR-like auxin-responsive protein family ; CONTAINS InterPro DOMAIN/s: Auxin responsive SAUR protein (InterPro:IPR003676); BEST Arabidopsis thaliana protein match is: SAUR-like auxin-responsive protein family (TAIR:AT5G27780.1); Has 636 Blast hits to 622 proteins in 19 species: Archae - 0; Bacteria - 0; Metazoa - 0; Fungi - 0; …
AT4G04745	10.3779	1.46947	5.81461e-05	AT4G04745.1 protein_coding unknown protein; BEST Arabidopsis thaliana protein match is: unknown protein (TAIR:AT4G21902.1); Has 32 Blast hits to 32 proteins in 9 species: Archae - 0; Bacteria - 0; Metazoa - 0; Fungi - 0; Plants - 32; Viruses - 0; Other Eukaryotes - 0 (source: NCBI BLink).
AT5G18020	15.651	1.72753	5.71789e-05	AT5G18020.1 protein_coding SAUR-like auxin-responsive protein family SAUR-like auxin-responsive protein family ; CONTAINS InterPro DOMAIN/s: Auxin responsive SAUR protein (InterPro:IPR003676); BEST Arabidopsis thaliana protein match is: SAUR-like auxin-responsive protein family (TAIR:AT5G18080.1); Has 1807 Blast hits to 1807 proteins in 277 species: Archae - 0; Bacteria - 0; Metazoa - 736; Fungi …
AT2G16790	36.1333	1.01349	5.5798e-05	AT2G16790.1 protein_coding P-loop containing nucleoside triphosphate hydrolases superfamily protein P-loop containing nucleoside triphosphate hydrolases superfamily protein; FUNCTIONS IN: shikimate kinase activity, kinase activity, ATP binding; INVOLVED IN: carbohydrate metabolic process; LOCATED IN: cellular_component unknown; EXPRESSED IN: 10 plant structures; EXPRESSED DURING: LP.04 four leave…
AT5G42060	18.0086	1.26308	5.56774e-05	AT5G42060.1 protein_coding DEK, chromatin associated protein DEK, chromatin associated protein; CONTAINS InterPro DOMAIN/s: DEK, C-terminal (InterPro:IPR014876); BEST Arabidopsis thaliana protein match is: DEK, chromatin associated protein (TAIR:AT1G64490.1); Has 1807 Blast hits to 1807 proteins in 277 species: Archae - 0; Bacteria - 0; Metazoa - 736; Fungi - 347; Plants - 385; Viruses - 0; Other…
AT4G18425	20.4225	1.63894	5.55648e-05	AT4G18425.1 protein_coding Protein of unknown function (DUF679) Protein of unknown function (DUF679); CONTAINS InterPro DOMAIN/s: Protein of unknown function DUF679 (InterPro:IPR007770); BEST Arabidopsis thaliana protein match is: Protein of unknown function (DUF679) (TAIR:AT5G46090.1); Has 30201 Blast hits to 17322 proteins in 780 species: Archae - 12; Bacteria - 1396; Metazoa - 17338; Fungi - 3…
AT1G14370	87.2989	1.12775	5.36056e-05	AT1G14370.1 protein_coding protein kinase 2A Encodes protein kinase APK2a. protein kinase 2A (APK2A); FUNCTIONS IN: protein serine/threonine kinase activity, protein kinase activity, kinase activity, ATP binding; INVOLVED IN: protein amino acid phosphorylation; LOCATED IN: chloroplast; EXPRESSED IN: 17 plant structures; EXPRESSED DURING: 9 growth stages; CONTAINS InterPro DOMAIN/s: Protein kinase…
AT5G25930	90.0075	1.59905	5.34487e-05	AT5G25930.1 protein_coding Protein kinase family protein with leucine-rich repeat domain Protein kinase family protein with leucine-rich repeat domain; FUNCTIONS IN: kinase activity; INVOLVED IN: protein amino acid phosphorylation; LOCATED IN: plasma membrane, membrane; EXPRESSED IN: 23 plant structures; EXPRESSED DURING: 14 growth stages; CONTAINS InterPro DOMAIN/s: Protein kinase, ATP binding s…
AT5G56980	225.555	1.04342	5.30867e-05	AT5G56980.1 protein_coding unknown protein; FUNCTIONS IN: molecular_function unknown; INVOLVED IN: biological_process unknown; LOCATED IN: endomembrane system; EXPRESSED IN: 18 plant structures; EXPRESSED DURING: 12 growth stages; BEST Arabidopsis thaliana protein match is: unknown protein (TAIR:AT4G26130.1); Has 30201 Blast hits to 17322 proteins in 780 species: Archae - 12; Bacteria - 1396; Met…
AT1G73790	14.1509	1.21993	5.22297e-05	AT1G73790.1 protein_coding Protein of unknown function (DUF3743) CONTAINS InterPro DOMAIN/s: Protein of unknown function DUF3743 (InterPro:IPR022214); BEST Arabidopsis thaliana protein match is: AtGCP3 interacting protein 1 (TAIR:AT4G09550.1); Has 218 Blast hits to 218 proteins in 98 species: Archae - 0; Bacteria - 0; Metazoa - 56; Fungi - 58; Plants - 72; Viruses - 0; Other Eukaryotes - 32 (sour…
AT3G46280	352.098	2.01334	5.09476e-05	AT3G46280.1 protein_coding protein kinase-related protein kinase-related; FUNCTIONS IN: molecular_function unknown; INVOLVED IN: biological_process unknown; LOCATED IN: endomembrane system; EXPRESSED IN: 6 plant structures; EXPRESSED DURING: 4 anthesis, petal differentiation and expansion stage; BEST Arabidopsis thaliana protein match is: receptor protein kinase-related (TAIR:AT3G46270.1); Has 63…
AT2G38790	24.1401	1.19903	4.99976e-05	AT2G38790.1 protein_coding unknown protein; Has 21 Blast hits to 21 proteins in 5 species: Archae - 0; Bacteria - 0; Metazoa - 0; Fungi - 0; Plants - 19; Viruses - 0; Other Eukaryotes - 2 (source: NCBI BLink).
AT1G02390	10.3986	1.80079	4.91701e-05	AT1G02390.1 protein_coding glycerol-3-phosphate acyltransferase 2 Encodes a member of a family of proteins with glycerol-3-phosphate acyltransferase activity. glycerol-3-phosphate acyltransferase 2 (GPAT2); FUNCTIONS IN: acyltransferase activity; INVOLVED IN: metabolic process; EXPRESSED IN: 13 plant structures; EXPRESSED DURING: 8 growth stages; CONTAINS InterPro DOMAIN/s: Phospholipid/glycerol …
AT1G36622	11.7756	2.29919	4.60988e-05	AT1G36622.1 protein_coding unknown protein; LOCATED IN: endomembrane system; BEST Arabidopsis thaliana protein match is: unknown protein (TAIR:AT1G36640.1); Has 12 Blast hits to 12 proteins in 2 species: Archae - 0; Bacteria - 0; Metazoa - 0; Fungi - 0; Plants - 12; Viruses - 0; Other Eukaryotes - 0 (source: NCBI BLink).
AT2G01580	14.4839	1.6632	4.48225e-05	AT2G01580.1 protein_coding unknown protein; BEST Arabidopsis thaliana protein match is: unknown protein (TAIR:AT3G07510.2); Has 129 Blast hits to 129 proteins in 12 species: Archae - 0; Bacteria - 0; Metazoa - 0; Fungi - 0; Plants - 129; Viruses - 0; Other Eukaryotes - 0 (source: NCBI BLink).
AT4G13890	27.718	1.54208	4.37521e-05	AT4G13890.1 protein_coding Pyridoxal phosphate (PLP)-dependent transferases superfamily protein EMBRYO SAC DEVELOPMENT ARREST 37 (EDA36); FUNCTIONS IN: pyridoxal phosphate binding, glycine hydroxymethyltransferase activity, catalytic activity; INVOLVED IN: glycine metabolic process, polar nucleus fusion, L-serine metabolic process, pollen development; LOCATED IN: cellular_component unknown; EXPRE…
AT5G51170	18.4605	1.35892	4.30225e-05	AT5G51170.1 protein_coding unknown protein; CONTAINS InterPro DOMAIN/s: Uncharacterised protein family UPF0406 (InterPro:IPR019146); Has 30201 Blast hits to 17322 proteins in 780 species: Archae - 12; Bacteria - 1396; Metazoa - 17338; Fungi - 3422; Plants - 5037; Viruses - 0; Other Eukaryotes - 2996 (source: NCBI BLink).
AT4G13310	18.9637	1.46058	4.25919e-05	AT4G13310.1 protein_coding cytochrome P450, family 71, subfamily A, polypeptide 20 putative cytochrome P450 "cytochrome P450, family 71, subfamily A, polypeptide 20" (CYP71A20); FUNCTIONS IN: electron carrier activity, monooxygenase activity, iron ion binding, oxygen binding, heme binding; INVOLVED IN: oxidation reduction; CONTAINS InterPro DOMAIN/s: Cytochrome P450 (InterPro:IPR001128), Cytochro…
AT4G26070	36.6042	1.15178	4.23459e-05	AT4G26070.1 protein_coding MAP kinase/ ERK kinase 1 Member of MAP Kinase Kinase. Likely functions in a stress-activated MAPK pathway. Can phosphorylate the MAPK AtMPK4, in response to stress. Gets phosphorylated by MEKK1 in response to wounding. MAP kinase/ ERK kinase 1 (MEK1); CONTAINS InterPro DOMAIN/s: Protein kinase, ATP binding site (InterPro:IPR017441), Protein kinase, catalytic domain (Int…
AT5G49630	89.095	1.43041	4.2061e-05	AT5G49630.1 protein_coding amino acid permease 6 Is a high affinity amino acid transporter capable of transporting aspartate and tryptophan. May be involved in the amino acid uptake from xylem. amino acid permease 6 (AAP6); FUNCTIONS IN: acidic amino acid transmembrane transporter activity, neutral amino acid transmembrane transporter activity, amino acid transmembrane transporter activity; INVOL…
AT2G25190	46.0571	1.02459	4.0988e-05	AT2G25190.1 protein_coding PPPDE putative thiol peptidase family protein PPPDE putative thiol peptidase family protein; CONTAINS InterPro DOMAIN/s: Protein of unknown function DUF862, eukaryotic (InterPro:IPR008580); BEST Arabidopsis thaliana protein match is: unknown protein (TAIR:AT4G31980.1); Has 848 Blast hits to 846 proteins in 171 species: Archae - 0; Bacteria - 0; Metazoa - 230; Fungi - 77…
AT1G30220	10.3666	2.34789	4.03849e-05	AT1G30220.1 protein_coding inositol transporter 2 Inositol transporter presenting conserved extracellular loop domains homologs of plexins/semaphorin/integrin (PSI) domains from animal type I receptors. inositol transporter 2 (INT2); CONTAINS InterPro DOMAIN/s: Sugar transporter, conserved site (InterPro:IPR005829), Major facilitator superfamily (InterPro:IPR020846), General substrate transporter…
AT3G26210	121.741	2.10614	3.92135e-05	AT3G26210.1 protein_coding cytochrome P450, family 71, subfamily B, polypeptide 23 putative cytochrome P450 "cytochrome P450, family 71, subfamily B, polypeptide 23" (CYP71B23); FUNCTIONS IN: electron carrier activity, monooxygenase activity, iron ion binding, oxygen binding, heme binding; INVOLVED IN: oxidation reduction; LOCATED IN: endomembrane system; EXPRESSED IN: 20 plant structures; EXPRES…
AT3G17860	42.2108	1.13467	3.83742e-05	AT3G17860.1 protein_coding jasmonate-zim-domain protein 3 JAZs are direct targets of the SCFCOI1 E3 ubiquitin-ligase and JA treatment induces their proteasome-mediated degradation. Furthermore, JAI3 negatively regulates the key transcriptional activator of JA responses, AtMYC2. The C-terminal portion of JAZ3, including the Jas domain, appears to be important for JAZ3-COI1 binding in the presence …
AT1G76690	56.6095	1.02765	3.70716e-05	AT1G76690.1 protein_coding 12-oxophytodienoate reductase 2 Encodes one of the closely related 12-oxophytodienoic acid reductases. This enzyme is not expected to participate in jasmonic acid biosynthesis because during in vitro assays, it shows very little activity with the naturally occurring OPDA isomer. Shows activity towards 2,4,6-trinitrotoluene. Expressed predominately in root. Predicted to …
AT5G45070	18.1768	1.82532	3.67877e-05	AT5G45070.1 protein_coding phloem protein 2-A8 phloem protein 2-A8 (PP2-A8); FUNCTIONS IN: carbohydrate binding; INVOLVED IN: signal transduction, defense response, innate immune response; LOCATED IN: intrinsic to membrane; EXPRESSED IN: stem, root; CONTAINS InterPro DOMAIN/s: Toll-Interleukin receptor (InterPro:IPR000157); BEST Arabidopsis thaliana protein match is: phloem protein 2-A6 (TAIR:AT5…
AT5G28830	30.6799	1.45272	3.58276e-05	AT5G28830.1 protein_coding calcium-binding EF hand family protein calcium-binding EF hand family protein; FUNCTIONS IN: calcium ion binding; INVOLVED IN: biological_process unknown; LOCATED IN: cellular_component unknown; CONTAINS InterPro DOMAIN/s: Calcium-binding EF-hand (InterPro:IPR002048); BEST Arabidopsis thaliana protein match is: Calcium-binding EF-hand family protein (TAIR:AT4G38810.2); …
AT4G37050	13.7795	2.17637	3.33457e-05	AT4G37050.1 protein_coding PATATIN-like protein 4 Patatin-related phospholipase A. Expressed in the floral gynaecium and is induced by abscisic acid (ABA) or phosphate deficiency in roots. PATATIN-like protein 4 (PLP4); CONTAINS InterPro DOMAIN/s: Acyl transferase/acyl hydrolase/lysophospholipase (InterPro:IPR016035), Patatin (InterPro:IPR002641); BEST Arabidopsis thaliana protein match is: Acyl …
AT5G14780	1263.07	1.54132	3.32231e-05	AT5G14780.1 protein_coding formate dehydrogenase Encodes a NAD-dependent formate dehydrogenase. formate dehydrogenase (FDH); FUNCTIONS IN: NAD or NADH binding, binding, oxidoreductase activity, acting on the CH-OH group of donors, NAD or NADP as acceptor, catalytic activity, cofactor binding; INVOLVED IN: response to cadmium ion, response to wounding; LOCATED IN: thylakoid, mitochondrion, chlorop…
AT5G13750	78.3565	1.16958	3.27939e-05	AT5G13750.1 protein_coding zinc induced facilitator-like 1 zinc induced facilitator-like 1 (ZIFL1); FUNCTIONS IN: tetracycline:hydrogen antiporter activity; INVOLVED IN: response to karrikin; LOCATED IN: integral to membrane; EXPRESSED IN: 24 plant structures; EXPRESSED DURING: 15 growth stages; CONTAINS InterPro DOMAIN/s: Major facilitator superfamily (InterPro:IPR020846), Tetracycline resistanc…
AT3G14620	41.2023	2.05927	3.27888e-05	AT3G14620.1 protein_coding cytochrome P450, family 72, subfamily A, polypeptide 8 putative cytochrome P450 "cytochrome P450, family 72, subfamily A, polypeptide 8" (CYP72A8); FUNCTIONS IN: electron carrier activity, monooxygenase activity, iron ion binding, oxygen binding, heme binding; INVOLVED IN: response to cyclopentenone; LOCATED IN: endomembrane system; EXPRESSED IN: 19 plant structures; EX…
AT2G01990	16.5739	1.25783	3.21861e-05	AT2G01990.1 protein_coding unknown protein; BEST Arabidopsis thaliana protein match is: unknown protein (TAIR:AT1G14630.1); Has 118 Blast hits to 118 proteins in 14 species: Archae - 0; Bacteria - 0; Metazoa - 0; Fungi - 0; Plants - 118; Viruses - 0; Other Eukaryotes - 0 (source: NCBI BLink).
AT4G36670	506.418	1.62759	3.15125e-05	AT4G36670.1 protein_coding Major facilitator superfamily protein Major facilitator superfamily protein; FUNCTIONS IN: carbohydrate transmembrane transporter activity, sugar:hydrogen symporter activity; INVOLVED IN: transport, transmembrane transport; LOCATED IN: integral to membrane, membrane; EXPRESSED IN: 19 plant structures; EXPRESSED DURING: 10 growth stages; CONTAINS InterPro DOMAIN/s: Sugar…
AT1G64810	79.0807	1.03192	3.03321e-05	AT1G64810.1 protein_coding Arabidopsis thaliana protein of unknown function (DUF794) chloroplast APO1 ACCUMULATION OF PHOTOSYSTEM ONE 1 (APO1); CONTAINS InterPro DOMAIN/s: Protein of unknown function DUF794, plant (InterPro:IPR008512); BEST Arabidopsis thaliana protein match is: Arabidopsis thaliana protein of unknown function (DUF794) (TAIR:AT5G57930.2); Has 142 Blast hits to 119 proteins in 12 …
AT4G00910	28.7366	1.39518	2.97e-05	AT4G00910.1 protein_coding Aluminium activated malate transporter family protein Aluminium activated malate transporter family protein; FUNCTIONS IN: molecular_function unknown; INVOLVED IN: response to aluminum ion; LOCATED IN: cellular_component unknown; EXPRESSED IN: sepal, root, pedicel; EXPRESSED DURING: 4 anthesis; CONTAINS InterPro DOMAIN/s: Malate transporter, aliminium toerance (InterPro…
AT3G10130	146.083	1.0542	2.937e-05	AT3G10130.1 protein_coding SOUL heme-binding family protein SOUL heme-binding family protein; FUNCTIONS IN: binding; INVOLVED IN: biological_process unknown; LOCATED IN: chloroplast thylakoid membrane, chloroplast, plastoglobule; CONTAINS InterPro DOMAIN/s: SOUL haem-binding protein (InterPro:IPR006917); BEST Arabidopsis thaliana protein match is: SOUL heme-binding family protein (TAIR:AT5G20140.…
AT4G40042	29.7609	1.04637	2.84914e-05	AT4G40042.1 protein_coding Microsomal signal peptidase 12 kDa subunit (SPC12) Microsomal signal peptidase 12 kDa subunit (SPC12); FUNCTIONS IN: peptidase activity; INVOLVED IN: signal peptide processing; LOCATED IN: endomembrane system, integral to membrane, signal peptidase complex; CONTAINS InterPro DOMAIN/s: Microsomal signal peptidase 12kDa subunit (InterPro:IPR009542); BEST Arabidopsis thali…
AT4G20820	47.3152	1.05735	2.75709e-05	AT4G20820.1 protein_coding FAD-binding Berberine family protein FAD-binding Berberine family protein; FUNCTIONS IN: electron carrier activity, oxidoreductase activity, FAD binding, catalytic activity; INVOLVED IN: oxidation reduction; EXPRESSED IN: 6 plant structures; EXPRESSED DURING: LP.06 six leaves visible, LP.04 four leaves visible, LP.08 eight leaves visible; CONTAINS InterPro DOMAIN/s: FAD…
AT1G29330	51.926	1.01293	2.73345e-05	AT1G29330.1 protein_coding ER lumen protein retaining receptor family protein Encodes a protein similar in sequence to animal and yeast endoplasmic reticulum retention signal receptor. This protein can functionally complement the yeast homologue. Transcript is detected in flower buds, stems, root, and leaves. ENDOPLASMIC RETICULUM RETENTION DEFECTIVE 2 (ERD2); CONTAINS InterPro DOMAIN/s: ER lumen…
AT4G36570	13.8773	1.50421	2.69423e-05	AT4G36570.1 protein_coding RAD-like 3 RAD-like 3 (RL3); CONTAINS InterPro DOMAIN/s: Molecular chaperone, heat shock protein, Hsp40, DnaJ (InterPro:IPR015609), SANT, DNA-binding (InterPro:IPR001005), Myb, DNA-binding (InterPro:IPR014778), Homeodomain-like (InterPro:IPR009057), SANT, eukarya (InterPro:IPR017884); BEST Arabidopsis thaliana protein match is: RAD-like 6 (TAIR:AT1G75250.1); Has 67 Blas…
AT3G22160	28.5022	1.13511	2.60064e-05	AT3G22160.1 protein_coding VQ motif-containing protein VQ motif-containing protein; FUNCTIONS IN: molecular_function unknown; INVOLVED IN: biological_process unknown; LOCATED IN: chloroplast; EXPRESSED IN: stem, inflorescence meristem, sepal, leaf, stamen; EXPRESSED DURING: LP.06 six leaves visible, LP.04 four leaves visible, 4 anthesis; CONTAINS InterPro DOMAIN/s: VQ (InterPro:IPR008889); BEST A…
AT5G44460	13.1592	1.66482	2.59317e-05	AT5G44460.1 protein_coding calmodulin like 43 calmodulin like 43 (CML43); FUNCTIONS IN: calcium ion binding; INVOLVED IN: response to cadmium ion; EXPRESSED IN: root, cultured cell; CONTAINS InterPro DOMAIN/s: EF-Hand 1, calcium-binding site (InterPro:IPR018247), EF-HAND 2 (InterPro:IPR018249), EF-hand-like domain (InterPro:IPR011992), Calcium-binding EF-hand (InterPro:IPR002048), EF-hand (InterP…
AT4G04620	85.3412	1.08197	2.57573e-05	AT4G04620.1 protein_coding Ubiquitin-like superfamily protein autophagy 8b (ATG8B); CONTAINS InterPro DOMAIN/s: Light chain 3 (LC3) (InterPro:IPR004241); BEST Arabidopsis thaliana protein match is: Ubiquitin-like superfamily protein (TAIR:AT4G21980.2); Has 1515 Blast hits to 1513 proteins in 273 species: Archae - 0; Bacteria - 0; Metazoa - 720; Fungi - 178; Plants - 303; Viruses - 3; Other Eukary…
AT2G36890	26.4037	1.11873	2.53651e-05	AT2G36890.1 protein_coding Duplicated homeodomain-like superfamily protein "Putative homolog of the Blind gene in tomato. Together with RAX1 and RAX3 belong to the class R2R3 MYB genes; encoded by the Myb-like transcription factor MYB38, regulates axillary meristem formation. " REGULATOR OF AXILLARY MERISTEMS 2 (RAX2); CONTAINS InterPro DOMAIN/s: SANT, DNA-binding (InterPro:IPR001005), Homeodomai…
AT3G12720	21.4208	2.61776	2.5077e-05	AT3G12720.1 protein_coding myb domain protein 67 Member of the R2R3 factor gene family. myb domain protein 67 (MYB67); FUNCTIONS IN: DNA binding, sequence-specific DNA binding transcription factor activity; INVOLVED IN: regulation of transcription, DNA-dependent, regulation of transcription; CONTAINS InterPro DOMAIN/s: SANT, DNA-binding (InterPro:IPR001005), Homeodomain-like (InterPro:IPR009057),…
AT5G44910	53.2822	1.72992	2.50477e-05	AT5G44910.1 protein_coding Toll-Interleukin-Resistance (TIR) domain family protein Toll-Interleukin-Resistance (TIR) domain family protein; FUNCTIONS IN: transmembrane receptor activity; INVOLVED IN: signal transduction, defense response, innate immune response; LOCATED IN: intrinsic to membrane; EXPRESSED IN: hypocotyl, root; CONTAINS InterPro DOMAIN/s: Toll-Interleukin receptor (InterPro:IPR000…
AT5G59490	24.8502	1.31655	2.45014e-05	AT5G59490.1 protein_coding Haloacid dehalogenase-like hydrolase (HAD) superfamily protein Haloacid dehalogenase-like hydrolase (HAD) superfamily protein; FUNCTIONS IN: hydrolase activity; LOCATED IN: cellular_component unknown; EXPRESSED IN: 9 plant structures; EXPRESSED DURING: L mature pollen stage, M germinated pollen stage, 4 anthesis, petal differentiation and expansion stage; CONTAINS Inter…
AT1G64490	15.9175	1.28007	2.44364e-05	AT1G64490.1 protein_coding DEK, chromatin associated protein DEK, chromatin associated protein; CONTAINS InterPro DOMAIN/s: DEK, C-terminal (InterPro:IPR014876); BEST Arabidopsis thaliana protein match is: DEK, chromatin associated protein (TAIR:AT5G42060.1); Has 63 Blast hits to 62 proteins in 15 species: Archae - 0; Bacteria - 0; Metazoa - 2; Fungi - 0; Plants - 57; Viruses - 0; Other Eukaryote…
AT4G15233	196.039	1.4149	2.41049e-05	AT4G15233.1 protein_coding ABC-2 and Plant PDR ABC-type transporter family protein ABC-2 and Plant PDR ABC-type transporter family protein; FUNCTIONS IN: nucleoside-triphosphatase activity, ATPase activity, nucleotide binding, ATP binding; INVOLVED IN: biological_process unknown; LOCATED IN: membrane; CONTAINS InterPro DOMAIN/s: ATPase, AAA+ type, core (InterPro:IPR003593), ABC transporter-like (…
AT3G05830	31.9774	1.02422	2.37822e-05	AT3G05830.1 protein_coding Encodes alpha-helical IF (intermediate filament)-like protein. unknown protein; BEST Arabidopsis thaliana protein match is: unknown protein (TAIR:AT5G26770.1); Has 58119 Blast hits to 29878 proteins in 2086 species: Archae - 743; Bacteria - 6396; Metazoa - 31988; Fungi - 4358; Plants - 2396; Viruses - 181; Other Eukaryotes - 12057 (source: NCBI BLink).
AT3G30180	88.3856	1.21071	2.33757e-05	AT3G30180.1 protein_coding brassinosteroid-6-oxidase 2 Encodes a cytochrome p450 enzyme that catalyzes the last reaction in the production of brassinolide. It is capable of converting 6-deoxocastasterone into castasterone, a C-6 oxidation, as well as the further conversion of castasterone into brassinolide by a Baeyer-Villinger oxidation reaction at C-6, resulting in the formation of an unusual s…
AT4G36900	47.7658	1.14637	2.30766e-05	AT4G36900.1 protein_coding related to AP2 10 encodes a member of the DREB subfamily A-5 of ERF/AP2 transcription factor family (RAP2.10). The protein contains one AP2 domain. There are 16 members in this subfamily including RAP2.9 and RAP2.1. related to AP2 10 (RAP2.10); FUNCTIONS IN: DNA binding, sequence-specific DNA binding transcription factor activity; INVOLVED IN: regulation of transcriptio…
AT1G54770	29.298	1.17576	2.26717e-05	AT1G54770.1 protein_coding Fcf2 pre-rRNA processing protein Fcf2 pre-rRNA processing protein; CONTAINS InterPro DOMAIN/s: Fcf2 pre-rRNA processing (InterPro:IPR014810); BEST Arabidopsis thaliana protein match is: Fcf2 pre-rRNA processing protein (TAIR:AT5G30495.1); Has 332 Blast hits to 332 proteins in 171 species: Archae - 0; Bacteria - 0; Metazoa - 110; Fungi - 124; Plants - 58; Viruses - 0; Ot…
AT2G27150	131.961	1.12611	2.24883e-05	AT2G27150.1 protein_coding abscisic aldehyde oxidase 3 Encodes the aldehyde oxidase delta isoform catalyzing the final step in abscisic acid biosynthesis. abscisic aldehyde oxidase 3 (AAO3); CONTAINS InterPro DOMAIN/s: Aldehyde oxidase/xanthine dehydrogenase (InterPro:IPR016208), Ferredoxin (InterPro:IPR001041), Molybdopterin dehydrogenase, FAD-binding (InterPro:IPR002346), [2Fe-2S]-binding (Inte…
AT5G11920	30.7073	1.73127	2.23799e-05	AT5G11920.1 protein_coding 6-&1-fructan exohydrolase Encodes a protein with fructan exohydrolase (FEH) activity acting on both inulin and levan-type fructans (1- and 6-FEH). The enzyme does not have invertase activity. 6-&1-fructan exohydrolase (cwINV6); FUNCTIONS IN: inulinase activity, hydrolase activity, hydrolyzing O-glycosyl compounds, levanase activity; INVOLVED IN: carbohydrate metabolic p…
AT4G32810	17.9298	1.57598	2.13734e-05	AT4G32810.1 protein_coding carotenoid cleavage dioxygenase 8 Encodes a protein with similarity to carotenoid cleaving deoxygenases, the enzymes that cleave beta-carotene. Involved in the production of a graft transmissable signal to suppress axillary branching. Protein is localized to chloroplast stroma and expressed primarily in root tip. Mutants in the gene exhibit increased shoot branching, an…
AT4G18550	24.3421	1.55252	2.13437e-05	AT4G18550.1 protein_coding alpha/beta-Hydrolases superfamily protein alpha/beta-Hydrolases superfamily protein; FUNCTIONS IN: triglyceride lipase activity; INVOLVED IN: lipid metabolic process; LOCATED IN: cellular_component unknown; EXPRESSED IN: 7 plant structures; EXPRESSED DURING: 4 anthesis, petal differentiation and expansion stage; CONTAINS InterPro DOMAIN/s: Lipase, class 3 (InterPro:IPR0…
AT3G23180	43.7285	1.00605	2.12361e-05	AT3G23180.1 protein_coding HR-like lesion-inducing protein-related HR-like lesion-inducing protein-related; CONTAINS InterPro DOMAIN/s: HR-like lesion-inducer (InterPro:IPR008637); BEST Arabidopsis thaliana protein match is: HR-like lesion-inducing protein-related (TAIR:AT3G23190.1); Has 30201 Blast hits to 17322 proteins in 780 species: Archae - 12; Bacteria - 1396; Metazoa - 17338; Fungi - 3422…
AT4G21510	34.8011	1.04839	2.10765e-05	AT4G21510.1 protein_coding F-box family protein F-box family protein; CONTAINS InterPro DOMAIN/s: F-box domain, cyclin-like (InterPro:IPR001810); BEST Arabidopsis thaliana protein match is: F-box family protein (TAIR:AT4G05010.1); Has 30201 Blast hits to 17322 proteins in 780 species: Archae - 12; Bacteria - 1396; Metazoa - 17338; Fungi - 3422; Plants - 5037; Viruses - 0; Other Eukaryotes - 2996 …
AT5G54940	847.777	1.34835	2.08826e-05	AT5G54940.1 protein_coding Translation initiation factor SUI1 family protein Translation initiation factor SUI1 family protein; FUNCTIONS IN: translation initiation factor activity; INVOLVED IN: translational initiation, translation; LOCATED IN: cellular_component unknown; EXPRESSED IN: 24 plant structures; EXPRESSED DURING: 15 growth stages; CONTAINS InterPro DOMAIN/s: Translation initiation fac…
AT1G09995	12.0285	1.32368	1.91933e-05	AT1G09995.1 protein_coding DNA repair DEAD helicase RAD3/XP-D subfamily protein DNA repair DEAD helicase RAD3/XP-D subfamily protein; BEST Arabidopsis thaliana protein match is: RAD3-like DNA-binding helicase protein (TAIR:AT1G79890.1); Has 19 Blast hits to 19 proteins in 7 species: Archae - 0; Bacteria - 0; Metazoa - 0; Fungi - 0; Plants - 19; Viruses - 0; Other Eukaryotes - 0 (source: NCBI BLin…
AT3G53250	11.1913	1.37772	1.91887e-05	AT3G53250.1 protein_coding SAUR-like auxin-responsive protein family SAUR-like auxin-responsive protein family ; CONTAINS InterPro DOMAIN/s: Auxin responsive SAUR protein (InterPro:IPR003676); BEST Arabidopsis thaliana protein match is: SAUR-like auxin-responsive protein family (TAIR:AT2G37030.1); Has 883 Blast hits to 881 proteins in 25 species: Archae - 0; Bacteria - 0; Metazoa - 0; Fungi - 0; …
AT4G10280	21.3416	1.23527	1.90482e-05	AT4G10280.1 protein_coding RmlC-like cupins superfamily protein RmlC-like cupins superfamily protein; FUNCTIONS IN: molecular_function unknown; LOCATED IN: endomembrane system; EXPRESSED IN: 22 plant structures; EXPRESSED DURING: 13 growth stages; CONTAINS InterPro DOMAIN/s: Cupin, RmlC-type (InterPro:IPR011051), Protein of unknown function DUF861, cupin-3 (InterPro:IPR008579), RmlC-like jelly ro…
AT3G48580	10.8422	2.00992	1.87847e-05	AT3G48580.1 protein_coding xyloglucan endotransglucosylase/hydrolase 11 xyloglucan endotransglucosylase/hydrolase 11 (XTH11); FUNCTIONS IN: hydrolase activity, acting on glycosyl bonds, hydrolase activity, hydrolyzing O-glycosyl compounds, xyloglucan:xyloglucosyl transferase activity; INVOLVED IN: carbohydrate metabolic process, cellular glucan metabolic process; LOCATED IN: endomembrane system, …
AT4G13040	88.9523	1.02636	1.83906e-05	AT4G13040.1 protein_coding Integrase-type DNA-binding superfamily protein Integrase-type DNA-binding superfamily protein; FUNCTIONS IN: DNA binding, sequence-specific DNA binding transcription factor activity; INVOLVED IN: regulation of transcription, DNA-dependent; LOCATED IN: nucleus; CONTAINS InterPro DOMAIN/s: DNA-binding, integrase-type (InterPro:IPR016177), Pathogenesis-related transcriptio…
AT3G24310	15.9801	1.90568	1.80085e-05	AT3G24310.1 protein_coding myb domain protein 305 snapdragon myb protein 305 homolog (myb) myb domain protein 305 (MYB305); CONTAINS InterPro DOMAIN/s: SANT, DNA-binding (InterPro:IPR001005), Homeodomain-like (InterPro:IPR009057), Myb, DNA-binding (InterPro:IPR014778), HTH transcriptional regulator, Myb-type, DNA-binding (InterPro:IPR017930), Homeodomain-related (InterPro:IPR012287), Myb transcri…
AT3G13090	17.6707	1.42758	1.76822e-05	AT3G13090.1 protein_coding multidrug resistance-associated protein 8 member of MRP subfamily multidrug resistance-associated protein 8 (MRP8); FUNCTIONS IN: ATPase activity, coupled to transmembrane movement of substances; INVOLVED IN: transport, transmembrane transport; LOCATED IN: plasma membrane; EXPRESSED IN: 10 plant structures; EXPRESSED DURING: 6 growth stages; CONTAINS InterPro DOMAIN/s: …
AT2G25080	1709.03	1.21117	1.72905e-05	AT2G25080.1 protein_coding glutathione peroxidase 1 Encodes glutathione peroxidase. glutathione peroxidase 1 (GPX1); FUNCTIONS IN: glutathione peroxidase activity; INVOLVED IN: oxidation reduction, response to oxidative stress; LOCATED IN: chloroplast thylakoid membrane, chloroplast stroma, chloroplast, chloroplast envelope; EXPRESSED IN: 23 plant structures; EXPRESSED DURING: 13 growth stages; C…
AT3G45290	26.9906	1.4084	1.57966e-05	AT3G45290.1 protein_coding Seven transmembrane MLO family protein A member of a large family of seven-transmembrane domain proteins specific to plants, homologs of the barley mildew resistance locus o (MLO) protein. The Arabidopsis genome contains 15 genes encoding MLO proteins, with localization in plasma membrane. Phylogenetic analysis revealed four clades of closely-related AtMLO genes. ATMLO3…
AT4G29270	41.1232	1.28206	1.5706e-05	AT4G29270.1 protein_coding HAD superfamily, subfamily IIIB acid phosphatase HAD superfamily, subfamily IIIB acid phosphatase ; FUNCTIONS IN: acid phosphatase activity; INVOLVED IN: biological_process unknown; LOCATED IN: endomembrane system; EXPRESSED IN: 7 plant structures; EXPRESSED DURING: petal differentiation and expansion stage, D bilateral stage; CONTAINS InterPro DOMAIN/s: Acid phosphatas…
AT1G12480	14.7491	1.4098	1.44401e-05	AT1G12480.1 protein_coding C4-dicarboxylate transporter/malic acid transport protein Encodes a membrane protein with 10 predicted transmembrane helices. SLAC1 is a multispanning membrane protein expressed predominantly in guard cells that plays a role in regulating cellular ion homeostasis and S-type anion currents. SLAC1 is important for normal stomatal closure in response to a variety of signal…
AT3G63440	30.7159	1.03263	1.43021e-05	AT3G63440.1 protein_coding cytokinin oxidase/dehydrogenase 6 This gene used to be called AtCKX7. It encodes a protein whose sequence is similar to cytokinin oxidase/dehydrogenase, which catalyzes the degradation of cytokinins. cytokinin oxidase/dehydrogenase 6 (CKX6); CONTAINS InterPro DOMAIN/s: Cytokinin dehydrogenase 1, FAD/cytokinin binding domain (InterPro:IPR015345), FAD-binding, type 2 (Int…
AT4G04220	15.7809	1.53008	1.4254e-05	AT4G04220.1 protein_coding receptor like protein 46 receptor like protein 46 (RLP46); FUNCTIONS IN: kinase activity; INVOLVED IN: signal transduction, defense response; LOCATED IN: endomembrane system; EXPRESSED IN: 20 plant structures; EXPRESSED DURING: 11 growth stages; CONTAINS InterPro DOMAIN/s: Leucine-rich repeat, typical subtype (InterPro:IPR003591), Leucine-rich repeat-containing N-termin…
AT5G39520	22.8421	3.25583	1.39132e-05	AT5G39520.1 protein_coding Protein of unknown function (DUF1997) Protein of unknown function (DUF1997); FUNCTIONS IN: molecular_function unknown; INVOLVED IN: biological_process unknown; LOCATED IN: chloroplast; EXPRESSED IN: 9 plant structures; EXPRESSED DURING: LP.06 six leaves visible, LP.04 four leaves visible, 4 anthesis, 4 leaf senescence stage, petal differentiation and expansion stage; CO…
AT4G04830	226.533	1.03074	1.38909e-05	AT4G04830.1 protein_coding methionine sulfoxide reductase B5 methionine sulfoxide reductase B5 (MSRB5); FUNCTIONS IN: peptide-methionine-(S)-S-oxide reductase activity; INVOLVED IN: oxidation reduction; LOCATED IN: cytosol; EXPRESSED IN: 24 plant structures; EXPRESSED DURING: 14 growth stages; CONTAINS InterPro DOMAIN/s: Methionine sulphoxide reductase B (InterPro:IPR002579), Mss4-like (InterPro:…
AT5G52810	39.1632	1.44191	1.38213e-05	AT5G52810.1 protein_coding NAD(P)-binding Rossmann-fold superfamily protein NAD(P)-binding Rossmann-fold superfamily protein; FUNCTIONS IN: structural constituent of eye lens, binding, catalytic activity; INVOLVED IN: arginine catabolic process to glutamate, nopaline catabolic process, metabolic process, octopine catabolic process; LOCATED IN: chloroplast; EXPRESSED IN: 22 plant structures; EXPRE…
AT5G15120	18.8739	1.77918	1.38179e-05	AT5G15120.1 protein_coding Protein of unknown function (DUF1637) Protein of unknown function (DUF1637); FUNCTIONS IN: cysteamine dioxygenase activity; INVOLVED IN: anaerobic respiration; LOCATED IN: cellular_component unknown; EXPRESSED IN: 20 plant structures; EXPRESSED DURING: 8 growth stages; CONTAINS InterPro DOMAIN/s: Protein of unknown function DUF1637 (InterPro:IPR012864); BEST Arabidopsis…
AT1G36060	116.968	1.1947	1.27637e-05	AT1G36060.1 protein_coding Integrase-type DNA-binding superfamily protein encodes a member of the DREB subfamily A-6 of ERF/AP2 transcription factor family. The protein contains one AP2 domain. There are 8 members in this subfamily including RAP2.4. Integrase-type DNA-binding superfamily protein; FUNCTIONS IN: DNA binding, sequence-specific DNA binding transcription factor activity; INVOLVED IN: …
AT5G43700	445.294	1.09431	1.25145e-05	AT5G43700.1 protein_coding AUX/IAA transcriptional regulator family protein Auxin inducible protein similar to transcription factors. AUXIN INDUCIBLE 2-11 (ATAUX2-11); CONTAINS InterPro DOMAIN/s: Aux/IAA-ARF-dimerisation (InterPro:IPR011525), AUX/IAA protein (InterPro:IPR003311); BEST Arabidopsis thaliana protein match is: AUX/IAA transcriptional regulator family protein (TAIR:AT1G04240.1); Has 1…
AT4G14030	1096.49	1.09031	1.24395e-05	AT4G14030.1 protein_coding selenium-binding protein 1 selenium-binding protein 1 (SBP1); FUNCTIONS IN: selenium binding; INVOLVED IN: response to cadmium ion, response to hydrogen peroxide, cellular response to selenium ion, sulfate assimilation; LOCATED IN: cellular_component unknown; EXPRESSED IN: guard cell, cultured cell, leaf; EXPRESSED DURING: seedling growth; CONTAINS InterPro DOMAIN/s: Cy…
AT3G60640	29.4682	1.02323	1.18353e-05	AT3G60640.1 protein_coding Ubiquitin-like superfamily protein AUTOPHAGY 8G (ATG8G); CONTAINS InterPro DOMAIN/s: Light chain 3 (LC3) (InterPro:IPR004241); BEST Arabidopsis thaliana protein match is: Ubiquitin-like superfamily protein (TAIR:AT4G16520.2); Has 1513 Blast hits to 1511 proteins in 273 species: Archae - 0; Bacteria - 0; Metazoa - 719; Fungi - 178; Plants - 302; Viruses - 3; Other Eukary…
AT1G21520	19.2814	2.09423	1.16275e-05	AT1G21520.1 protein_coding unknown protein; Has 9 Blast hits to 9 proteins in 2 species: Archae - 0; Bacteria - 0; Metazoa - 0; Fungi - 0; Plants - 9; Viruses - 0; Other Eukaryotes - 0 (source: NCBI BLink).
AT1G72060	37.9352	2.01805	1.15512e-05	AT1G72060.1 protein_coding serine-type endopeptidase inhibitors serine-type endopeptidase inhibitors; FUNCTIONS IN: serine-type endopeptidase inhibitor activity; INVOLVED IN: response to oxidative stress; LOCATED IN: endomembrane system; EXPRESSED IN: 21 plant structures; EXPRESSED DURING: 12 growth stages; CONTAINS InterPro DOMAIN/s: Proteinase inhibitor I20, Pin2 (InterPro:IPR003465); Has 28 Bl…
AT3G26850	24.1075	1.10293	1.13908e-05	AT3G26850.1 protein_coding histone-lysine N-methyltransferases histone-lysine N-methyltransferases; FUNCTIONS IN: histone-lysine N-methyltransferase activity; INVOLVED IN: regulation of transcription, DNA-dependent; LOCATED IN: chromosome; EXPRESSED IN: 19 plant structures; EXPRESSED DURING: 11 growth stages; CONTAINS InterPro DOMAIN/s: SRI, Set2 Rpb1 interacting (InterPro:IPR013257); BEST Arabid…
AT5G04370	12.7907	1.58428	1.12942e-05	AT5G04370.1 protein_coding S-adenosyl-L-methionine-dependent methyltransferases superfamily protein A member of the Arabidopsis SABATH methyltransferase gene family. Encodes NAMT1, a methyltransferase that methylates nicotinic acid. NAMT1; CONTAINS InterPro DOMAIN/s: SAM dependent carboxyl methyltransferase (InterPro:IPR005299); BEST Arabidopsis thaliana protein match is: S-adenosyl-L-methionine-…
AT2G47000	558.428	1.03244	1.02737e-05	AT2G47000.1 protein_coding ATP binding cassette subfamily B4 Multidrug resistance P-glycoprotein (MDR/PGP) subfamily of ABC transporters. Functions in the basipetal redirection of auxin from the root tip. Exhibits apolar plasma membrane localization in the root cap and polar localization in tissues above. ATP binding cassette subfamily B4 (ABCB4); FUNCTIONS IN: xenobiotic-transporting ATPase acti…
AT4G36430	65.0505	1.86218	1.00787e-05	AT4G36430.1 protein_coding Peroxidase superfamily protein Peroxidase superfamily protein; FUNCTIONS IN: peroxidase activity, heme binding; INVOLVED IN: response to other organism; LOCATED IN: cell wall; EXPRESSED IN: 8 plant structures; EXPRESSED DURING: 4 anthesis, C globular stage, 4 leaf senescence stage; CONTAINS InterPro DOMAIN/s: Haem peroxidase (InterPro:IPR010255), Plant peroxidase (Inter…
AT3G61990	95.1567	1.0246	9.96756e-06	AT3G61990.1 protein_coding S-adenosyl-L-methionine-dependent methyltransferases superfamily protein S-adenosyl-L-methionine-dependent methyltransferases superfamily protein; FUNCTIONS IN: O-methyltransferase activity; LOCATED IN: cytosol; EXPRESSED IN: 14 plant structures; EXPRESSED DURING: 7 growth stages; CONTAINS InterPro DOMAIN/s: O-methyltransferase, family 3 (InterPro:IPR002935); BEST Arabi…
AT4G18360	58.1706	1.20335	9.77058e-06	AT4G18360.1 protein_coding Aldolase-type TIM barrel family protein Aldolase-type TIM barrel family protein; FUNCTIONS IN: glycolate oxidase activity, oxidoreductase activity, FMN binding, catalytic activity; INVOLVED IN: oxidation reduction, metabolic process; LOCATED IN: peroxisome; EXPRESSED IN: 12 plant structures; EXPRESSED DURING: 4 anthesis, F mature embryo stage, petal differentiation and …
AT5G44568	16.6746	1.87557	9.54748e-06	AT5G44568.1 protein_coding unknown protein; FUNCTIONS IN: molecular_function unknown; INVOLVED IN: biological_process unknown; LOCATED IN: endomembrane system; Has 19 Blast hits to 19 proteins in 2 species: Archae - 0; Bacteria - 0; Metazoa - 0; Fungi - 0; Plants - 19; Viruses - 0; Other Eukaryotes - 0 (source: NCBI BLink).
AT1G13750	31.2985	1.0765	8.691e-06	AT1G13750.1 protein_coding Purple acid phosphatases superfamily protein Purple acid phosphatases superfamily protein; FUNCTIONS IN: hydrolase activity, protein serine/threonine phosphatase activity, metal ion binding, acid phosphatase activity; INVOLVED IN: biological_process unknown; LOCATED IN: endomembrane system; EXPRESSED IN: 21 plant structures; EXPRESSED DURING: 13 growth stages; CONTAINS …
AT3G23175	55.2165	1.13776	8.49982e-06	AT3G23175.1 protein_coding HR-like lesion-inducing protein-related HR-like lesion-inducing protein-related; FUNCTIONS IN: molecular_function unknown; INVOLVED IN: biological_process unknown; LOCATED IN: endoplasmic reticulum; EXPRESSED IN: callus; CONTAINS InterPro DOMAIN/s: HR-like lesion-inducer (InterPro:IPR008637); BEST Arabidopsis thaliana protein match is: HR-like lesion-inducing protein-re…
AT1G43800	13.7832	2.06543	8.49816e-06	AT1G43800.1 protein_coding Plant stearoyl-acyl-carrier-protein desaturase family protein Plant stearoyl-acyl-carrier-protein desaturase family protein; FUNCTIONS IN: acyl-[acyl-carrier-protein] desaturase activity, oxidoreductase activity, transition metal ion binding; INVOLVED IN: oxidation reduction, fatty acid metabolic process, fatty acid biosynthetic process; LOCATED IN: membrane; EXPRESSED …
AT1G76680	252.457	1.25085	8.02453e-06	AT1G76680.1 protein_coding 12-oxophytodienoate reductase 1 Encodes a member of an alpha/beta barrel fold family of FMN-containing oxidoreductases. One of the closely related 12-oxophytodienoic acid reductases. This enzyme is not expected to participate in jasmonic acid biosynthesis because during in vitro assays, it shows very little activity with the naturally occurring OPDA isomer. Shows activi…
AT5G61430	22.6933	1.37144	7.73378e-06	AT5G61430.1 protein_coding NAC domain containing protein 100 NAC domain containing protein 100 (NAC100); FUNCTIONS IN: sequence-specific DNA binding transcription factor activity; INVOLVED IN: multicellular organismal development, regulation of transcription; LOCATED IN: cellular_component unknown; EXPRESSED IN: 9 plant structures; EXPRESSED DURING: LP.04 four leaves visible, 4 anthesis, petal di…
AT5G52750	15.2979	2.62219	7.69038e-06	AT5G52750.1 protein_coding Heavy metal transport/detoxification superfamily protein Heavy metal transport/detoxification superfamily protein ; FUNCTIONS IN: metal ion binding; INVOLVED IN: metal ion transport; LOCATED IN: cellular_component unknown; EXPRESSED IN: 20 plant structures; EXPRESSED DURING: 12 growth stages; CONTAINS InterPro DOMAIN/s: Heavy metal transport/detoxification protein (Inte…
AT5G01210	1285.81	1.35852	7.58862e-06	AT5G01210.1 protein_coding HXXXD-type acyl-transferase family protein HXXXD-type acyl-transferase family protein; FUNCTIONS IN: transferase activity, transferring acyl groups other than amino-acyl groups, transferase activity; INVOLVED IN: biological_process unknown; LOCATED IN: cellular_component unknown; EXPRESSED IN: 22 plant structures; EXPRESSED DURING: 13 growth stages; CONTAINS InterPro DO…
AT5G20480	21.3538	1.80695	7.43962e-06	AT5G20480.1 protein_coding EF-TU receptor Encodes a predicted leucine-rich repeat receptor kinase (LRR-RLK). Functions as the receptor for bacterial PAMP (pathogen associated molecular patterns) EF-Tu. EF-TU receptor (EFR); FUNCTIONS IN: protein serine/threonine kinase activity, transmembrane receptor protein kinase activity, kinase activity, ATP binding; INVOLVED IN: in 7 processes; LOCATED IN: …
AT1G19960	72.7356	1.73223	7.41332e-06	AT1G19960.1 protein_coding BEST Arabidopsis thaliana protein match is: transmembrane receptors (TAIR:AT2G32140.1); Has 41 Blast hits to 41 proteins in 17 species: Archae - 0; Bacteria - 2; Metazoa - 23; Fungi - 0; Plants - 11; Viruses - 0; Other Eukaryotes - 5 (source: NCBI BLink).
AT4G30800	18.6791	1.32255	7.05556e-06	AT4G30800.1 protein_coding Nucleic acid-binding, OB-fold-like protein Nucleic acid-binding, OB-fold-like protein; CONTAINS InterPro DOMAIN/s: Nucleic acid-binding, OB-fold-like (InterPro:IPR016027), Nucleic acid-binding, OB-fold (InterPro:IPR012340), Ribosomal protein S17, archaeal (InterPro:IPR019978), Ribosomal protein S17, conserved site (InterPro:IPR019979), Ribosomal protein S17 (InterPro:IP…
AT1G30070	27.8832	1.18942	6.89879e-06	AT1G30070.1 protein_coding SGS domain-containing protein SGS domain-containing protein; FUNCTIONS IN: molecular_function unknown; INVOLVED IN: biological_process unknown; LOCATED IN: plasma membrane; EXPRESSED IN: 24 plant structures; EXPRESSED DURING: 13 growth stages; CONTAINS InterPro DOMAIN/s: CS-like domain (InterPro:IPR007052), Siah interacting protein, N-terminal (InterPro:IPR015120), SGS …
AT1G04180	10.1149	2.73992	6.7523e-06	AT1G04180.1 protein_coding YUCCA 9 YUCCA 9 (YUC9); FUNCTIONS IN: NADP or NADPH binding, oxidoreductase activity, monooxygenase activity, FAD binding, flavin-containing monooxygenase activity; INVOLVED IN: oxidation reduction; EXPRESSED IN: root; CONTAINS InterPro DOMAIN/s: Pyridine nucleotide-disulphide oxidoreductase, class-II (InterPro:IPR000103), FAD-dependent pyridine nucleotide-disulphide ox…
AT5G33290	44.5803	1.075	6.46972e-06	AT5G33290.1 protein_coding xylogalacturonan deficient 1 Acts as a xylogalacturonan xylosyltransferase within the XGA biosynthesis pathway. Involved in pectin biosynthesis. xylogalacturonan deficient 1 (XGD1); CONTAINS InterPro DOMAIN/s: Exostosin-like (InterPro:IPR004263); BEST Arabidopsis thaliana protein match is: Exostosin family protein (TAIR:AT3G42180.1); Has 35333 Blast hits to 34131 protei…
AT1G09240	13.7688	2.4312	6.30019e-06	AT1G09240.1 protein_coding nicotianamine synthase 3 Encodes a nicotianamine synthase. nicotianamine synthase 3 (NAS3); CONTAINS InterPro DOMAIN/s: Nicotianamine synthase (InterPro:IPR004298); BEST Arabidopsis thaliana protein match is: nicotianamine synthase 4 (TAIR:AT1G56430.1); Has 198 Blast hits to 195 proteins in 46 species: Archae - 20; Bacteria - 10; Metazoa - 0; Fungi - 20; Plants - 147; V…
AT2G40270	128.401	1.18349	6.13313e-06	AT2G40270.1 protein_coding Protein kinase family protein Protein kinase family protein; FUNCTIONS IN: protein kinase activity, kinase activity, ATP binding; INVOLVED IN: protein amino acid phosphorylation; LOCATED IN: plasma membrane; EXPRESSED IN: 22 plant structures; EXPRESSED DURING: 13 growth stages; CONTAINS InterPro DOMAIN/s: Protein kinase, catalytic domain (InterPro:IPR000719), Serine-thr…
AT4G37580	43.3143	1.08186	6.06096e-06	AT4G37580.1 protein_coding Acyl-CoA N-acyltransferases (NAT) superfamily protein involved in apical hook development. putative N-acetyltransferase HOOKLESS 1 (HLS1); CONTAINS InterPro DOMAIN/s: GCN5-related N-acetyltransferase, C-terminal (InterPro:IPR022610), GCN5-related N-acetyltransferase (InterPro:IPR000182), Acyl-CoA N-acyltransferase (InterPro:IPR016181); BEST Arabidopsis thaliana protein …
AT2G41480	33.5195	1.61471	5.87935e-06	AT2G41480.1 protein_coding Peroxidase superfamily protein Peroxidase superfamily protein; FUNCTIONS IN: peroxidase activity, heme binding; INVOLVED IN: oxidation reduction, response to oxidative stress; EXPRESSED IN: root, leaf; EXPRESSED DURING: LP.04 four leaves visible; CONTAINS InterPro DOMAIN/s: Haem peroxidase (InterPro:IPR010255), Plant peroxidase (InterPro:IPR000823), Peroxidases heam-lig…
AT5G53750	65.7604	1.19749	5.87065e-06	AT5G53750.1 protein_coding CBS domain-containing protein CBS domain-containing protein; CONTAINS InterPro DOMAIN/s: Cystathionine beta-synthase, core (InterPro:IPR000644); BEST Arabidopsis thaliana protein match is: Cystathionine beta-synthase (CBS) family protein (TAIR:AT4G27460.1); Has 152 Blast hits to 152 proteins in 18 species: Archae - 0; Bacteria - 0; Metazoa - 1; Fungi - 0; Plants - 150; …
AT1G62770	388.46	1.16799	5.83296e-06	AT1G62770.1 protein_coding Plant invertase/pectin methylesterase inhibitor superfamily protein Plant invertase/pectin methylesterase inhibitor superfamily protein; FUNCTIONS IN: enzyme inhibitor activity, pectinesterase inhibitor activity, pectinesterase activity; INVOLVED IN: biological_process unknown; LOCATED IN: endomembrane system; EXPRESSED IN: 16 plant structures; EXPRESSED DURING: 8 growt…
AT1G10140	148.779	1.25545	5.65457e-06	AT1G10140.1 protein_coding Uncharacterised conserved protein UCP031279 Uncharacterised conserved protein UCP031279; FUNCTIONS IN: molecular_function unknown; INVOLVED IN: biological_process unknown; LOCATED IN: plasma membrane; EXPRESSED IN: 23 plant structures; EXPRESSED DURING: 13 growth stages; CONTAINS InterPro DOMAIN/s: Uncharacterised conserved protein UCP031279 (InterPro:IPR016972); BEST A…
AT1G51800	190.003	2.20881	5.64135e-06	AT1G51800.1 protein_coding Leucine-rich repeat protein kinase family protein Leucine-rich repeat protein kinase family protein; FUNCTIONS IN: kinase activity; INVOLVED IN: protein amino acid phosphorylation; LOCATED IN: endomembrane system; EXPRESSED IN: 11 plant structures; EXPRESSED DURING: 6 growth stages; CONTAINS InterPro DOMAIN/s: Protein kinase, ATP binding site (InterPro:IPR017441), Prote…
AT5G14000	41.9661	1.17352	5.62884e-06	AT5G14000.1 protein_coding NAC domain containing protein 84 NAC domain containing protein 84 (NAC084); FUNCTIONS IN: sequence-specific DNA binding transcription factor activity; INVOLVED IN: multicellular organismal development, regulation of transcription; LOCATED IN: cellular_component unknown; EXPRESSED IN: 7 plant structures; EXPRESSED DURING: 4 anthesis, C globular stage, petal differentiati…
AT5G18030	16.0824	1.70397	5.62035e-06	AT5G18030.1 protein_coding SAUR-like auxin-responsive protein family SAUR-like auxin-responsive protein family ; CONTAINS InterPro DOMAIN/s: Auxin responsive SAUR protein (InterPro:IPR003676); BEST Arabidopsis thaliana protein match is: SAUR-like auxin-responsive protein family (TAIR:AT5G18020.1); Has 1807 Blast hits to 1807 proteins in 277 species: Archae - 0; Bacteria - 0; Metazoa - 736; Fungi …
AT5G13910	16.2426	1.90008	5.45838e-06	AT5G13910.1 protein_coding Integrase-type DNA-binding superfamily protein Encodes a member of the ERF (ethylene response factor) subfamily B-1 of ERF/AP2 transcription factor family (LEAFY PETIOLE). The protein contains one AP2 domain. There are 15 members in this subfamily including ATERF-3, ATERF-4, ATERF-7, and LEAFY PETIOLE. Acts as a positive regulator of gibberellic acid-induced germination…
AT5G13800	277.988	1.00941	5.44917e-06	AT5G13800.1 protein_coding pheophytinase Encodes a pheophytinase that is involved in chlorophyll breakdown. pheophytinase (PPH); FUNCTIONS IN: hydrolase activity, pheophytinase activity; INVOLVED IN: chlorophyll catabolic process; LOCATED IN: chloroplast; EXPRESSED IN: 23 plant structures; EXPRESSED DURING: 13 growth stages; CONTAINS InterPro DOMAIN/s: Alpha/beta hydrolase fold-1 (InterPro:IPR000…
AT2G39400	193.53	1.82474	5.38049e-06	AT2G39400.1 protein_coding alpha/beta-Hydrolases superfamily protein alpha/beta-Hydrolases superfamily protein; BEST Arabidopsis thaliana protein match is: alpha/beta-Hydrolases superfamily protein (TAIR:AT3G55180.1); Has 4815 Blast hits to 4811 proteins in 1490 species: Archae - 34; Bacteria - 3394; Metazoa - 137; Fungi - 136; Plants - 554; Viruses - 35; Other Eukaryotes - 525 (source: NCBI BLin…
AT3G52820	18.8864	1.74375	5.0646e-06	AT3G52820.1 protein_coding purple acid phosphatase 22 purple acid phosphatase 22 (PAP22); FUNCTIONS IN: protein serine/threonine phosphatase activity, acid phosphatase activity; INVOLVED IN: biological_process unknown; LOCATED IN: endomembrane system; EXPRESSED IN: 12 plant structures; EXPRESSED DURING: 6 growth stages; CONTAINS InterPro DOMAIN/s: Metallophosphoesterase (InterPro:IPR004843), Purp…
AT2G19130	39.5488	1.17262	5.0332e-06	AT2G19130.1 protein_coding S-locus lectin protein kinase family protein S-locus lectin protein kinase family protein; FUNCTIONS IN: protein serine/threonine kinase activity, sugar binding, protein kinase activity, ATP binding; INVOLVED IN: protein amino acid phosphorylation, recognition of pollen; LOCATED IN: endomembrane system; EXPRESSED IN: 19 plant structures; EXPRESSED DURING: 13 growth stag…
AT1G58280	27.2011	1.38556	5.02401e-06	AT1G58280.1 protein_coding Phosphoglycerate mutase family protein Phosphoglycerate mutase family protein; LOCATED IN: chloroplast; CONTAINS InterPro DOMAIN/s: Histidine phosphatase superfamily, clade-1 (InterPro:IPR013078); BEST Arabidopsis thaliana protein match is: Phosphoglycerate mutase family protein (TAIR:AT5G64460.8); Has 589 Blast hits to 589 proteins in 110 species: Archae - 0; Bacteria …
AT1G19570	498.734	1.06462	4.69823e-06	AT1G19570.1 protein_coding dehydroascorbate reductase Encodes a member of the dehydroascorbate reductase gene family. Critical for a mutualistic symbiosis between the host Arabidopsis and the root colonizing fungus Piriformospora indica. dehydroascorbate reductase (DHAR1); FUNCTIONS IN: copper ion binding, glutathione dehydrogenase (ascorbate) activity; INVOLVED IN: in 6 processes; LOCATED IN: in…
AT4G01070	229.917	1.24926	4.62987e-06	AT4G01070.1 protein_coding UDP-Glycosyltransferase superfamily protein the glycosyltransferase (UGT72B1) is involved in metabolizing xenobiotica (chloroaniline and chlorophenole). Comparison between wild type and knock-out mutant demonstrates the central role of this gene for metabolizing chloroaniline but significantly less for chlorophenole. The glucosyltransferase preferred UDP-xylose over UDP…
AT4G12470	1388.25	2.03119	4.61354e-06	AT4G12470.1 protein_coding azelaic acid induced 1 Encodes AZI1 (AZELAIC ACID INDUCED 1). Involved in the priming of salicylic acid induction and systemic immunity triggered by pathogen or azelaic acid. azelaic acid induced 1 (AZI1); FUNCTIONS IN: lipid binding; INVOLVED IN: systemic acquired resistance, defense response to fungus, lipid transport; LOCATED IN: endomembrane system; EXPRESSED IN: 12…
AT3G58810	12.4449	1.62682	4.5285e-06	AT3G58810.1 protein_coding metal tolerance protein A2 Member of Zinc transporter (ZAT) family. Contributes to basic cellular Zn tolerance and controls Zn partitioning, particularly under conditions of high rates of Zn influx into the root symplasm. Localizes to the vacuolar membrane. metal tolerance protein A2 (MTPA2); FUNCTIONS IN: efflux transmembrane transporter activity, zinc ion transmembran…
AT5G18470	84.2009	2.09168	4.31997e-06	AT5G18470.1 protein_coding Curculin-like (mannose-binding) lectin family protein Curculin-like (mannose-binding) lectin family protein; FUNCTIONS IN: sugar binding; INVOLVED IN: response to karrikin; LOCATED IN: plant-type cell wall; EXPRESSED IN: 22 plant structures; EXPRESSED DURING: 12 growth stages; CONTAINS InterPro DOMAIN/s: Curculin-like (mannose-binding) lectin (InterPro:IPR001480); BEST …
AT5G01880	13.5386	1.79046	3.9965e-06	AT5G01880.1 protein_coding RING/U-box superfamily protein RING/U-box superfamily protein; FUNCTIONS IN: zinc ion binding; EXPRESSED IN: 10 plant structures; EXPRESSED DURING: LP.04 four leaves visible, 4 anthesis, C globular stage, petal differentiation and expansion stage; CONTAINS InterPro DOMAIN/s: Zinc finger, RING-type (InterPro:IPR001841), Zinc finger, C3HC4 RING-type (InterPro:IPR018957); …
AT5G15750	41.083	1.10868	3.73078e-06	AT5G15750.1 protein_coding Alpha-L RNA-binding motif/Ribosomal protein S4 family protein Alpha-L RNA-binding motif/Ribosomal protein S4 family protein; FUNCTIONS IN: RNA binding, rRNA binding; LOCATED IN: cytosolic small ribosomal subunit; EXPRESSED IN: 22 plant structures; EXPRESSED DURING: 13 growth stages; CONTAINS InterPro DOMAIN/s: Ribosomal protein S4 (InterPro:IPR001912), RNA-binding S4 (I…
AT5G09290	10.473	1.7159	3.48161e-06	AT5G09290.1 protein_coding Inositol monophosphatase family protein Inositol monophosphatase family protein; FUNCTIONS IN: 3'(2'),5'-bisphosphate nucleotidase activity, inositol or phosphatidylinositol phosphatase activity; INVOLVED IN: sulfur metabolic process; EXPRESSED IN: 6 plant structures; EXPRESSED DURING: LP.06 six leaves visible, LP.04 four leaves visible, 4 anthesis; CONTAINS InterPro DO…
AT4G00970	26.3567	2.49297	3.20698e-06	AT4G00970.1 protein_coding cysteine-rich RLK (RECEPTOR-like protein kinase) 41 Encodes a cysteine-rich receptor-like protein kinase. cysteine-rich RLK (RECEPTOR-like protein kinase) 41 (CRK41); FUNCTIONS IN: protein serine/threonine kinase activity, protein kinase activity, ATP binding; INVOLVED IN: protein amino acid phosphorylation; LOCATED IN: endomembrane system; EXPRESSED IN: 12 plant struct…
AT5G44210	27.9433	1.54286	3.12169e-06	AT5G44210.1 protein_coding erf domain protein 9 encodes a member of the ERF (ethylene response factor) subfamily B-1 of ERF/AP2 transcription factor family (ATERF-9). The protein contains one AP2 domain. There are 15 members in this subfamily including ATERF-3, ATERF-4, ATERF-7, and leafy petiole. erf domain protein 9 (ERF9); FUNCTIONS IN: transcription repressor activity, DNA binding, sequence-s…
AT5G40720	37.6097	1.2722	3.09156e-06	AT5G40720.1 protein_coding Domain of unknown function (DUF23) CONTAINS InterPro DOMAIN/s: Protein of unknown function DUF23 (InterPro:IPR008166); BEST Arabidopsis thaliana protein match is: zinc finger (C3HC4-type RING finger) family protein (TAIR:AT3G27330.1); Has 1807 Blast hits to 1807 proteins in 277 species: Archae - 0; Bacteria - 0; Metazoa - 736; Fungi - 347; Plants - 385; Viruses - 0; Oth…
AT3G10090	41.8052	1.128	2.93631e-06	AT3G10090.1 protein_coding Nucleic acid-binding, OB-fold-like protein Nucleic acid-binding, OB-fold-like protein; FUNCTIONS IN: structural constituent of ribosome; INVOLVED IN: translation, ribosome biogenesis; LOCATED IN: cytosolic small ribosomal subunit, cytosolic ribosome, ribosome, cell wall; EXPRESSED IN: 22 plant structures; EXPRESSED DURING: 13 growth stages; CONTAINS InterPro DOMAIN/s: N…
AT5G10510	69.2089	1.15305	2.92167e-06	AT5G10510.1 protein_coding AINTEGUMENTA-like 6 Encodes an AP2-domain transcription factor involved in root stem cell identity and root development. AINTEGUMENTA-like 6 (AIL6); CONTAINS InterPro DOMAIN/s: DNA-binding, integrase-type (InterPro:IPR016177), Pathogenesis-related transcriptional factor/ERF, DNA-binding (InterPro:IPR001471); BEST Arabidopsis thaliana protein match is: AINTEGUMENTA-like …
AT3G27250	12.754	2.69418	2.84586e-06	AT3G27250.1 protein_coding unknown protein; BEST Arabidopsis thaliana protein match is: unknown protein (TAIR:AT5G40800.1); Has 104 Blast hits to 104 proteins in 13 species: Archae - 0; Bacteria - 0; Metazoa - 0; Fungi - 0; Plants - 104; Viruses - 0; Other Eukaryotes - 0 (source: NCBI BLink).
AT5G45720	18.4068	1.51388	2.62279e-06	AT5G45720.1 protein_coding AAA-type ATPase family protein AAA-type ATPase family protein; FUNCTIONS IN: nucleoside-triphosphatase activity, DNA binding, DNA-directed DNA polymerase activity, nucleotide binding, ATP binding; INVOLVED IN: DNA replication; LOCATED IN: DNA polymerase III complex; CONTAINS InterPro DOMAIN/s: ATPase, AAA+ type, core (InterPro:IPR003593), ATPase, AAA-type, core (InterPr…
AT3G50845	12.0066	1.52686	2.61645e-06	AT3G50845.1 protein_coding Protein of unknown function (DUF59) Protein of unknown function (DUF59); FUNCTIONS IN: molecular_function unknown; INVOLVED IN: biological_process unknown; LOCATED IN: cellular_component unknown; CONTAINS InterPro DOMAIN/s: Protein of unknown function DUF59 (InterPro:IPR002744); BEST Arabidopsis thaliana protein match is: Protein of unknown function (DUF59) (TAIR:AT1G68…
AT1G48690	17.2626	1.52293	2.56414e-06	AT1G48690.1 protein_coding Auxin-responsive GH3 family protein Auxin-responsive GH3 family protein; CONTAINS InterPro DOMAIN/s: GH3 auxin-responsive promoter (InterPro:IPR004993); BEST Arabidopsis thaliana protein match is: Auxin-responsive GH3 family protein (TAIR:AT5G51470.1); Has 884 Blast hits to 880 proteins in 162 species: Archae - 0; Bacteria - 280; Metazoa - 11; Fungi - 0; Plants - 404; V…
AT4G09770	10.6967	2.00121	2.54937e-06	AT4G09770.1 protein_coding TRAF-like family protein TRAF-like family protein; CONTAINS InterPro DOMAIN/s: TRAF-like (InterPro:IPR008974), MATH (InterPro:IPR002083); BEST Arabidopsis thaliana protein match is: TRAF-like family protein (TAIR:AT4G09780.1); Has 830 Blast hits to 669 proteins in 44 species: Archae - 0; Bacteria - 0; Metazoa - 51; Fungi - 0; Plants - 751; Viruses - 0; Other Eukaryotes …
AT2G17740	28.1469	3.97477	2.53418e-06	AT2G17740.1 protein_coding Cysteine/Histidine-rich C1 domain family protein Cysteine/Histidine-rich C1 domain family protein; CONTAINS InterPro DOMAIN/s: DC1 (InterPro:IPR004146), C1-like (InterPro:IPR011424); BEST Arabidopsis thaliana protein match is: Cysteine/Histidine-rich C1 domain family protein (TAIR:AT2G44370.1); Has 1973 Blast hits to 753 proteins in 27 species: Archae - 0; Bacteria - 0;…
AT4G34131	80.6518	1.57897	2.5098e-06	AT4G34131.1 protein_coding UDP-glucosyl transferase 73B3 UDP-glucosyl transferase 73B3 (UGT73B3); FUNCTIONS IN: transferase activity, transferring hexosyl groups, quercetin 3-O-glucosyltransferase activity, UDP-glycosyltransferase activity, UDP-glucosyltransferase activity; INVOLVED IN: response to cyclopentenone, response to other organism; LOCATED IN: endomembrane system; CONTAINS InterPro DOMA…
AT2G22880	34.1497	3.02004	2.4505e-06	AT2G22880.1 protein_coding VQ motif-containing protein VQ motif-containing protein; FUNCTIONS IN: molecular_function unknown; INVOLVED IN: biological_process unknown; LOCATED IN: chloroplast; EXPRESSED IN: 8 plant structures; EXPRESSED DURING: LP.06 six leaves visible, LP.04 four leaves visible, LP.10 ten leaves visible, LP.08 eight leaves visible, LP.12 twelve leaves visible; CONTAINS InterPro D…
AT5G52890	14.5291	1.60992	2.44791e-06	AT5G52890.1 protein_coding AT hook motif-containing protein AT hook motif-containing protein; FUNCTIONS IN: DNA binding; INVOLVED IN: biological_process unknown; LOCATED IN: cellular_component unknown; CONTAINS InterPro DOMAIN/s: AT hook, DNA-binding motif (InterPro:IPR017956); BEST Arabidopsis thaliana protein match is: DNA binding (TAIR:AT4G21895.1); Has 35333 Blast hits to 34131 proteins in 24…
AT1G21980	288.172	1.14366	2.40409e-06	AT1G21980.1 protein_coding phosphatidylinositol-4-phosphate 5-kinase 1 Type I phosphatidylinositol-4-phosphate 5-kinase. Preferentially phosphorylates PtdIns4P. Induced by water stress and abscisic acid in Arabidopsis thaliana. Expressed in procambial cells of leaves, flowers and roots. A N-terminal Membrane Occupation and Recognition Nexus (MORN)affects enzyme activity and distribution. phosphat…
AT5G59780	223.43	1.02768	2.32235e-06	AT5G59780.1 protein_coding myb domain protein 59 Encodes a putative transcription factor (MYB59). myb domain protein 59 (MYB59); FUNCTIONS IN: DNA binding, sequence-specific DNA binding transcription factor activity; INVOLVED IN: in 7 processes; LOCATED IN: nucleus; EXPRESSED IN: 20 plant structures; EXPRESSED DURING: 9 growth stages; CONTAINS InterPro DOMAIN/s: SANT, DNA-binding (InterPro:IPR001…
AT2G42870	90.0663	1.32097	2.25608e-06	AT2G42870.1 protein_coding phy rapidly regulated 1 Encodes PHYTOCHROME RAPIDLY REGULATED1 (PAR1), an atypical basic helix-loop-helix (bHLP) protein. Closely related to PAR2 (At3g58850). Up regulated after simulated shade perception. Acts in the nucleus to control plant development and as a negative regulator of shade avoidance response. Functions as transcriptional repressor of auxin-responsive g…
AT1G30510	112.876	1.12052	2.17264e-06	AT1G30510.1 protein_coding root FNR 2 Encodes a root-type ferredoxin:NADP(H) oxidoreductase. root FNR 2 (RFNR2); FUNCTIONS IN: oxidoreductase activity, copper ion binding; INVOLVED IN: oxidation reduction; LOCATED IN: chloroplast, thylakoid membrane; EXPRESSED IN: 23 plant structures; EXPRESSED DURING: 13 growth stages; CONTAINS InterPro DOMAIN/s: Oxidoreductase FAD/NAD(P)-binding (InterPro:IPR00…
AT5G53870	33.6147	2.83029	2.04197e-06	AT5G53870.1 protein_coding early nodulin-like protein 1 early nodulin-like protein 1 (ENODL1); FUNCTIONS IN: electron carrier activity, copper ion binding; LOCATED IN: plasma membrane, anchored to membrane; EXPRESSED IN: 22 plant structures; EXPRESSED DURING: 9 growth stages; CONTAINS InterPro DOMAIN/s: Plastocyanin-like (InterPro:IPR003245), Cupredoxin (InterPro:IPR008972); BEST Arabidopsis thal…
AT5G48940	51.4929	1.45509	2.03512e-06	AT5G48940.1 protein_coding Leucine-rich repeat transmembrane protein kinase family protein Leucine-rich repeat transmembrane protein kinase family protein; FUNCTIONS IN: protein serine/threonine kinase activity, protein kinase activity, ATP binding; INVOLVED IN: transmembrane receptor protein tyrosine kinase signaling pathway, protein amino acid phosphorylation; EXPRESSED IN: root, cultured cell;…
AT3G07970	11.4918	1.67347	1.91348e-06	AT3G07970.1 protein_coding Pectin lyase-like superfamily protein Required for pollen separation during normal development. In qrt mutants, the outer walls of the four meiotic products of the pollen mother cell are fused, and pollen grains are released in tetrads.May be required for cell type-specific pectin degradation. QUARTET 2 (QRT2); FUNCTIONS IN: polygalacturonase activity; INVOLVED IN: in 6…
AT1G51420	64.7175	1.22638	1.79891e-06	AT1G51420.1 protein_coding sucrose-phosphatase 1 sucrose-phosphatase 1 (SPP1); FUNCTIONS IN: phosphatase activity, magnesium ion binding, sucrose-phosphatase activity, catalytic activity; INVOLVED IN: sucrose biosynthetic process, metabolic process; LOCATED IN: plasma membrane; EXPRESSED IN: petal, leaf whorl, root, flower, cultured cell; EXPRESSED DURING: 4 anthesis, petal differentiation and ex…
AT4G27900	86.378	1.41933	1.79786e-06	AT4G27900.1 protein_coding CCT motif family protein CCT motif family protein; FUNCTIONS IN: molecular_function unknown; INVOLVED IN: biological_process unknown; LOCATED IN: cellular_component unknown; EXPRESSED IN: 23 plant structures; EXPRESSED DURING: 13 growth stages; CONTAINS InterPro DOMAIN/s: CCT domain (InterPro:IPR010402); BEST Arabidopsis thaliana protein match is: CCT motif family prote…
AT5G28020	132.023	1.03285	1.71896e-06	AT5G28020.1 protein_coding cysteine synthase D2 Encodes cysteine synthase CysD2. cysteine synthase D2 (CYSD2); FUNCTIONS IN: cysteine synthase activity; INVOLVED IN: cysteine biosynthetic process from serine, cysteine biosynthetic process, metabolic process; EXPRESSED IN: 21 plant structures; EXPRESSED DURING: 13 growth stages; CONTAINS InterPro DOMAIN/s: Cysteine synthase/cystathionine beta-synt…
AT3G25610	84.0531	1.54766	1.71454e-06	AT3G25610.1 protein_coding ATPase E1-E2 type family protein / haloacid dehalogenase-like hydrolase family protein ATPase E1-E2 type family protein / haloacid dehalogenase-like hydrolase family protein; FUNCTIONS IN: ATPase activity, coupled to transmembrane movement of ions, phosphorylative mechanism; INVOLVED IN: phospholipid transport, ATP biosynthetic process; LOCATED IN: plasma membrane; EXPR…
AT2G41380	228.964	1.10042	1.66273e-06	AT2G41380.1 protein_coding S-adenosyl-L-methionine-dependent methyltransferases superfamily protein S-adenosyl-L-methionine-dependent methyltransferases superfamily protein; FUNCTIONS IN: methyltransferase activity; INVOLVED IN: response to cadmium ion; LOCATED IN: mitochondrion; EXPRESSED IN: 12 plant structures; EXPRESSED DURING: LP.04 four leaves visible, 4 anthesis, petal differentiation and …
AT5G24530	167.519	1.17026	1.41306e-06	AT5G24530.1 protein_coding 2-oxoglutarate (2OG) and Fe(II)-dependent oxygenase superfamily protein Encodes a putative 2OG-Fe(II) oxygenase that is defense-associated but required for susceptibility to downy mildew. DOWNY MILDEW RESISTANT 6 (DMR6); FUNCTIONS IN: oxidoreductase activity, acting on paired donors, with incorporation or reduction of molecular oxygen, 2-oxoglutarate as one donor, and i…
AT5G51830	62.4716	1.09804	1.39383e-06	AT5G51830.1 protein_coding pfkB-like carbohydrate kinase family protein pfkB-like carbohydrate kinase family protein; FUNCTIONS IN: kinase activity, ribokinase activity; INVOLVED IN: response to cadmium ion; LOCATED IN: cellular_component unknown; EXPRESSED IN: 23 plant structures; EXPRESSED DURING: 13 growth stages; CONTAINS InterPro DOMAIN/s: Carbohydrate/purine kinase (InterPro:IPR011611), Rib…
AT2G32960	12.1184	1.54857	1.32146e-06	AT2G32960.1 protein_coding Phosphotyrosine protein phosphatases superfamily protein Phosphotyrosine protein phosphatases superfamily protein; FUNCTIONS IN: phosphatase activity, protein tyrosine phosphatase activity, catalytic activity; INVOLVED IN: dephosphorylation; LOCATED IN: cellular_component unknown; CONTAINS InterPro DOMAIN/s: Protein-tyrosine phosphatase, active site (InterPro:IPR016130)…
AT5G52870	37.3077	1.28272	1.31436e-06	AT5G52870.1 protein_coding unknown protein; BEST Arabidopsis thaliana protein match is: unknown protein (TAIR:AT1G64080.1); Has 1807 Blast hits to 1807 proteins in 277 species: Archae - 0; Bacteria - 0; Metazoa - 736; Fungi - 347; Plants - 385; Viruses - 0; Other Eukaryotes - 339 (source: NCBI BLink).
AT1G60730	118.273	1.10098	1.29233e-06	AT1G60730.1 protein_coding NAD(P)-linked oxidoreductase superfamily protein NAD(P)-linked oxidoreductase superfamily protein; FUNCTIONS IN: oxidoreductase activity, aldo-keto reductase activity; INVOLVED IN: oxidation reduction; EXPRESSED IN: 7 plant structures; EXPRESSED DURING: LP.06 six leaves visible, LP.04 four leaves visible, 4 anthesis, petal differentiation and expansion stage; CONTAINS I…
AT3G44300	299.587	1.37717	1.20664e-06	AT3G44300.1 protein_coding nitrilase 2 Encodes an enzyme that catalyzes the hydrolysis of indole-3-acetonitrile (IAN) to indole-3-acetic acid (IAA) (nitrile aminohydrolase, EC 3.5.5.1) and IAN to indole-3-acetamide (IAM) at lower levels. Mutants have reduced sensitivity to IAN and are sensitive to IAA. This enzyme likely participates in other non-auxin-related metabolic pathways. nitrilase 2 (NIT…
AT5G42930	11.3993	2.03023	1.1733e-06	AT5G42930.1 protein_coding alpha/beta-Hydrolases superfamily protein alpha/beta-Hydrolases superfamily protein; FUNCTIONS IN: triglyceride lipase activity; INVOLVED IN: lipid metabolic process; LOCATED IN: cellular_component unknown; CONTAINS InterPro DOMAIN/s: Lipase, class 3 (InterPro:IPR002921); BEST Arabidopsis thaliana protein match is: alpha/beta-Hydrolases superfamily protein (TAIR:AT1G566…
AT5G63135	13.9583	1.69973	1.10701e-06	AT5G63135.1 protein_coding unknown protein; Has 30201 Blast hits to 17322 proteins in 780 species: Archae - 12; Bacteria - 1396; Metazoa - 17338; Fungi - 3422; Plants - 5037; Viruses - 0; Other Eukaryotes - 2996 (source: NCBI BLink).
AT1G17180	28.9934	1.64021	1.04e-06	AT1G17180.1 protein_coding glutathione S-transferase TAU 25 Encodes glutathione transferase belonging to the tau class of GSTs. Naming convention according to Wagner et al. (2002). glutathione S-transferase TAU 25 (GSTU25); CONTAINS InterPro DOMAIN/s: Thioredoxin fold (InterPro:IPR012335), Glutathione S-transferase, C-terminal (InterPro:IPR004046), Glutathione S-transferase, C-terminal-like (Inte…
AT1G50110	26.4483	1.50447	9.53854e-07	AT1G50110.1 protein_coding D-aminoacid aminotransferase-like PLP-dependent enzymes superfamily protein D-aminoacid aminotransferase-like PLP-dependent enzymes superfamily protein; FUNCTIONS IN: branched-chain-amino-acid transaminase activity, catalytic activity; INVOLVED IN: branched chain family amino acid metabolic process, metabolic process; LOCATED IN: cellular_component unknown; EXPRESSED IN…
AT1G78340	27.5202	1.51261	9.47409e-07	AT1G78340.1 protein_coding glutathione S-transferase TAU 22 Encodes glutathione transferase belonging to the tau class of GSTs. Naming convention according to Wagner et al. (2002). glutathione S-transferase TAU 22 (GSTU22); CONTAINS InterPro DOMAIN/s: Thioredoxin fold (InterPro:IPR012335), Glutathione S-transferase, C-terminal (InterPro:IPR004046), Glutathione S-transferase, C-terminal-like (Inte…
AT5G47100	77.191	1.03775	9.4e-07	AT5G47100.1 protein_coding calcineurin B-like protein 9 member of AtCBLs (Calcineurin B-like Calcium Sensor Proteins. CBL9 interacts with and targets CIPK23 to the plasma membrane in vivo. calcineurin B-like protein 9 (CBL9); FUNCTIONS IN: calcium ion binding; INVOLVED IN: response to water deprivation, N-terminal protein myristoylation, potassium ion import, stomatal movement, response to stress…
AT1G23052	85.3927	1.36623	8.5322e-07	AT1G23052.1 other_rna
AT2G29120	15.5871	1.76606	7.90502e-07	AT2G29120.1 protein_coding glutamate receptor 2.7 member of Putative ligand-gated ion channel subunit family glutamate receptor 2.7 (GLR2.7); FUNCTIONS IN: intracellular ligand-gated ion channel activity; INVOLVED IN: cellular calcium ion homeostasis, response to light stimulus; LOCATED IN: vacuole; EXPRESSED IN: stem, cotyledon, leaf whorl, leaf, stamen; EXPRESSED DURING: LP.06 six leaves visibl…
AT1G61370	30.7613	1.53849	7.78016e-07	AT1G61370.1 protein_coding S-locus lectin protein kinase family protein S-locus lectin protein kinase family protein; FUNCTIONS IN: in 6 functions; INVOLVED IN: protein amino acid phosphorylation, recognition of pollen; LOCATED IN: endomembrane system; EXPRESSED IN: 13 plant structures; EXPRESSED DURING: 4 anthesis, F mature embryo stage, petal differentiation and expansion stage, E expanded coty…
AT4G26220	32.8424	1.36048	7.64544e-07	AT4G26220.1 protein_coding S-adenosyl-L-methionine-dependent methyltransferases superfamily protein S-adenosyl-L-methionine-dependent methyltransferases superfamily protein; FUNCTIONS IN: O-methyltransferase activity; LOCATED IN: cytosol; EXPRESSED IN: shoot, inflorescence meristem, root, flower; EXPRESSED DURING: petal differentiation and expansion stage, seed development stages; CONTAINS InterP…
AT4G21990	225.531	1.68486	7.29061e-07	AT4G21990.1 protein_coding APS reductase 3 Encodes a protein disulfide isomerase-like (PDIL) protein, a member of a multigene family within the thioredoxin (TRX) superfamily. This protein also belongs to the adenosine 5'-phosphosulfate reductase-like (APRL) group. APS reductase 3 (APR3); FUNCTIONS IN: adenylyl-sulfate reductase activity; INVOLVED IN: sulfate assimilation; LOCATED IN: chloroplast;…
AT4G04610	167.39	1.53662	7.06966e-07	AT4G04610.1 protein_coding APS reductase 1 Encodes a protein disulfide isomerase-like (PDIL) protein, a member of a multigene family within the thioredoxin (TRX) superfamily. This protein also belongs to the adenosine 5'-phosphosulfate reductase-like (APRL) group. APS reductase 1 (APR1); FUNCTIONS IN: adenylyl-sulfate reductase activity; INVOLVED IN: response to oxidative stress, sulfate reductio…
AT5G17430	14.0773	1.84051	6.76316e-07	AT5G17430.1 protein_coding Integrase-type DNA-binding superfamily protein Encodes an AP2-domain containing protein similar to ANT. Expressed in embryos and lateral root primordium. BABY BOOM (BBM); CONTAINS InterPro DOMAIN/s: DNA-binding, integrase-type (InterPro:IPR016177), Pathogenesis-related transcriptional factor/ERF, DNA-binding (InterPro:IPR001471); BEST Arabidopsis thaliana protein match …
AT2G28940	54.5818	1.29669	6.58237e-07	AT2G28940.1 protein_coding Protein kinase superfamily protein Protein kinase superfamily protein; FUNCTIONS IN: protein kinase activity, kinase activity, ATP binding; INVOLVED IN: protein amino acid phosphorylation; LOCATED IN: endomembrane system; EXPRESSED IN: 19 plant structures; EXPRESSED DURING: 13 growth stages; CONTAINS InterPro DOMAIN/s: Protein kinase, catalytic domain (InterPro:IPR00071…
AT3G04070	94.925	1.5936	6.25821e-07	AT3G04070.1 protein_coding NAC domain containing protein 47 NAC domain containing protein 47 (NAC047); FUNCTIONS IN: sequence-specific DNA binding transcription factor activity; INVOLVED IN: multicellular organismal development, regulation of transcription; LOCATED IN: cellular_component unknown; EXPRESSED IN: 16 plant structures; EXPRESSED DURING: 7 growth stages; CONTAINS InterPro DOMAIN/s: No …
AT1G70530	161.415	1.37604	6.23693e-07	AT1G70530.1 protein_coding cysteine-rich RLK (RECEPTOR-like protein kinase) 3 Encodes a cysteine-rich receptor-like protein kinase. cysteine-rich RLK (RECEPTOR-like protein kinase) 3 (CRK3); FUNCTIONS IN: kinase activity; INVOLVED IN: protein amino acid phosphorylation; LOCATED IN: plasma membrane; EXPRESSED IN: 23 plant structures; EXPRESSED DURING: 14 growth stages; CONTAINS InterPro DOMAIN/s: …
AT5G13180	404.688	1.195	5.36062e-07	AT5G13180.1 protein_coding NAC domain containing protein 83 Encodes a NAC domain transcription factor that interacts with VND7 and negatively regulates xylem vessel formation. NAC domain containing protein 83 (NAC083); CONTAINS InterPro DOMAIN/s: No apical meristem (NAM) protein (InterPro:IPR003441); BEST Arabidopsis thaliana protein match is: NAC domain containing protein 41 (TAIR:AT2G33480.1); …
AT5G61450	90.8878	1.19243	5.28414e-07	AT5G61450.1 protein_coding P-loop containing nucleoside triphosphate hydrolases superfamily protein P-loop containing nucleoside triphosphate hydrolases superfamily protein; FUNCTIONS IN: molecular_function unknown; INVOLVED IN: biological_process unknown; LOCATED IN: chloroplast; EXPRESSED IN: 24 plant structures; EXPRESSED DURING: 12 growth stages; Has 1807 Blast hits to 1807 proteins in 277 sp…
AT4G39480	25.535	2.03256	5.00294e-07	AT4G39480.1 protein_coding cytochrome P450, family 96, subfamily A, polypeptide 9 member of CYP96A "cytochrome P450, family 96, subfamily A, polypeptide 9" (CYP96A9); FUNCTIONS IN: electron carrier activity, monooxygenase activity, iron ion binding, oxygen binding, heme binding; INVOLVED IN: oxidation reduction; LOCATED IN: endomembrane system; EXPRESSED IN: 15 plant structures; EXPRESSED DURING:…
AT1G29460	13.5342	2.41917	4.76346e-07	AT1G29460.1 protein_coding SAUR-like auxin-responsive protein family SAUR-like auxin-responsive protein family ; FUNCTIONS IN: molecular_function unknown; INVOLVED IN: response to auxin stimulus; LOCATED IN: mitochondrion; EXPRESSED IN: 12 plant structures; EXPRESSED DURING: 9 growth stages; CONTAINS InterPro DOMAIN/s: Auxin responsive SAUR protein (InterPro:IPR003676); BEST Arabidopsis thaliana …
AT3G53480	395.915	1.22676	4.48164e-07	AT3G53480.1 protein_coding pleiotropic drug resistance 9 Negative regulator of auxin polar transport inhibitors. ABCG37 regulates auxin distribution and homeostasis in roots by excluding IBA from the root apex, but does not act directly in basipetal transport. ABCG37 and ABCG36 act redundantly at outermost root plasma membranes and, transport IBA out of the cells. pleiotropic drug resistance 9 (P…
AT3G60390	135.499	1.09904	4.35531e-07	AT3G60390.1 protein_coding homeobox-leucine zipper protein 3 Encodes homeobox protein HAT3. homeobox-leucine zipper protein 3 (HAT3); FUNCTIONS IN: sequence-specific DNA binding transcription factor activity; INVOLVED IN: regulation of transcription, DNA-dependent, transcription, regulation of transcription; LOCATED IN: nucleus; EXPRESSED IN: 20 plant structures; EXPRESSED DURING: 12 growth stage…
AT2G29990	48.0015	1.27623	4.18808e-07	AT2G29990.1 protein_coding alternative NAD(P)H dehydrogenase 2 alternative NAD(P)H dehydrogenase 2 (NDA2); FUNCTIONS IN: NADH dehydrogenase activity, oxidoreductase activity, FAD binding; INVOLVED IN: oxidation reduction; LOCATED IN: intrinsic to mitochondrial inner membrane; EXPRESSED IN: 24 plant structures; EXPRESSED DURING: 13 growth stages; CONTAINS InterPro DOMAIN/s: FAD-dependent pyridine …
AT5G13080	23.9393	1.50809	4.11308e-07	AT5G13080.1 protein_coding WRKY DNA-binding protein 75 WRKY75 is one of several transcription factors induced during Pi deprivation. It is nuclear localized and regulated differentially during Pi starvation. RNAi mediated suppression of WRKY75 made the plants more susceptible to Pi stress as indicated by the higher accumulation of anthocyanin during Pi starvation. WRKY DNA-binding protein 75 (WRK…
AT5G42660	55.3498	1.02249	3.79585e-07	AT5G42660.1 protein_coding Protein of unknown function (DUF616) Protein of unknown function (DUF616); FUNCTIONS IN: molecular_function unknown; INVOLVED IN: biological_process unknown; EXPRESSED IN: 23 plant structures; EXPRESSED DURING: 13 growth stages; CONTAINS InterPro DOMAIN/s: Protein of unknown function DUF616 (InterPro:IPR006852); BEST Arabidopsis thaliana protein match is: Protein of unk…
AT5G57340	61.6722	1.34458	3.43441e-07	AT5G57340.1 protein_coding unknown protein; Has 30201 Blast hits to 17322 proteins in 780 species: Archae - 12; Bacteria - 1396; Metazoa - 17338; Fungi - 3422; Plants - 5037; Viruses - 0; Other Eukaryotes - 2996 (source: NCBI BLink).
AT5G22890	64.9054	1.08999	3.34134e-07	AT5G22890.1 protein_coding C2H2 and C2HC zinc fingers superfamily protein C2H2 and C2HC zinc fingers superfamily protein; FUNCTIONS IN: sequence-specific DNA binding transcription factor activity; INVOLVED IN: response to chitin, regulation of transcription; LOCATED IN: intracellular; EXPRESSED IN: root; CONTAINS InterPro DOMAIN/s: Zinc finger, C2H2-like (InterPro:IPR015880), Zinc finger, C2H2-ty…
AT2G40205	34.87	1.74409	3.33419e-07	AT2G40205.1 protein_coding Ribosomal protein L41 family Ribosomal protein L41 family; FUNCTIONS IN: structural constituent of ribosome; INVOLVED IN: translation; LOCATED IN: ribosome, cytosolic large ribosomal subunit; CONTAINS InterPro DOMAIN/s: Ribosomal protein L41 (InterPro:IPR007836); Has 185 Blast hits to 185 proteins in 75 species: Archae - 0; Bacteria - 0; Metazoa - 88; Fungi - 40; Plants…
AT5G51810	28.5594	1.64815	3.29485e-07	AT5G51810.1 protein_coding gibberellin 20 oxidase 2 Encodes gibberellin 20-oxidase. Involved in gibberellin biosynthesis. Up-regulated by far red light in elongating petioles. Not regulated by a circadian clock. gibberellin 20 oxidase 2 (GA20OX2); CONTAINS InterPro DOMAIN/s: Isopenicillin N synthase (InterPro:IPR002283), Oxoglutarate/iron-dependent oxygenase (InterPro:IPR005123); BEST Arabidopsis…
AT1G74590	19.7709	2.10112	3.18771e-07	AT1G74590.1 protein_coding glutathione S-transferase TAU 10 Encodes glutathione transferase belonging to the tau class of GSTs. Naming convention according to Wagner et al. (2002). glutathione S-transferase TAU 10 (GSTU10); CONTAINS InterPro DOMAIN/s: Thioredoxin fold (InterPro:IPR012335), Glutathione S-transferase, C-terminal-like (InterPro:IPR010987), Glutathione S-transferase/chloride channel,…
AT3G12520	33.95	1.31362	3.06969e-07	AT3G12520.1 protein_coding sulfate transporter 4;2 Encodes a sulfate transporter that in induced under sulfate limitation. sulfate transporter 4;2 (SULTR4;2); FUNCTIONS IN: sulfate transmembrane transporter activity; INVOLVED IN: sulfate transport, transport, transmembrane transport; LOCATED IN: integral to membrane, membrane; EXPRESSED IN: 22 plant structures; EXPRESSED DURING: 13 growth stages;…
AT1G01580	13.5727	1.94666	3.06251e-07	AT1G01580.1 protein_coding ferric reduction oxidase 2 Encodes the low-iron-inducible ferric chelate reductase responsible for reduction of iron at the root surface. It is likely to be the major Fe(III) chelate reductase in Arabidopsis iron metabolism. Coordinately regulated with IRT1, the major transporter responsible for high-affinity iron uptake from the soil, at both transcriptional and posttr…
AT1G70810	36.243	1.84309	3.00001e-07	AT1G70810.1 protein_coding Calcium-dependent lipid-binding (CaLB domain) family protein Calcium-dependent lipid-binding (CaLB domain) family protein; CONTAINS InterPro DOMAIN/s: C2 membrane targeting protein (InterPro:IPR018029), C2 calcium/lipid-binding domain, CaLB (InterPro:IPR008973), C2 calcium-dependent membrane targeting (InterPro:IPR000008); BEST Arabidopsis thaliana protein match is: Cal…
AT1G76470	10.605	2.6493	2.99627e-07	AT1G76470.1 protein_coding NAD(P)-binding Rossmann-fold superfamily protein NAD(P)-binding Rossmann-fold superfamily protein; FUNCTIONS IN: coenzyme binding, binding, cinnamoyl-CoA reductase activity, catalytic activity; INVOLVED IN: lignin biosynthetic process, cellular metabolic process, metabolic process; LOCATED IN: endomembrane system; EXPRESSED IN: leaf whorl, sepal, male gametophyte, flowe…
AT4G06744	182.956	1.07097	2.75601e-07	AT4G06744.1 protein_coding Leucine-rich repeat (LRR) family protein Leucine-rich repeat (LRR) family protein; BEST Arabidopsis thaliana protein match is: Leucine-rich repeat (LRR) family protein (TAIR:AT3G19320.1); Has 45026 Blast hits to 12967 proteins in 516 species: Archae - 11; Bacteria - 711; Metazoa - 1155; Fungi - 115; Plants - 40928; Viruses - 0; Other Eukaryotes - 2106 (source: NCBI BLin…
AT5G24160	104.162	1.49972	2.75353e-07	AT5G24160.1 protein_coding squalene monoxygenase 6 squalene monoxygenase 6 (SQE6); FUNCTIONS IN: squalene monooxygenase activity, oxidoreductase activity, FAD binding; INVOLVED IN: sterol biosynthetic process; LOCATED IN: endomembrane system, integral to membrane; EXPRESSED IN: 12 plant structures; EXPRESSED DURING: 9 growth stages; CONTAINS InterPro DOMAIN/s: Squalene epoxidase (InterPro:IPR0136…
AT3G60980	83.6496	1.19532	2.75255e-07	AT3G60980.1 protein_coding Tetratricopeptide repeat (TPR)-like superfamily protein Tetratricopeptide repeat (TPR)-like superfamily protein; CONTAINS InterPro DOMAIN/s: Pentatricopeptide repeat (InterPro:IPR002885); BEST Arabidopsis thaliana protein match is: glutamine-rich protein 23 (TAIR:AT1G10270.1); Has 2028 Blast hits to 1422 proteins in 60 species: Archae - 0; Bacteria - 0; Metazoa - 0; Fun…
AT3G50740	558.766	1.53725	2.72134e-07	AT3G50740.1 protein_coding UDP-glucosyl transferase 72E1 UGT72E1 is an UDPG:coniferyl alcohol glucosyltransferase which specifically glucosylates sinapyl- and coniferyl aldehydes. The enzyme is thought to be involved in lignin metabolism. UDP-glucosyl transferase 72E1 (UGT72E1); CONTAINS InterPro DOMAIN/s: UDP-glucuronosyl/UDP-glucosyltransferase (InterPro:IPR002213); BEST Arabidopsis thaliana pr…
AT5G66910	44.2317	1.09176	2.70815e-07	AT5G66910.1 protein_coding Disease resistance protein (CC-NBS-LRR class) family Disease resistance protein (CC-NBS-LRR class) family; FUNCTIONS IN: ATP binding; INVOLVED IN: defense response, apoptosis; LOCATED IN: endomembrane system; CONTAINS InterPro DOMAIN/s: NB-ARC (InterPro:IPR002182), Leucine-rich repeat (InterPro:IPR001611), Powdery mildew resistance protein, RPW8 domain (InterPro:IPR0088…
AT1G27330	106.992	1.25921	2.51839e-07	AT1G27330.1 protein_coding Ribosome associated membrane protein RAMP4 Ribosome associated membrane protein RAMP4; CONTAINS InterPro DOMAIN/s: Ribosome associated membrane RAMP4 (InterPro:IPR010580); BEST Arabidopsis thaliana protein match is: Ribosome associated membrane protein RAMP4 (TAIR:AT1G27350.1); Has 348 Blast hits to 348 proteins in 106 species: Archae - 0; Bacteria - 0; Metazoa - 210; F…
AT1G56020	42.6318	1.20007	2.32888e-07	AT1G56020.1 protein_coding unknown protein; BEST Arabidopsis thaliana protein match is: unknown protein (TAIR:AT3G12970.1); Has 3011 Blast hits to 958 proteins in 192 species: Archae - 0; Bacteria - 193; Metazoa - 479; Fungi - 286; Plants - 158; Viruses - 8; Other Eukaryotes - 1887 (source: NCBI BLink).
AT5G44575	16.8017	3.5874	2.19453e-07	AT5G44575.1 protein_coding unknown protein; FUNCTIONS IN: molecular_function unknown; INVOLVED IN: biological_process unknown; LOCATED IN: endomembrane system; Has 7 Blast hits to 7 proteins in 2 species: Archae - 0; Bacteria - 0; Metazoa - 0; Fungi - 0; Plants - 7; Viruses - 0; Other Eukaryotes - 0 (source: NCBI BLink).
AT3G19010	219.292	1.76819	2.18422e-07	AT3G19010.1 protein_coding 2-oxoglutarate (2OG) and Fe(II)-dependent oxygenase superfamily protein 2-oxoglutarate (2OG) and Fe(II)-dependent oxygenase superfamily protein; FUNCTIONS IN: flavonol synthase activity, oxidoreductase activity, iron ion binding; INVOLVED IN: oxidation reduction, flavonoid biosynthetic process; LOCATED IN: cellular_component unknown; EXPRESSED IN: 24 plant structures; E…
AT2G04050	30.9485	2.33982	2.15628e-07	AT2G04050.1 protein_coding MATE efflux family protein MATE efflux family protein; FUNCTIONS IN: antiporter activity, drug transmembrane transporter activity, transporter activity; INVOLVED IN: drug transmembrane transport, transmembrane transport; LOCATED IN: membrane; EXPRESSED IN: stem, leaf whorl, stamen; EXPRESSED DURING: 4 anthesis, petal differentiation and expansion stage; CONTAINS InterPr…
AT4G23210	59.9801	2.55409	2.01176e-07	AT4G23210.1 protein_coding cysteine-rich RLK (RECEPTOR-like protein kinase) 13 Encodes a Cysteine-rich receptor-like kinase (CRK13). Overexpression of CRK13 leads to hypersensitive response cell death, and induces defense against pathogens by causing increased accumulation of salicylic acid. cysteine-rich RLK (RECEPTOR-like protein kinase) 13 (CRK13); FUNCTIONS IN: kinase activity; INVOLVED IN: d…
AT2G32870	15.8053	3.87682	1.87685e-07	AT2G32870.1 protein_coding TRAF-like family protein TRAF-like family protein; FUNCTIONS IN: molecular_function unknown; INVOLVED IN: biological_process unknown; LOCATED IN: cellular_component unknown; EXPRESSED IN: cotyledon; CONTAINS InterPro DOMAIN/s: TRAF-like (InterPro:IPR008974), MATH (InterPro:IPR002083), TRAF-type (InterPro:IPR013322); BEST Arabidopsis thaliana protein match is: TRAF-like …
AT5G16570	31.7698	1.4557	1.86616e-07	AT5G16570.1 protein_coding glutamine synthetase 1;4 Encodes a cytosolic glutamine synthetase, the enzyme has high affinity with substrate ammonium glutamine synthetase 1;4 (GLN1;4); CONTAINS InterPro DOMAIN/s: Glutamine synthetase, catalytic domain (InterPro:IPR008146), Glutamine synthetase, beta-Grasp (InterPro:IPR008147), Glutamine synthetase/guanido kinase, catalytic domain (InterPro:IPR014746…
AT1G07630	159.256	1.11022	1.86004e-07	AT1G07630.1 protein_coding pol-like 5 Encodes a protein phosphatase 2C like gene, similar to POL. Involved in leaf development. Knockout mutants have abnormally shaped leaves. pol-like 5 (PLL5); FUNCTIONS IN: protein serine/threonine phosphatase activity, catalytic activity; INVOLVED IN: N-terminal protein myristoylation, leaf development; LOCATED IN: plasma membrane; EXPRESSED IN: 23 plant struc…
AT4G23130	22.4255	2.50519	1.80408e-07	AT4G23130.1 protein_coding cysteine-rich RLK (RECEPTOR-like protein kinase) 5 Encodes a receptor-like protein kinase. Naming convention from Chen et al 2003 (PMID 14756307) cysteine-rich RLK (RECEPTOR-like protein kinase) 5 (CRK5); FUNCTIONS IN: kinase activity; INVOLVED IN: defense response to bacterium, programmed cell death, response to salicylic acid stimulus; LOCATED IN: endomembrane system;…
AT5G22310	92.4937	1.38784	1.80146e-07	AT5G22310.1 protein_coding unknown protein; BEST Arabidopsis thaliana protein match is: unknown protein (TAIR:AT3G11590.1); Has 30201 Blast hits to 17322 proteins in 780 species: Archae - 12; Bacteria - 1396; Metazoa - 17338; Fungi - 3422; Plants - 5037; Viruses - 0; Other Eukaryotes - 2996 (source: NCBI BLink).
AT5G07000	107.601	1.24714	1.76382e-07	AT5G07000.1 protein_coding sulfotransferase 2B Encodes a member of the sulfotransferase family of proteins. Although it has 85% amino acid identity with ST2A (At5g07010), this protein is not able to transfer a sulfate group to 11- or 12-hydroxyjasmonic acid in vitro. It may be able to act on structurally related jasmonates. sulfotransferase 2B (ST2B); CONTAINS InterPro DOMAIN/s: Sulfotransferase …
AT1G73830	171.221	1.38107	1.73191e-07	AT1G73830.1 protein_coding BR enhanced expression 3 BR enhanced expression 3 (BEE3); FUNCTIONS IN: DNA binding, sequence-specific DNA binding transcription factor activity; INVOLVED IN: regulation of transcription; LOCATED IN: nucleus; EXPRESSED IN: 18 plant structures; EXPRESSED DURING: 10 growth stages; CONTAINS InterPro DOMAIN/s: Helix-loop-helix DNA-binding domain (InterPro:IPR001092), Helix-…
AT1G36370	181.677	1.12573	1.63832e-07	AT1G36370.1 protein_coding serine hydroxymethyltransferase 7 Encodes a putative serine hydroxymethyltransferase. serine hydroxymethyltransferase 7 (SHM7); FUNCTIONS IN: pyridoxal phosphate binding, glycine hydroxymethyltransferase activity, catalytic activity; INVOLVED IN: response to cadmium ion, glycine metabolic process, L-serine metabolic process; EXPRESSED IN: 23 plant structures; EXPRESSED …
AT4G04700	28.5793	1.735	1.58334e-07	AT4G04700.1 protein_coding calcium-dependent protein kinase 27 member of Calcium Dependent Protein Kinase calcium-dependent protein kinase 27 (CPK27); FUNCTIONS IN: protein serine/threonine kinase activity, protein kinase activity, kinase activity, calcium ion binding, ATP binding; INVOLVED IN: protein amino acid phosphorylation, N-terminal protein myristoylation; LOCATED IN: cytosol; CONTAINS In…
AT1G13430	25.9472	2.01581	1.42532e-07	AT1G13430.1 protein_coding sulfotransferase 4C Encodes a sulfotransferase. Unlike the related ST4A protein (At2g14920), in vitro experiements show that this enzyme does not act brassinosteroids. ST4C is expressed in the roots and transcript levels rise in response to cytokinin treatment. sulfotransferase 4C (ST4C); CONTAINS InterPro DOMAIN/s: Sulfotransferase domain (InterPro:IPR000863); BEST Ara…
AT2G29480	10.2794	1.70909	1.27278e-07	AT2G29480.1 protein_coding glutathione S-transferase tau 2 Encodes glutathione transferase belonging to the tau class of GSTs. Naming convention according to Wagner et al. (2002). glutathione S-transferase tau 2 (GSTU2); CONTAINS InterPro DOMAIN/s: Thioredoxin fold (InterPro:IPR012335), Glutathione S-transferase, C-terminal (InterPro:IPR004046), Glutathione S-transferase, C-terminal-like (InterPr…
AT1G12940	14.295	3.26526	1.23955e-07	AT1G12940.1 protein_coding nitrate transporter2.5 member of High affinity nitrate transporter family nitrate transporter2.5 (NRT2.5); FUNCTIONS IN: nitrate transmembrane transporter activity; INVOLVED IN: transmembrane transport; LOCATED IN: plasma membrane; EXPRESSED IN: stem, inflorescence meristem; CONTAINS InterPro DOMAIN/s: Major facilitator superfamily MFS-1 (InterPro:IPR011701), Major faci…
AT1G34060	11.4411	2.08556	1.169e-07	AT1G34060.1 protein_coding Pyridoxal phosphate (PLP)-dependent transferases superfamily protein Pyridoxal phosphate (PLP)-dependent transferases superfamily protein; FUNCTIONS IN: carbon-sulfur lyase activity, pyridoxal phosphate binding, catalytic activity; LOCATED IN: endomembrane system; CONTAINS InterPro DOMAIN/s: Pyridoxal phosphate-dependent transferase, major domain (InterPro:IPR015424), E…
AT5G59700	22.6019	1.58212	1.13814e-07	AT5G59700.1 protein_coding Protein kinase superfamily protein Protein kinase superfamily protein; FUNCTIONS IN: kinase activity; INVOLVED IN: protein amino acid phosphorylation; LOCATED IN: plasma membrane; EXPRESSED IN: 8 plant structures; EXPRESSED DURING: 4 anthesis, petal differentiation and expansion stage; CONTAINS InterPro DOMAIN/s: Protein kinase, ATP binding site (InterPro:IPR017441), Ma…
AT5G18310	171.885	1.11888	1.13686e-07	AT5G18310.1 protein_coding unknown protein; FUNCTIONS IN: molecular_function unknown; INVOLVED IN: biological_process unknown; LOCATED IN: plasma membrane; EXPRESSED IN: 22 plant structures; EXPRESSED DURING: 13 growth stages; BEST Arabidopsis thaliana protein match is: unknown protein (TAIR:AT5G48500.1); Has 30201 Blast hits to 17322 proteins in 780 species: Archae - 12; Bacteria - 1396; Metazoa…
AT2G39705	81.4746	1.58789	1.11822e-07	AT2G39705.1 protein_coding ROTUNDIFOLIA like 8 ROTUNDIFOLIA like 8 (RTFL8); FUNCTIONS IN: molecular_function unknown; INVOLVED IN: shoot development; LOCATED IN: chloroplast; EXPRESSED IN: 23 plant structures; EXPRESSED DURING: 13 growth stages; CONTAINS InterPro DOMAIN/s: DVL (InterPro:IPR012552); BEST Arabidopsis thaliana protein match is: ROTUNDIFOLIA like 7 (TAIR:AT3G55515.1); Has 171 Blast h…
AT1G02400	77.4509	1.34717	1.109e-07	AT1G02400.1 protein_coding gibberellin 2-oxidase 6 Encodes a gibberellin 2-oxidase that acts on C19 gibberellins but not C20 gibberellins. gibberellin 2-oxidase 6 (GA2OX6); CONTAINS InterPro DOMAIN/s: Oxoglutarate/iron-dependent oxygenase (InterPro:IPR005123); BEST Arabidopsis thaliana protein match is: gibberellin 2-oxidase 4 (TAIR:AT1G47990.1); Has 8143 Blast hits to 8109 proteins in 973 specie…
AT3G23190	28.4894	1.49364	1.06963e-07	AT3G23190.1 protein_coding HR-like lesion-inducing protein-related HR-like lesion-inducing protein-related; FUNCTIONS IN: molecular_function unknown; INVOLVED IN: biological_process unknown; LOCATED IN: endoplasmic reticulum; EXPRESSED IN: hypocotyl, root, callus; CONTAINS InterPro DOMAIN/s: HR-like lesion-inducer (InterPro:IPR008637); BEST Arabidopsis thaliana protein match is: HR-like lesion-in…
AT4G09890	73.1336	1.46019	1.01414e-07	AT4G09890.1 protein_coding Protein of unknown function (DUF3511) Protein of unknown function (DUF3511); CONTAINS InterPro DOMAIN/s: Protein of unknown function DUF3511 (InterPro:IPR021899); BEST Arabidopsis thaliana protein match is: Protein of unknown function (DUF3511) (TAIR:AT5G11970.1); Has 187 Blast hits to 187 proteins in 14 species: Archae - 0; Bacteria - 0; Metazoa - 0; Fungi - 0; Plants …
AT2G25000	22.0117	1.69244	9.80357e-08	AT2G25000.1 protein_coding WRKY DNA-binding protein 60 Pathogen-induced transcription factor. Forms protein complexes with itself and with WRKY40. Coexpression with WRKY18 or WRKY40 made plants more susceptible to both P. syringae and B. cinerea. WRKY18, WRKY40, and WRKY60 have partially redundant roles in response to the hemibiotrophic bacterial pathogen Pseudomonas syringae and the necrotrophic…
AT3G48340	314.24	1.60999	8.9818e-08	AT3G48340.1 protein_coding Cysteine proteinases superfamily protein Cysteine proteinases superfamily protein; FUNCTIONS IN: cysteine-type peptidase activity, protein binding; INVOLVED IN: proteolysis; LOCATED IN: endomembrane system; CONTAINS InterPro DOMAIN/s: Peptidase C1A, papain (InterPro:IPR013128), Proteinase inhibitor I29, cathepsin propeptide (InterPro:IPR013201), Peptidase C1A, papain C-…
AT4G34870	1002.33	1.48355	8.22848e-08	AT4G34870.1 protein_coding rotamase cyclophilin 5 belongs to cyclophilin family rotamase cyclophilin 5 (ROC5); FUNCTIONS IN: peptidyl-prolyl cis-trans isomerase activity; INVOLVED IN: protein folding, signal transduction; LOCATED IN: cytosol, apoplast, chloroplast, plasma membrane; EXPRESSED IN: 27 plant structures; EXPRESSED DURING: 15 growth stages; CONTAINS InterPro DOMAIN/s: Cyclophilin-like …
AT3G46110	10.4095	2.18587	7.85926e-08	AT3G46110.1 protein_coding Domain of unknown function (DUF966) LOCATED IN: plasma membrane; EXPRESSED IN: 19 plant structures; EXPRESSED DURING: 10 growth stages; CONTAINS InterPro DOMAIN/s: Protein of unknown function DUF966 (InterPro:IPR010369), Uncharacterised conserved protein UCP031043 (InterPro:IPR021182); BEST Arabidopsis thaliana protein match is: Domain of unknown function (DUF966) (TAIR…
AT5G41010	21.284	1.45081	7.09568e-08	AT5G41010.1 protein_coding DNA directed RNA polymerase, 7 kDa subunit Non-catalytic subunit common to nuclear DNA-dependent RNA polymerases II, IV and V; homologous to budding yeast RPB12. NRPB12; FUNCTIONS IN: DNA-directed RNA polymerase activity, DNA binding; INVOLVED IN: transcription; LOCATED IN: DNA-directed RNA polymerase V complex, nucleus, DNA-directed RNA polymerase II, core complex, DNA…
AT1G32690	40.9254	1.63944	6.80455e-08	AT1G32690.1 protein_coding unknown protein; FUNCTIONS IN: molecular_function unknown; INVOLVED IN: biological_process unknown; LOCATED IN: plasma membrane; EXPRESSED IN: 21 plant structures; EXPRESSED DURING: 11 growth stages; BEST Arabidopsis thaliana protein match is: unknown protein (TAIR:AT2G35200.1); Has 45 Blast hits to 45 proteins in 8 species: Archae - 0; Bacteria - 0; Metazoa - 0; Fungi …
AT1G07390	34.5957	1.89552	6.54045e-08	AT1G07390.1 protein_coding receptor like protein 1 receptor like protein 1 (RLP1); CONTAINS InterPro DOMAIN/s: Leucine-rich repeat, typical subtype (InterPro:IPR003591), Leucine-rich repeat-containing N-terminal domain, type 2 (InterPro:IPR013210), Leucine-rich repeat (InterPro:IPR001611); BEST Arabidopsis thaliana protein match is: receptor like protein 9 (TAIR:AT1G58190.2); Has 135653 Blast hit…
AT5G09970	14.3513	2.15087	6.377e-08	AT5G09970.1 protein_coding cytochrome P450, family 78, subfamily A, polypeptide 7 member of CYP78A "cytochrome P450, family 78, subfamily A, polypeptide 7" (CYP78A7); FUNCTIONS IN: electron carrier activity, monooxygenase activity, iron ion binding, oxygen binding, heme binding; INVOLVED IN: regulation of meristem growth; EXPRESSED IN: embryo, leaf primordium, shoot lateral meristem, flower, seed…
AT3G12920	165.874	1.31206	5.22781e-08	AT3G12920.1 protein_coding SBP (S-ribonuclease binding protein) family protein SBP (S-ribonuclease binding protein) family protein; FUNCTIONS IN: zinc ion binding; INVOLVED IN: biological_process unknown; LOCATED IN: nucleus; EXPRESSED IN: 24 plant structures; EXPRESSED DURING: 13 growth stages; CONTAINS InterPro DOMAIN/s: Zinc finger, RING-type (InterPro:IPR001841), S-ribonuclease binding protei…
AT5G05960	91.8039	1.6337	5.20996e-08	AT5G05960.1 protein_coding Bifunctional inhibitor/lipid-transfer protein/seed storage 2S albumin superfamily protein Bifunctional inhibitor/lipid-transfer protein/seed storage 2S albumin superfamily protein; FUNCTIONS IN: lipid binding; INVOLVED IN: lipid transport; LOCATED IN: endomembrane system; EXPRESSED IN: 18 plant structures; EXPRESSED DURING: 10 growth stages; CONTAINS InterPro DOMAIN/s: …
AT3G51000	147.713	1.45901	5.06282e-08	AT3G51000.1 protein_coding alpha/beta-Hydrolases superfamily protein alpha/beta-Hydrolases superfamily protein; FUNCTIONS IN: epoxide hydrolase activity, catalytic activity; EXPRESSED IN: 22 plant structures; EXPRESSED DURING: 13 growth stages; CONTAINS InterPro DOMAIN/s: Epoxide hydrolase-like (InterPro:IPR000639), Alpha/beta hydrolase fold-1 (InterPro:IPR000073); BEST Arabidopsis thaliana prote…
AT5G06730	13.0161	2.54007	4.96218e-08	AT5G06730.1 protein_coding Peroxidase superfamily protein Peroxidase superfamily protein; FUNCTIONS IN: peroxidase activity, heme binding; INVOLVED IN: response to oxidative stress, oxidation reduction; LOCATED IN: plasma membrane; EXPRESSED IN: root, cultured cell; CONTAINS InterPro DOMAIN/s: Haem peroxidase (InterPro:IPR010255), Plant peroxidase (InterPro:IPR000823), Peroxidases heam-ligand bin…
AT4G13260	18.9932	1.90762	4.9166e-08	AT4G13260.1 protein_coding Flavin-binding monooxygenase family protein YUCCA2 (YUC2); FUNCTIONS IN: NADP or NADPH binding, oxidoreductase activity, FAD binding, flavin-containing monooxygenase activity; INVOLVED IN: auxin biosynthetic process; EXPRESSED IN: 24 plant structures; EXPRESSED DURING: 13 growth stages; CONTAINS InterPro DOMAIN/s: Pyridine nucleotide-disulphide oxidoreductase, class-II …
AT2G16740	78.9862	1.18096	4.53411e-08	AT2G16740.1 protein_coding ubiquitin-conjugating enzyme 29 ubiquitin-conjugating enzyme 29 (UBC29); CONTAINS InterPro DOMAIN/s: Ubiquitin-conjugating enzyme/RWD-like (InterPro:IPR016135), Ubiquitin-conjugating enzyme, E2 (InterPro:IPR000608); BEST Arabidopsis thaliana protein match is: ubiquitin-conjugating enzyme 10 (TAIR:AT5G53300.4); Has 10587 Blast hits to 10548 proteins in 402 species: Archa…
AT1G21830	151.098	1.20429	4.35458e-08	AT1G21830.1 protein_coding unknown protein; CONTAINS InterPro DOMAIN/s: Protein of unknown function DUF740 (InterPro:IPR008004); BEST Arabidopsis thaliana protein match is: unknown protein (TAIR:AT1G44608.1); Has 49 Blast hits to 49 proteins in 12 species: Archae - 0; Bacteria - 0; Metazoa - 0; Fungi - 0; Plants - 49; Viruses - 0; Other Eukaryotes - 0 (source: NCBI BLink).
AT4G18170	17.2439	1.71339	3.48444e-08	AT4G18170.1 protein_coding WRKY DNA-binding protein 28 member of WRKY Transcription Factor; Group II-c WRKY DNA-binding protein 28 (WRKY28); CONTAINS InterPro DOMAIN/s: DNA-binding WRKY (InterPro:IPR003657), Transcription factor, WRKY group IIc (InterPro:IPR017396); BEST Arabidopsis thaliana protein match is: WRKY DNA-binding protein 8 (TAIR:AT5G46350.1); Has 1807 Blast hits to 1807 proteins in 2…
AT1G63530	16.6746	1.77791	3.47927e-08	AT1G63530.1 protein_coding BEST Arabidopsis thaliana protein match is: hydroxyproline-rich glycoprotein family protein (TAIR:AT1G63540.1); Has 10212 Blast hits to 4024 proteins in 434 species: Archae - 1; Bacteria - 1259; Metazoa - 3608; Fungi - 2247; Plants - 291; Viruses - 90; Other Eukaryotes - 2716 (source: NCBI BLink).
AT4G13920	11.9578	1.99389	3.29868e-08	AT4G13920.1 protein_coding receptor like protein 50 receptor like protein 50 (RLP50); FUNCTIONS IN: kinase activity; INVOLVED IN: signal transduction, defense response; LOCATED IN: endomembrane system; CONTAINS InterPro DOMAIN/s: Leucine-rich repeat-containing N-terminal domain, type 2 (InterPro:IPR013210), Leucine-rich repeat (InterPro:IPR001611); BEST Arabidopsis thaliana protein match is: rece…
AT5G05880	52.8902	1.40397	2.88892e-08	AT5G05880.1 protein_coding UDP-Glycosyltransferase superfamily protein UDP-Glycosyltransferase superfamily protein; FUNCTIONS IN: UDP-glycosyltransferase activity, transferase activity, transferring glycosyl groups; INVOLVED IN: metabolic process; LOCATED IN: cellular_component unknown; EXPRESSED IN: root; CONTAINS InterPro DOMAIN/s: UDP-glucuronosyl/UDP-glucosyltransferase (InterPro:IPR002213); …
AT4G33565	90.1369	1.37983	2.83645e-08	AT4G33565.1 protein_coding RING/U-box superfamily protein RING/U-box superfamily protein; FUNCTIONS IN: zinc ion binding; INVOLVED IN: biological_process unknown; LOCATED IN: plasma membrane; CONTAINS InterPro DOMAIN/s: Zinc finger, RING-type (InterPro:IPR001841), Zinc finger, C3HC4 RING-type (InterPro:IPR018957); BEST Arabidopsis thaliana protein match is: RING/U-box superfamily protein (TAIR:AT…
AT5G48850	12.6591	3.0283	2.51142e-08	AT5G48850.1 protein_coding Tetratricopeptide repeat (TPR)-like superfamily protein homologous to the wheat sulphate deficiency-induced gene sdi1. Expression in root and leaf is induced by sulfur starvation. Knockout mutants retained higher root and leaf sulfate concentrations, indicating a role in regulation of stored sulfate pools. SULPHUR DEFICIENCY-INDUCED 1 (ATSDI1); FUNCTIONS IN: binding; IN…
AT4G14580	69.1228	1.62454	2.49055e-08	AT4G14580.1 protein_coding CBL-interacting protein kinase 4 CBL-interacting protein kinase CBL-interacting protein kinase 4 (CIPK4); FUNCTIONS IN: protein serine/threonine kinase activity, protein kinase activity, kinase activity, ATP binding; INVOLVED IN: signal transduction, protein amino acid phosphorylation; EXPRESSED IN: 18 plant structures; EXPRESSED DURING: 9 growth stages; CONTAINS InterP…
AT3G45140	120.028	2.15664	2.48865e-08	AT3G45140.1 protein_coding lipoxygenase 2 Chloroplast lipoxygenase required for wound-induced jasmonic acid accumulation in Arabidopsis.Mutants are resistant to Staphylococcus aureus and accumulate salicylic acid upon infection. lipoxygenase 2 (LOX2); FUNCTIONS IN: lipoxygenase activity; INVOLVED IN: in 7 processes; LOCATED IN: chloroplast thylakoid membrane, chloroplast stroma, chloroplast, chlo…
AT4G34320	14.0277	2.27129	2.44411e-08	AT4G34320.1 protein_coding Protein of unknown function (DUF677) Protein of unknown function (DUF677); FUNCTIONS IN: molecular_function unknown; INVOLVED IN: N-terminal protein myristoylation; LOCATED IN: cellular_component unknown; EXPRESSED IN: hypocotyl, sepal, flower, carpel, stamen; EXPRESSED DURING: 4 anthesis, petal differentiation and expansion stage; CONTAINS InterPro DOMAIN/s: Protein of…
AT4G11890	51.1571	4.41327	2.10927e-08	AT4G11890.1 protein_coding Protein kinase superfamily protein Protein kinase superfamily protein; FUNCTIONS IN: protein serine/threonine kinase activity, protein kinase activity, kinase activity, ATP binding; INVOLVED IN: protein amino acid phosphorylation; EXPRESSED IN: 22 plant structures; EXPRESSED DURING: 11 growth stages; CONTAINS InterPro DOMAIN/s: Protein kinase, ATP binding site (InterPro…
AT3G16500	123.205	1.08538	1.98087e-08	AT3G16500.1 protein_coding phytochrome-associated protein 1 phytochrome-associated protein 1 (PAP1) phytochrome-associated protein 1 (PAP1); FUNCTIONS IN: sequence-specific DNA binding transcription factor activity; INVOLVED IN: response to auxin stimulus; LOCATED IN: nucleus; EXPRESSED IN: 22 plant structures; EXPRESSED DURING: 13 growth stages; CONTAINS InterPro DOMAIN/s: Aux/IAA-ARF-dimerisati…
AT1G29465	15.3077	1.77691	1.56471e-08	AT1G29465.1 protein_coding unknown protein; FUNCTIONS IN: molecular_function unknown; INVOLVED IN: biological_process unknown; LOCATED IN: endomembrane system; Has 30201 Blast hits to 17322 proteins in 780 species: Archae - 12; Bacteria - 1396; Metazoa - 17338; Fungi - 3422; Plants - 5037; Viruses - 0; Other Eukaryotes - 2996 (source: NCBI BLink).
AT4G22530	42.4006	1.63688	1.4945e-08	AT4G22530.1 protein_coding S-adenosyl-L-methionine-dependent methyltransferases superfamily protein S-adenosyl-L-methionine-dependent methyltransferases superfamily protein; FUNCTIONS IN: methyltransferase activity; INVOLVED IN: metabolic process; LOCATED IN: cellular_component unknown; EXPRESSED IN: 19 plant structures; EXPRESSED DURING: 11 growth stages; CONTAINS InterPro DOMAIN/s: Methyltransf…
AT4G37370	28.79	2.80454	1.34971e-08	AT4G37370.1 protein_coding cytochrome P450, family 81, subfamily D, polypeptide 8 member of CYP81D "cytochrome P450, family 81, subfamily D, polypeptide 8" (CYP81D8); FUNCTIONS IN: electron carrier activity, monooxygenase activity, iron ion binding, oxygen binding, heme binding; INVOLVED IN: response to karrikin; LOCATED IN: endoplasmic reticulum, plasma membrane; EXPRESSED IN: 20 plant structure…
AT1G13280	114.65	1.26549	1.34257e-08	AT1G13280.1 protein_coding allene oxide cyclase 4 Encodes allene oxide cyclase. One of four genes in Arabidopsis that encode this enzyme, which catalyzes an essential step in jasmonic acid biosynthesis. Gene expression is reduced during senescence, a process that involves jasmonic acid signalling pathway. allene oxide cyclase 4 (AOC4); FUNCTIONS IN: allene-oxide cyclase activity; INVOLVED IN: jas…
AT3G56200	73.9402	1.3981	1.26591e-08	AT3G56200.1 protein_coding Transmembrane amino acid transporter family protein Encodes a putative amino acid transporter. Transmembrane amino acid transporter family protein; CONTAINS InterPro DOMAIN/s: Amino acid transporter, transmembrane (InterPro:IPR013057); BEST Arabidopsis thaliana protein match is: Transmembrane amino acid transporter family protein (TAIR:AT2G40420.1); Has 4348 Blast hits …
AT2G23150	71.4173	1.29729	1.23698e-08	AT2G23150.1 protein_coding natural resistance-associated macrophage protein 3 Encodes a member of the Nramp2 metal transporter family; like its homolog Atnramp4, localized in vacuolar membrane. Seedlings of double mutant, atnramp3-1 atnramp4-1, were arrested at early germination. natural resistance-associated macrophage protein 3 (NRAMP3); FUNCTIONS IN: manganese ion transmembrane transporter act…
AT4G04810	15.2111	1.85979	1.21993e-08	AT4G04810.1 protein_coding methionine sulfoxide reductase B4 methionine sulfoxide reductase B4 (MSRB4); FUNCTIONS IN: peptide-methionine-(S)-S-oxide reductase activity; INVOLVED IN: oxidation reduction; LOCATED IN: cytosol; EXPRESSED IN: root; CONTAINS InterPro DOMAIN/s: Methionine sulphoxide reductase B (InterPro:IPR002579), Mss4-like (InterPro:IPR011057); BEST Arabidopsis thaliana protein match…
AT4G15380	10.1805	2.15817	1.05351e-08	AT4G15380.1 protein_coding cytochrome P450, family 705, subfamily A, polypeptide 4 member of CYP705A "cytochrome P450, family 705, subfamily A, polypeptide 4" (CYP705A4); FUNCTIONS IN: electron carrier activity, monooxygenase activity, iron ion binding, oxygen binding, heme binding; INVOLVED IN: oxidation reduction; LOCATED IN: endomembrane system; EXPRESSED IN: 11 plant structures; EXPRESSED DUR…
AT3G60520	38.0398	1.66507	1.00498e-08	AT3G60520.1 protein_coding unknown protein; BEST Arabidopsis thaliana protein match is: unknown protein (TAIR:AT1G02070.1); Has 107 Blast hits to 107 proteins in 14 species: Archae - 0; Bacteria - 0; Metazoa - 0; Fungi - 0; Plants - 107; Viruses - 0; Other Eukaryotes - 0 (source: NCBI BLink).
AT1G64400	105.06	2.04743	7.28388e-09	AT1G64400.1 protein_coding AMP-dependent synthetase and ligase family protein long-chain acyl-CoA synthetase 3 (LACS3); FUNCTIONS IN: catalytic activity; INVOLVED IN: fatty acid biosynthetic process; EXPRESSED IN: 22 plant structures; EXPRESSED DURING: 13 growth stages; CONTAINS InterPro DOMAIN/s: AMP-binding, conserved site (InterPro:IPR020845), AMP-dependent synthetase/ligase (InterPro:IPR00087…
AT3G22240	168.101	1.80837	5.7328e-09	AT3G22240.1 protein_coding unknown protein; BEST Arabidopsis thaliana protein match is: unknown protein (TAIR:AT3G22235.2); Has 177 Blast hits to 177 proteins in 14 species: Archae - 0; Bacteria - 0; Metazoa - 0; Fungi - 0; Plants - 177; Viruses - 0; Other Eukaryotes - 0 (source: NCBI BLink).
AT1G49000	16.4366	2.64624	5.42271e-09	AT1G49000.1 protein_coding unknown protein; FUNCTIONS IN: molecular_function unknown; INVOLVED IN: biological_process unknown; LOCATED IN: chloroplast; EXPRESSED IN: stem; BEST Arabidopsis thaliana protein match is: unknown protein (TAIR:AT3G18560.1); Has 105 Blast hits to 105 proteins in 13 species: Archae - 0; Bacteria - 0; Metazoa - 0; Fungi - 0; Plants - 105; Viruses - 0; Other Eukaryotes - 0…
AT4G13280	12.0741	3.00604	5.23887e-09	AT4G13280.1 protein_coding terpenoid synthase 12 Catalyzes the conversion of farnesyl diphosphate to (Z)-gamma-bisabolene and the additional minor products E-nerolidol and alpha-bisabolol. Expressed in cortex and sub-epidermal layers of roots, leaf hydathodes and flower stigmata. Induced by wounding. terpenoid synthase 12 (TPS12); FUNCTIONS IN: cyclase activity; INVOLVED IN: response to wounding,…
AT3G03650	13.9065	1.92715	4.52105e-09	AT3G03650.1 protein_coding Exostosin family protein embryo sac development arrest 5 (EDA5); FUNCTIONS IN: catalytic activity; INVOLVED IN: megagametogenesis, pollen tube development; LOCATED IN: membrane; CONTAINS InterPro DOMAIN/s: Exostosin-like (InterPro:IPR004263); BEST Arabidopsis thaliana protein match is: exostosin family protein (TAIR:AT3G45400.1); Has 1124 Blast hits to 1120 proteins in …
AT2G16060	23.3236	2.12436	4.26784e-09	AT2G16060.1 protein_coding hemoglobin 1 Encodes a class 1 nonsymbiotic hemoglobin induced by low oxygen levels with very high oxygen affinity. It is not likely to be a hemoglobin transporter because of its extremely high affinity for oxygen. hemoglobin 1 (HB1); FUNCTIONS IN: oxygen binding; INVOLVED IN: response to hypoxia; LOCATED IN: cell wall, plasma membrane; EXPRESSED IN: 22 plant structures…
AT5G67060	132.557	1.94973	3.3832e-09	AT5G67060.1 protein_coding basic helix-loop-helix (bHLH) DNA-binding superfamily protein HECATE 1 (HEC1); FUNCTIONS IN: sequence-specific DNA binding transcription factor activity; INVOLVED IN: transmitting tissue development, carpel formation, regulation of transcription; LOCATED IN: nucleus; EXPRESSED IN: 9 plant structures; EXPRESSED DURING: 6 growth stages; CONTAINS InterPro DOMAIN/s: Helix-l…
AT3G26170	22.2216	1.84691	3.36136e-09	AT3G26170.1 protein_coding cytochrome P450, family 71, subfamily B, polypeptide 19 putative cytochrome P450 "cytochrome P450, family 71, subfamily B, polypeptide 19" (CYP71B19); FUNCTIONS IN: electron carrier activity, monooxygenase activity, iron ion binding, oxygen binding, heme binding; INVOLVED IN: oxidation reduction; LOCATED IN: endomembrane system; CONTAINS InterPro DOMAIN/s: Cytochrome P4…
AT5G36110	10.2092	2.9821	3.18559e-09	AT5G36110.1 protein_coding cytochrome P450, family 716, subfamily A, polypeptide 1 member of CYP716A "cytochrome P450, family 716, subfamily A, polypeptide 1" (CYP716A1); FUNCTIONS IN: electron carrier activity, monooxygenase activity, iron ion binding, oxygen binding, heme binding; INVOLVED IN: oxidation reduction; LOCATED IN: endomembrane system; CONTAINS InterPro DOMAIN/s: Cytochrome P450 (Int…
AT3G11690	150.007	1.34382	2.97306e-09	AT3G11690.1 protein_coding unknown protein; FUNCTIONS IN: molecular_function unknown; INVOLVED IN: biological_process unknown; LOCATED IN: chloroplast; EXPRESSED IN: 24 plant structures; EXPRESSED DURING: 15 growth stages; BEST Arabidopsis thaliana protein match is: unknown protein (TAIR:AT5G06380.1); Has 84 Blast hits to 84 proteins in 12 species: Archae - 0; Bacteria - 0; Metazoa - 0; Fungi - 0…
AT1G14070	26.2824	1.85194	2.96766e-09	AT1G14070.1 protein_coding fucosyltransferase 7 member of Xyloglucan fucosyltransferase family fucosyltransferase 7 (FUT7); FUNCTIONS IN: transferase activity, transferring glycosyl groups, fucosyltransferase activity; INVOLVED IN: cell wall biogenesis; LOCATED IN: endomembrane system, membrane; EXPRESSED IN: stem, cauline leaf, root; CONTAINS InterPro DOMAIN/s: Xyloglucan fucosyltransferase (Int…
AT1G66280	584.584	1.41226	2.79569e-09	AT1G66280.1 protein_coding Glycosyl hydrolase superfamily protein BGLU22; FUNCTIONS IN: beta-glucosidase activity, hydrolase activity, hydrolyzing O-glycosyl compounds; INVOLVED IN: response to salt stress, cellular response to cold, cellular response to salt stress; LOCATED IN: membrane; EXPRESSED IN: root, callus, pollen tube, leaf; EXPRESSED DURING: seedling growth; CONTAINS InterPro DOMAIN/s:…
AT1G35260	26.2539	1.60399	2.69707e-09	AT1G35260.1 protein_coding MLP-like protein 165 MLP-like protein 165 (MLP165); FUNCTIONS IN: molecular_function unknown; INVOLVED IN: response to biotic stimulus, defense response; LOCATED IN: cellular_component unknown; EXPRESSED IN: 15 plant structures; EXPRESSED DURING: 7 growth stages; CONTAINS InterPro DOMAIN/s: Bet v I allergen (InterPro:IPR000916); BEST Arabidopsis thaliana protein match i…
AT1G04770	71.2343	1.66826	2.58826e-09	AT1G04770.1 protein_coding Tetratricopeptide repeat (TPR)-like superfamily protein Tetratricopeptide repeat (TPR)-like superfamily protein; FUNCTIONS IN: binding; INVOLVED IN: biological_process unknown; EXPRESSED IN: 23 plant structures; EXPRESSED DURING: 13 growth stages; CONTAINS InterPro DOMAIN/s: Tetratricopeptide TPR-1 (InterPro:IPR001440), Tetratricopeptide-like helical (InterPro:IPR011990…
AT4G23220	23.9969	3.47703	2.50325e-09	AT4G23220.1 protein_coding cysteine-rich RLK (RECEPTOR-like protein kinase) 14 Encodes a cysteine-rich receptor-like protein kinase. cysteine-rich RLK (RECEPTOR-like protein kinase) 14 (CRK14); FUNCTIONS IN: kinase activity; INVOLVED IN: protein amino acid phosphorylation; LOCATED IN: cellular_component unknown; EXPRESSED IN: 14 plant structures; EXPRESSED DURING: 9 growth stages; CONTAINS InterP…
AT1G77380	81.0221	1.67584	2.4062e-09	AT1G77380.1 protein_coding amino acid permease 3 Amino acid permease which transports basic amino acids. amino acid permease 3 (AAP3); CONTAINS InterPro DOMAIN/s: Amino acid transporter, transmembrane (InterPro:IPR013057); BEST Arabidopsis thaliana protein match is: amino acid permease 2 (TAIR:AT5G09220.1); Has 2346 Blast hits to 2332 proteins in 227 species: Archae - 0; Bacteria - 15; Metazoa - …
AT4G31380	26.0136	1.86802	2.2393e-09	AT4G31380.1 protein_coding FPF1-like protein 1 encodes a small protein with unknown function and is similar to flower promoting factor 1. This gene is not expressed in apical meristem after floral induction but is expressed in roots, flowers, and in low abundance, leaves. FPF1-like protein 1 (FLP1); FUNCTIONS IN: molecular_function unknown; LOCATED IN: endomembrane system; BEST Arabidopsis thalia…
AT2G15480	65.2803	1.45115	2.06713e-09	AT2G15480.1 protein_coding UDP-glucosyl transferase 73B5 UDP-glucosyl transferase 73B5 (UGT73B5); FUNCTIONS IN: quercetin 3-O-glucosyltransferase activity, UDP-glycosyltransferase activity, UDP-glucosyltransferase activity, transferase activity, transferring glycosyl groups; INVOLVED IN: response to other organism; LOCATED IN: endomembrane system; EXPRESSED IN: 9 plant structures; EXPRESSED DURIN…
AT5G25350	1141.97	1.65611	1.86301e-09	AT5G25350.1 protein_coding EIN3-binding F box protein 2 Arabidopsis thaliana EIN3-binding F-box protein 2 (EBF2) mRNA. Part of the SCF complex, it is located in the nucleus and is involved in the ethylene-response pathway. EIN3-binding F box protein 2 (EBF2); CONTAINS InterPro DOMAIN/s: F-box domain, cyclin-like (InterPro:IPR001810), F-box domain, Skp2-like (InterPro:IPR022364), Leucine-rich repe…
AT5G59530	35.7372	1.88285	1.77501e-09	AT5G59530.1 protein_coding 2-oxoglutarate (2OG) and Fe(II)-dependent oxygenase superfamily protein 2-oxoglutarate (2OG) and Fe(II)-dependent oxygenase superfamily protein; CONTAINS InterPro DOMAIN/s: Oxoglutarate/iron-dependent oxygenase (InterPro:IPR005123); BEST Arabidopsis thaliana protein match is: 2-oxoglutarate (2OG) and Fe(II)-dependent oxygenase superfamily protein (TAIR:AT5G59540.1); Has…
AT2G24160	14.3315	2.29508	1.67623e-09	AT2G24160.1 pseudogene pseudogene, leucine rich repeat protein family, contains leucine rich-repeat domains Pfam:PF00560, INTERPRO:IPR001611; contains some similarity to Cf-4 (Lycopersicon hirsutum) gi|2808683|emb|CAA05268; blastp match of 37% identity and 8.4e-98 P-value to GP|2808683|emb|CAA05268.1||AJ002235 Cf-4 {Lycopersicon hirsutum}
AT1G29020	21.9084	2.7852	1.47728e-09	AT1G29020.1 protein_coding Calcium-binding EF-hand family protein Calcium-binding EF-hand family protein; FUNCTIONS IN: calcium ion binding; LOCATED IN: endomembrane system; EXPRESSED IN: root, callus; CONTAINS InterPro DOMAIN/s: EF-Hand 1, calcium-binding site (InterPro:IPR018247), EF-HAND 2 (InterPro:IPR018249), EF-hand-like domain (InterPro:IPR011992), Calcium-binding EF-hand (InterPro:IPR0020…
AT1G60470	23.0298	6.64061	1.46767e-09	AT1G60470.1 protein_coding galactinol synthase 4 galactinol synthase 4 (GolS4); CONTAINS InterPro DOMAIN/s: Glycosyl transferase, family 8 (InterPro:IPR002495); BEST Arabidopsis thaliana protein match is: galactinol synthase 7 (TAIR:AT1G60450.1); Has 1247 Blast hits to 1246 proteins in 290 species: Archae - 0; Bacteria - 113; Metazoa - 260; Fungi - 270; Plants - 469; Viruses - 69; Other Eukaryote…
AT1G75270	82.8171	1.23532	1.17104e-09	AT1G75270.1 protein_coding dehydroascorbate reductase 2 dehydroascorbate reductase 2 (DHAR2); FUNCTIONS IN: glutathione binding, glutathione dehydrogenase (ascorbate) activity; INVOLVED IN: protein amino acid glutathionylation; LOCATED IN: plasma membrane; EXPRESSED IN: 25 plant structures; EXPRESSED DURING: 16 growth stages; CONTAINS InterPro DOMAIN/s: Thioredoxin fold (InterPro:IPR012335), Glut…
AT3G04720	383.269	1.39444	1.15542e-09	AT3G04720.1 protein_coding pathogenesis-related 4 Encodes a protein similar to the antifungal chitin-binding protein hevein from rubber tree latex. mRNA levels increase in response to ethylene and turnip crinkle virus infection. pathogenesis-related 4 (PR4); FUNCTIONS IN: chitin binding; INVOLVED IN: in 6 processes; LOCATED IN: endomembrane system; EXPRESSED IN: 20 plant structures; EXPRESSED DUR…
AT5G22570	18.8229	2.59361	1.1513e-09	AT5G22570.1 protein_coding WRKY DNA-binding protein 38 member of WRKY Transcription Factor; Group III WRKY DNA-binding protein 38 (WRKY38); CONTAINS InterPro DOMAIN/s: DNA-binding WRKY (InterPro:IPR003657); BEST Arabidopsis thaliana protein match is: WRKY DNA-binding protein 62 (TAIR:AT5G01900.1); Has 3118 Blast hits to 2692 proteins in 112 species: Archae - 0; Bacteria - 0; Metazoa - 0; Fungi - …
AT1G72450	78.6741	1.66198	1.04549e-09	AT1G72450.1 protein_coding jasmonate-zim-domain protein 6 JAZ6 transcript levels rise in response to a jasmonate stimulus and a GFP:JAZ6 fusion protein localizes to the nucleus. Application of jasmonate methyl ester to Arabidopsis roots reduces the levels of a JAZ6:GUS fusion protein, presumably by stimulating ubiquitin-proteasome-mediated degradation. jasmonate-zim-domain protein 6 (JAZ6); CONTA…
AT3G49570	13.2744	3.97723	1.04044e-09	AT3G49570.1 protein_coding response to low sulfur 3 RESPONSE TO LOW SULFUR 3 (LSU3); BEST Arabidopsis thaliana protein match is: response to low sulfur 2 (TAIR:AT5G24660.1); Has 71 Blast hits to 71 proteins in 14 species: Archae - 0; Bacteria - 0; Metazoa - 1; Fungi - 0; Plants - 70; Viruses - 0; Other Eukaryotes - 0 (source: NCBI BLink).
AT1G17860	312.233	1.37526	9.95662e-10	AT1G17860.1 protein_coding Kunitz family trypsin and protease inhibitor protein Kunitz family trypsin and protease inhibitor protein; FUNCTIONS IN: endopeptidase inhibitor activity; INVOLVED IN: biological_process unknown; LOCATED IN: apoplast, cell wall; EXPRESSED IN: 17 plant structures; EXPRESSED DURING: 13 growth stages; CONTAINS InterPro DOMAIN/s: Proteinase inhibitor I3, Kunitz legume (Inte…
AT1G66270	703.898	1.97969	8.78102e-10	AT1G66270.1 protein_coding Glycosyl hydrolase superfamily protein BGLU21; FUNCTIONS IN: beta-glucosidase activity, hydrolase activity, hydrolyzing O-glycosyl compounds; INVOLVED IN: cellular response to phosphate starvation, response to salt stress, cellular response to cold, cellular response to salt stress, response to osmotic stress; LOCATED IN: vacuole, membrane; EXPRESSED IN: root, callus, l…
AT1G77920	119.898	1.28563	5.84201e-10	AT1G77920.1 protein_coding bZIP transcription factor family protein bZIP transcription factor family protein; CONTAINS InterPro DOMAIN/s: Basic-leucine zipper (bZIP) transcription factor (InterPro:IPR004827), bZIP transcription factor, bZIP-1 (InterPro:IPR011616); BEST Arabidopsis thaliana protein match is: TGA1A-related gene 3 (TAIR:AT1G22070.1); Has 1009 Blast hits to 1009 proteins in 97 specie…
AT1G65920	57.8278	1.43131	5.45164e-10	AT1G65920.1 protein_coding Regulator of chromosome condensation (RCC1) family with FYVE zinc finger domain Regulator of chromosome condensation (RCC1) family with FYVE zinc finger domain; FUNCTIONS IN: zinc ion binding; LOCATED IN: plasma membrane, vacuole; EXPRESSED IN: 11 plant structures; EXPRESSED DURING: 6 growth stages; CONTAINS InterPro DOMAIN/s: Regulator of chromosome condensation, RCC1 …
AT2G43620	483.797	3.26735	5.08557e-10	AT2G43620.1 protein_coding Chitinase family protein Chitinase family protein; FUNCTIONS IN: chitin binding, chitinase activity; INVOLVED IN: response to salt stress; LOCATED IN: apoplast; EXPRESSED IN: 12 plant structures; EXPRESSED DURING: 11 growth stages; CONTAINS InterPro DOMAIN/s: Chitin-binding, type 1, conserved site (InterPro:IPR018371), Glycoside hydrolase, family 19 (InterPro:IPR016283)…
AT1G78000	242.402	2.12689	4.52728e-10	AT1G78000.1 protein_coding sulfate transporter 1;2 Encodes a sulfate transporter that can restore sulfate uptake capacity of a yeast mutant lacking sulfate transporter genes. sulfate transporter 1;2 (SULTR1;2); CONTAINS InterPro DOMAIN/s: Sulphate transporter (InterPro:IPR011547), Sulphate transporter/antisigma-factor antagonist STAS (InterPro:IPR002645), Sulphate anion transporter, conserved sit…
AT1G73330	410.565	2.26404	4.18111e-10	AT1G73330.1 protein_coding drought-repressed 4 encodes a plant-specific protease inhibitor-like protein whose transcript level in root disappears in response to progressive drought stress. The decrease in transcript level is independent from abscisic acid level. drought-repressed 4 (DR4); FUNCTIONS IN: peptidase inhibitor activity; INVOLVED IN: response to water deprivation; LOCATED IN: endomembr…
AT5G38550	12.2124	1.94545	3.72494e-10	AT5G38550.1 protein_coding Mannose-binding lectin superfamily protein Mannose-binding lectin superfamily protein; CONTAINS InterPro DOMAIN/s: Mannose-binding lectin (InterPro:IPR001229); BEST Arabidopsis thaliana protein match is: Mannose-binding lectin superfamily protein (TAIR:AT5G38540.1); Has 1807 Blast hits to 1807 proteins in 277 species: Archae - 0; Bacteria - 0; Metazoa - 736; Fungi - 347…
AT5G49480	103.152	1.46576	3.14381e-10	AT5G49480.1 protein_coding Ca2+-binding protein 1 AtCP1 encodes a novel Ca2+-binding protein, which shares sequence similarities with calmodulins. The expression of AtCP1 is induced by NaCl. Ca2+-binding protein 1 (CP1); FUNCTIONS IN: calcium ion binding; INVOLVED IN: hyperosmotic salinity response; LOCATED IN: cytosol; EXPRESSED IN: 25 plant structures; EXPRESSED DURING: 14 growth stages; CONTAI…
AT5G40240	66.9492	1.30157	2.79029e-10	AT5G40240.1 protein_coding nodulin MtN21 /EamA-like transporter family protein nodulin MtN21 /EamA-like transporter family protein; FUNCTIONS IN: molecular_function unknown; LOCATED IN: membrane; CONTAINS InterPro DOMAIN/s: Protein of unknown function DUF6, transmembrane (InterPro:IPR000620); BEST Arabidopsis thaliana protein match is: nodulin MtN21 /EamA-like transporter family protein (TAIR:AT5…
AT4G22840	46.1832	1.6611	2.60118e-10	AT4G22840.1 protein_coding Sodium Bile acid symporter family Sodium Bile acid symporter family; FUNCTIONS IN: transporter activity, bile acid:sodium symporter activity; INVOLVED IN: sodium ion transport; LOCATED IN: membrane; EXPRESSED IN: 23 plant structures; EXPRESSED DURING: 14 growth stages; CONTAINS InterPro DOMAIN/s: Bile acid:sodium symporter (InterPro:IPR002657); BEST Arabidopsis thaliana…
AT5G56220	146.072	1.26912	2.32147e-10	AT5G56220.1 protein_coding P-loop containing nucleoside triphosphate hydrolases superfamily protein P-loop containing nucleoside triphosphate hydrolases superfamily protein; FUNCTIONS IN: nucleoside-triphosphatase activity, nucleotide binding, ATP binding; INVOLVED IN: apoptosis; LOCATED IN: chloroplast; EXPRESSED IN: 12 plant structures; EXPRESSED DURING: 7 growth stages; CONTAINS InterPro DOMAI…
AT3G51430	90.8514	1.54472	2.10866e-10	AT3G51430.1 protein_coding Calcium-dependent phosphotriesterase superfamily protein Although this enzyme is predicted to encode a strictosidine synthase (SS), it lacks a conserved catalytic glutamate residue found in active SS enzymes and it is not expected to have SS activity. YELLOW-LEAF-SPECIFIC GENE 2 (YLS2); FUNCTIONS IN: strictosidine synthase activity; INVOLVED IN: response to ethylene sti…
AT4G13420	133.822	3.63155	1.96463e-10	AT4G13420.1 protein_coding high affinity K+ transporter 5 Encodes a protein of the KUP/HAK/KT potassium channel class that is upregulated in the roots by K levels. high affinity K+ transporter 5 (HAK5); FUNCTIONS IN: potassium ion transmembrane transporter activity, potassium:sodium symporter activity; INVOLVED IN: potassium ion transport; LOCATED IN: membrane; EXPRESSED IN: 15 plant structures; …
AT4G34600	81.2651	1.57367	1.92932e-10	AT4G34600.1 protein_coding unknown protein; FUNCTIONS IN: molecular_function unknown; INVOLVED IN: pollen tube growth; LOCATED IN: endomembrane system; EXPRESSED IN: 11 plant structures; EXPRESSED DURING: M germinated pollen stage, LP.04 four leaves visible, 4 anthesis, petal differentiation and expansion stage; BEST Arabidopsis thaliana protein match is: unknown protein (TAIR:AT2G16385.1); Has 1…
AT4G35570	104.365	1.2472	1.63851e-10	AT4G35570.1 protein_coding high mobility group B5 Encodes a protein belonging to the subgroup of HMGB (high mobility group B) proteins that have a distinctive DNA-binding motif, the HMG-box domain. The motif confers non-sequence specific interaction with linear DNA and structure-specific binding to distorted DNA sites. The HMGB proteins are involved in the assembly of nucleoprotein complexes. Can…
AT1G17170	62.6763	1.45202	1.35721e-10	AT1G17170.1 protein_coding glutathione S-transferase TAU 24 Encodes glutathione transferase belonging to the tau class of GSTs. Naming convention according to Wagner et al. (2002). glutathione S-transferase TAU 24 (GSTU24); FUNCTIONS IN: glutathione transferase activity, glutathione binding; INVOLVED IN: response to cyclopentenone, toxin catabolic process; LOCATED IN: cytoplasm; EXPRESSED IN: 15 …
AT1G61380	184.994	1.97189	1.24625e-10	AT1G61380.1 protein_coding S-domain-1 29 S-domain-1 29 (SD1-29); FUNCTIONS IN: carbohydrate binding, protein kinase activity, kinase activity; INVOLVED IN: protein amino acid autophosphorylation; LOCATED IN: endomembrane system; EXPRESSED IN: 23 plant structures; EXPRESSED DURING: 13 growth stages; CONTAINS InterPro DOMAIN/s: Curculin-like (mannose-binding) lectin (InterPro:IPR001480), PAN-2 doma…
AT3G05690	32.6504	1.58171	1.14365e-10	AT3G05690.1 protein_coding nuclear factor Y, subunit A2 Encodes a subunit of CCAAT-binding complex, binds to CCAAT box motif present in some plant promoter sequences. One of three members of this class (HAP2A, HAP2B, HAP2C), it is expressed in vegetative and reproductive tissues. "nuclear factor Y, subunit A2" (NF-YA2); CONTAINS InterPro DOMAIN/s: CCAAT-binding transcription factor, subunit B (In…
AT1G61050	14.502	2.05285	1.12002e-10	AT1G61050.1 protein_coding alpha 1,4-glycosyltransferase family protein alpha 1,4-glycosyltransferase family protein; FUNCTIONS IN: transferase activity, transferring glycosyl groups, transferase activity; INVOLVED IN: biological_process unknown; LOCATED IN: Golgi stack; CONTAINS InterPro DOMAIN/s: Alpha 1,4-glycosyltransferase conserved region (InterPro:IPR007652), Glycosyltransferase, DXD sugar…
AT4G35720	53.2806	2.34944	8.84724e-11	AT4G35720.1 protein_coding Arabidopsis protein of unknown function (DUF241) Arabidopsis protein of unknown function (DUF241); EXPRESSED IN: 6 plant structures; EXPRESSED DURING: 4 anthesis, C globular stage; CONTAINS InterPro DOMAIN/s: Protein of unknown function DUF241, plant (InterPro:IPR004320); BEST Arabidopsis thaliana protein match is: Arabidopsis protein of unknown function (DUF241) (TAIR:…
AT3G28940	478.387	1.46518	8.40268e-11	AT3G28940.1 protein_coding AIG2-like (avirulence induced gene) family protein AIG2-like (avirulence induced gene) family protein; FUNCTIONS IN: molecular_function unknown; INVOLVED IN: response to bacterium; LOCATED IN: plasma membrane, chloroplast; EXPRESSED IN: 23 plant structures; EXPRESSED DURING: 14 growth stages; CONTAINS InterPro DOMAIN/s: AIG2-like (InterPro:IPR009288); BEST Arabidopsis t…
AT2G19190	125.158	4.76007	8.13037e-11	AT2G19190.1 protein_coding FLG22-induced receptor-like kinase 1 Receptor-like protein kinase. Involved in early defense signaling. FLG22-induced receptor-like kinase 1 (FRK1); FUNCTIONS IN: kinase activity; INVOLVED IN: defense response to bacterium; LOCATED IN: endomembrane system; EXPRESSED IN: stem, sepal, stamen; EXPRESSED DURING: 4 anthesis; CONTAINS InterPro DOMAIN/s: Protein kinase, ATP bi…
AT1G32700	314.808	1.52142	7.62712e-11	AT1G32700.1 protein_coding PLATZ transcription factor family protein PLATZ transcription factor family protein; CONTAINS InterPro DOMAIN/s: Protein of unknown function DUF597 (InterPro:IPR006734); BEST Arabidopsis thaliana protein match is: PLATZ transcription factor family protein (TAIR:AT4G17900.1); Has 399 Blast hits to 399 proteins in 26 species: Archae - 0; Bacteria - 0; Metazoa - 0; Fungi -…
AT2G47270	51.317	1.67697	7.22869e-11	AT2G47270.1 protein_coding sequence-specific DNA binding transcription factors;transcription regulators sequence-specific DNA binding transcription factors;transcription regulators; Has 43 Blast hits to 43 proteins in 10 species: Archae - 0; Bacteria - 0; Metazoa - 0; Fungi - 0; Plants - 43; Viruses - 0; Other Eukaryotes - 0 (source: NCBI BLink).
AT3G26220	61.02	2.36921	6.05933e-11	AT3G26220.1 protein_coding cytochrome P450, family 71, subfamily B, polypeptide 3 cytochrome P450 monooxygenase "cytochrome P450, family 71, subfamily B, polypeptide 3" (CYP71B3); FUNCTIONS IN: electron carrier activity, monooxygenase activity, iron ion binding, oxygen binding, heme binding; INVOLVED IN: oxidation reduction; EXPRESSED IN: 13 plant structures; EXPRESSED DURING: 9 growth stages; CO…
AT5G25110	65.0684	1.47975	5.55465e-11	AT5G25110.1 protein_coding CBL-interacting protein kinase 25 member of AtCIPKs CBL-interacting protein kinase 25 (CIPK25); FUNCTIONS IN: protein serine/threonine kinase activity, protein kinase activity, kinase activity, ATP binding; INVOLVED IN: defense response to fungus; EXPRESSED IN: 9 plant structures; EXPRESSED DURING: 4 anthesis, C globular stage, petal differentiation and expansion stage;…
AT3G29035	70.1669	1.39105	4.12817e-11	AT3G29035.1 protein_coding NAC domain containing protein 3 Encodes a protein with transcription factor activity. Note: this protein (AT3G29035) on occasion has also been referred to as AtNAC3, not to be confused with the AtNAC3 found at locus AT3G15500. NAC domain containing protein 3 (NAC3); CONTAINS InterPro DOMAIN/s: No apical meristem (NAM) protein (InterPro:IPR003441); BEST Arabidopsis thali…
AT3G26280	101.088	2.58516	3.60249e-11	AT3G26280.1 protein_coding cytochrome P450, family 71, subfamily B, polypeptide 4 cytochrome P450 monooxygenase "cytochrome P450, family 71, subfamily B, polypeptide 4" (CYP71B4); FUNCTIONS IN: electron carrier activity, monooxygenase activity, iron ion binding, oxygen binding, heme binding; INVOLVED IN: oxidation reduction; LOCATED IN: endomembrane system; EXPRESSED IN: 11 plant structures; EXPR…
AT4G24040	87.6354	2.37454	2.83899e-11	AT4G24040.1 protein_coding trehalase 1 Encodes a trehalase, member of Glycoside Hydrolase Family 37. trehalase 1 (TRE1); CONTAINS InterPro DOMAIN/s: Glycoside hydrolase, family 37 (InterPro:IPR001661), Six-hairpin glycosidase-like (InterPro:IPR008928), Glycoside hydrolase, family 37, conserved site (InterPro:IPR018232); Has 1925 Blast hits to 1909 proteins in 569 species: Archae - 2; Bacteria - 1…
AT3G25717	118.948	1.86705	2.29878e-11	AT3G25717.1 protein_coding ROTUNDIFOLIA like 16 ROTUNDIFOLIA like 16 (RTFL16); FUNCTIONS IN: molecular_function unknown; INVOLVED IN: shoot development; LOCATED IN: mitochondrion; CONTAINS InterPro DOMAIN/s: DVL (InterPro:IPR012552); BEST Arabidopsis thaliana protein match is: ROTUNDIFOLIA like 17 (TAIR:AT1G13245.1); Has 67 Blast hits to 67 proteins in 11 species: Archae - 0; Bacteria - 0; Metazo…
AT1G01190	19.9455	2.52953	2.24658e-11	AT1G01190.1 protein_coding cytochrome P450, family 78, subfamily A, polypeptide 8 member of CYP78A "cytochrome P450, family 78, subfamily A, polypeptide 8" (CYP78A8); FUNCTIONS IN: electron carrier activity, monooxygenase activity, iron ion binding, oxygen binding, heme binding; INVOLVED IN: oxidation reduction; LOCATED IN: endomembrane system; EXPRESSED IN: 6 plant structures; EXPRESSED DURING: …
AT1G23060	36.088	1.8752	1.38264e-11	AT1G23060.1 protein_coding BEST Arabidopsis thaliana protein match is: TPX2 (targeting protein for Xklp2) protein family (TAIR:AT1G70950.1); Has 449 Blast hits to 419 proteins in 98 species: Archae - 0; Bacteria - 40; Metazoa - 139; Fungi - 21; Plants - 158; Viruses - 3; Other Eukaryotes - 88 (source: NCBI BLink).
AT5G49850	34.5559	2.21951	1.36042e-11	AT5G49850.1 protein_coding Mannose-binding lectin superfamily protein Mannose-binding lectin superfamily protein; CONTAINS InterPro DOMAIN/s: Mannose-binding lectin (InterPro:IPR001229); BEST Arabidopsis thaliana protein match is: Mannose-binding lectin superfamily protein (TAIR:AT5G49870.1); Has 1807 Blast hits to 1807 proteins in 277 species: Archae - 0; Bacteria - 0; Metazoa - 736; Fungi - 347…
AT5G47000	32.2114	2.38592	8.44697e-12	AT5G47000.1 protein_coding Peroxidase superfamily protein Peroxidase superfamily protein; FUNCTIONS IN: peroxidase activity, xylan 1,4-beta-xylosidase activity; INVOLVED IN: oxidation reduction, response to oxidative stress; LOCATED IN: endomembrane system; EXPRESSED IN: 13 plant structures; EXPRESSED DURING: L mature pollen stage, M germinated pollen stage, 4 anthesis, C globular stage, petal di…
AT3G10120	39.962	1.6357	2.26633e-12	AT3G10120.1 protein_coding unknown protein; BEST Arabidopsis thaliana protein match is: unknown protein (TAIR:AT5G03890.1); Has 57 Blast hits to 57 proteins in 10 species: Archae - 0; Bacteria - 0; Metazoa - 0; Fungi - 0; Plants - 57; Viruses - 0; Other Eukaryotes - 0 (source: NCBI BLink).
AT3G48920	33.5494	2.2026	2.17494e-12	AT3G48920.1 protein_coding myb domain protein 45 Member of the R2R3 factor gene family. myb domain protein 45 (MYB45); CONTAINS InterPro DOMAIN/s: SANT, DNA-binding (InterPro:IPR001005), Homeodomain-like (InterPro:IPR009057), Myb, DNA-binding (InterPro:IPR014778), HTH transcriptional regulator, Myb-type, DNA-binding (InterPro:IPR017930), Homeodomain-related (InterPro:IPR012287), Myb transcription…
AT4G37770	30.3497	4.75749	2.09121e-12	AT4G37770.1 protein_coding 1-amino-cyclopropane-1-carboxylate synthase 8 Encodes an auxin inducible ACC synthase. 1-amino-cyclopropane-1-carboxylate synthase 8 (ACS8); CONTAINS InterPro DOMAIN/s: 1-aminocyclopropane-1-carboxylate synthase (InterPro:IPR001176), Pyridoxal phosphate-dependent transferase, major domain (InterPro:IPR015424), Aminotransferase, class I/classII (InterPro:IPR004839), Amin…
AT3G49580	30.8123	3.3116	2.04833e-12	AT3G49580.1 protein_coding response to low sulfur 1 RESPONSE TO LOW SULFUR 1 (LSU1); BEST Arabidopsis thaliana protein match is: response to low sulfur 3 (TAIR:AT3G49570.1); Has 73 Blast hits to 73 proteins in 16 species: Archae - 0; Bacteria - 0; Metazoa - 0; Fungi - 0; Plants - 70; Viruses - 0; Other Eukaryotes - 3 (source: NCBI BLink).
AT2G30750	30.1837	4.70128	1.9451e-12	AT2G30750.1 protein_coding cytochrome P450, family 71, subfamily A, polypeptide 12 putative cytochrome P450 cytochrome P450, family 71, subfamily A, polypeptide 12 (CYP71A12); FUNCTIONS IN: electron carrier activity, monooxygenase activity, iron ion binding, oxygen binding, heme binding; INVOLVED IN: response to bacterium; LOCATED IN: endomembrane system; EXPRESSED IN: stem, stamen; EXPRESSED DUR…
AT2G04170	119.32	1.86996	1.67768e-12	AT2G04170.1 protein_coding TRAF-like family protein TRAF-like family protein; CONTAINS InterPro DOMAIN/s: TRAF-like (InterPro:IPR008974), MATH (InterPro:IPR002083); BEST Arabidopsis thaliana protein match is: TRAF-like family protein (TAIR:AT5G26280.1); Has 35333 Blast hits to 34131 proteins in 2444 species: Archae - 798; Bacteria - 22429; Metazoa - 974; Fungi - 991; Plants - 531; Viruses - 0; Ot…
AT1G65500	20.2472	4.08225	1.28083e-12	AT1G65500.1 protein_coding unknown protein; FUNCTIONS IN: molecular_function unknown; INVOLVED IN: biological_process unknown; LOCATED IN: endomembrane system; EXPRESSED IN: 14 plant structures; EXPRESSED DURING: 9 growth stages; BEST Arabidopsis thaliana protein match is: unknown protein (TAIR:AT1G65486.1); Has 23 Blast hits to 23 proteins in 2 species: Archae - 0; Bacteria - 0; Metazoa - 0; Fun…
AT1G49570	238.412	5.41626	1.27734e-12	AT1G49570.1 protein_coding Peroxidase superfamily protein Peroxidase superfamily protein; FUNCTIONS IN: peroxidase activity, heme binding; INVOLVED IN: oxidation reduction, response to oxidative stress; LOCATED IN: endomembrane system; EXPRESSED IN: leaf lamina base, leaf whorl, hypocotyl, sepal, root; EXPRESSED DURING: 4 anthesis; CONTAINS InterPro DOMAIN/s: Haem peroxidase (InterPro:IPR010255),…
AT1G18980	122.222	1.59194	1.01187e-12	AT1G18980.1 protein_coding RmlC-like cupins superfamily protein RmlC-like cupins superfamily protein; FUNCTIONS IN: manganese ion binding, nutrient reservoir activity; INVOLVED IN: biological_process unknown; LOCATED IN: endomembrane system, apoplast; EXPRESSED IN: inflorescence meristem, hypocotyl, root, flower, pollen tube; EXPRESSED DURING: petal differentiation and expansion stage; CONTAINS I…
AT1G24320	15.6865	2.57446	4.99723e-13	AT1G24320.1 protein_coding Six-hairpin glycosidases superfamily protein Six-hairpin glycosidases superfamily protein; FUNCTIONS IN: mannosyl-oligosaccharide glucosidase activity, alpha-glucosidase activity, catalytic activity; INVOLVED IN: oligosaccharide metabolic process; LOCATED IN: cellular_component unknown; EXPRESSED IN: 6 plant structures; EXPRESSED DURING: F mature embryo stage, petal dif…
AT5G01180	22.3109	2.21078	3.03922e-13	AT5G01180.1 protein_coding peptide transporter 5 Encodes a dipeptide transporter expressed in pollen and ovules during early seed development. GFP-tagged PTR5 localizes to the plasma membrane. peptide transporter 5 (PTR5); CONTAINS InterPro DOMAIN/s: PTR2 family proton/oligopeptide symporter, conserved site (InterPro:IPR018456), Oligopeptide transporter (InterPro:IPR000109), Major facilitator sup…
AT1G26930	76.1051	1.6227	1.7173e-13	AT1G26930.1 protein_coding Galactose oxidase/kelch repeat superfamily protein Galactose oxidase/kelch repeat superfamily protein; FUNCTIONS IN: molecular_function unknown; INVOLVED IN: biological_process unknown; LOCATED IN: peroxisome; EXPRESSED IN: 18 plant structures; EXPRESSED DURING: 8 growth stages; CONTAINS InterPro DOMAIN/s: Galactose oxidase/kelch, beta-propeller (InterPro:IPR011043), Ke…
AT3G11340	151.21	1.73855	1.14815e-13	AT3G11340.1 protein_coding UDP-Glycosyltransferase superfamily protein UDP-Glycosyltransferase superfamily protein; FUNCTIONS IN: transferase activity, transferring hexosyl groups, UDP-glycosyltransferase activity; INVOLVED IN: metabolic process; LOCATED IN: endomembrane system; EXPRESSED IN: 8 plant structures; EXPRESSED DURING: 4 anthesis, LP.02 two leaves visible, petal differentiation and exp…
AT1G21010	54.1923	1.6934	5.89233e-14	AT1G21010.1 protein_coding unknown protein; FUNCTIONS IN: molecular_function unknown; INVOLVED IN: N-terminal protein myristoylation; LOCATED IN: cellular_component unknown; EXPRESSED IN: 24 plant structures; EXPRESSED DURING: 14 growth stages; BEST Arabidopsis thaliana protein match is: unknown protein (TAIR:AT1G76600.1); Has 206 Blast hits to 206 proteins in 13 species: Archae - 0; Bacteria - 0…
AT5G03670	68.5189	1.76958	3.75692e-14	AT5G03670.1 protein_coding unknown protein; BEST Arabidopsis thaliana protein match is: unknown protein (TAIR:AT2G36420.1); Has 700 Blast hits to 624 proteins in 104 species: Archae - 0; Bacteria - 18; Metazoa - 333; Fungi - 60; Plants - 73; Viruses - 24; Other Eukaryotes - 192 (source: NCBI BLink).
AT2G43120	79.0203	1.76272	1.5459e-14	AT2G43120.1 protein_coding RmlC-like cupins superfamily protein RmlC-like cupins superfamily protein; FUNCTIONS IN: calmodulin binding; INVOLVED IN: biological_process unknown; LOCATED IN: plasma membrane; EXPRESSED IN: stem, flower; CONTAINS InterPro DOMAIN/s: Pirin, C-terminal (InterPro:IPR008778), Pirin (InterPro:IPR012093), Cupin, RmlC-type (InterPro:IPR011051), Pirin, N-terminal (InterPro:IP…
AT5G64900	10.6977	2.91744	1.30337e-14	AT5G64900.1 protein_coding precursor of peptide 1 Encodes a putative 92-aa protein that is the precursor of AtPep1, a 23-aa peptide which activates transcription of the defensive gene defensin (PDF1.2) and activates the synthesis of H2O2, both being components of the innate immune response. precursor of peptide 1 (PROPEP1); BEST Arabidopsis thaliana protein match is: elicitor peptide 2 precursor …
AT5G63650	89.8058	2.26851	1.25039e-14	AT5G63650.1 protein_coding SNF1-related protein kinase 2.5 encodes a member of SNF1-related protein kinases (SnRK2) whose activity is activated by ionic (salt) and non-ionic (mannitol) osmotic stress. SNF1-related protein kinase 2.5 (SNRK2.5); CONTAINS InterPro DOMAIN/s: Protein kinase, ATP binding site (InterPro:IPR017441), Serine/threonine-protein kinase domain (InterPro:IPR002290), Serine/thre…
AT4G01390	26.3118	3.8745	1.16642e-14	AT4G01390.1 protein_coding TRAF-like family protein TRAF-like family protein; CONTAINS InterPro DOMAIN/s: TRAF-like (InterPro:IPR008974), MATH (InterPro:IPR002083); BEST Arabidopsis thaliana protein match is: TRAF-like family protein (TAIR:AT4G00780.1); Has 30201 Blast hits to 17322 proteins in 780 species: Archae - 12; Bacteria - 1396; Metazoa - 17338; Fungi - 3422; Plants - 5037; Viruses - 0; O…
AT3G23150	155.2	1.76176	5.22393e-15	AT3G23150.1 protein_coding Signal transduction histidine kinase, hybrid-type, ethylene sensor Involved in ethylene perception in Arabidopsis ethylene response 2 (ETR2); FUNCTIONS IN: ethylene binding, protein histidine kinase activity, receptor activity, glycogen synthase kinase 3 activity; INVOLVED IN: negative regulation of ethylene mediated signaling pathway; LOCATED IN: endomembrane system, e…
AT3G50340	196.131	2.1729	5.08464e-15	AT3G50340.1 protein_coding unknown protein; BEST Arabidopsis thaliana protein match is: unknown protein (TAIR:AT5G67020.1); Has 128 Blast hits to 128 proteins in 39 species: Archae - 0; Bacteria - 46; Metazoa - 0; Fungi - 3; Plants - 76; Viruses - 0; Other Eukaryotes - 3 (source: NCBI BLink).
AT1G67148	13.8322	2.99848	2.64596e-15	AT1G67148.1 protein_coding unknown protein; Has 1 Blast hits to 1 proteins in 1 species: Archae - 0; Bacteria - 0; Metazoa - 0; Fungi - 0; Plants - 1; Viruses - 0; Other Eukaryotes - 0 (source: NCBI BLink).
AT1G19610	69.656	2.82702	1.40352e-15	AT1G19610.1 protein_coding Arabidopsis defensin-like protein Predicted to encode a PR (pathogenesis-related) protein. Belongs to the plant defensin (PDF) family with the following members: At1g75830/PDF1.1, At5g44420/PDF1.2a, At2g26020/PDF1.2b, At5g44430/PDF1.2c, At2g26010/PDF1.3, At1g19610/PDF1.4, At1g55010/PDF1.5, At2g02120/PDF2.1, At2g02100/PDF2.2, At2g02130/PDF2.3, At1g61070/PDF2.4, At5g63660…
AT5G44920	49.2523	2.03445	1.19549e-15	AT5G44920.1 protein_coding Toll-Interleukin-Resistance (TIR) domain family protein Toll-Interleukin-Resistance (TIR) domain family protein; FUNCTIONS IN: transmembrane receptor activity; INVOLVED IN: signal transduction, defense response, innate immune response; LOCATED IN: endoplasmic reticulum; EXPRESSED IN: 15 plant structures; EXPRESSED DURING: 10 growth stages; CONTAINS InterPro DOMAIN/s: To…
AT2G44080	280.151	2.38626	8.33054e-16	AT2G44080.1 protein_coding ARGOS-like Encodes ARL, a gene similar to ARGOS involved in cell expansion-dependent organ growth. Upregulated by brassinosteroid. Acts downstream of BRI1. ARGOS-like (ARL); BEST Arabidopsis thaliana protein match is: auxin-regulated gene involved in organ size (TAIR:AT3G59900.1); Has 88 Blast hits to 88 proteins in 12 species: Archae - 0; Bacteria - 0; Metazoa - 0; Fun…
AT4G23510	44.2479	2.11239	6.61026e-16	AT4G23510.1 protein_coding Disease resistance protein (TIR-NBS-LRR class) family Disease resistance protein (TIR-NBS-LRR class) family; FUNCTIONS IN: transmembrane receptor activity; INVOLVED IN: defense response signaling pathway, resistance gene-dependent, signal transduction, defense response, innate immune response; LOCATED IN: intrinsic to membrane; EXPRESSED IN: hypocotyl, male gametophyte,…
AT4G33070	48.7809	1.99098	5.96369e-16	AT4G33070.1 protein_coding Thiamine pyrophosphate dependent pyruvate decarboxylase family protein Thiamine pyrophosphate dependent pyruvate decarboxylase family protein; FUNCTIONS IN: in 6 functions; LOCATED IN: membrane; EXPRESSED IN: 11 plant structures; EXPRESSED DURING: 4 anthesis, C globular stage, F mature embryo stage, petal differentiation and expansion stage, E expanded cotyledon stage; …
AT5G53980	38.8735	2.16417	3.06597e-16	AT5G53980.1 protein_coding homeobox protein 52 Encodes a homeodomain leucine zipper class I (HD-Zip I) protein. homeobox protein 52 (HB52); FUNCTIONS IN: sequence-specific DNA binding transcription factor activity; INVOLVED IN: response to blue light, regulation of transcription, DNA-dependent, response to absence of light; LOCATED IN: nucleus; EXPRESSED IN: root, flower; EXPRESSED DURING: seedli…
AT4G14390	12.8003	2.98252	7.59846e-17	AT4G14390.1 protein_coding Ankyrin repeat family protein Ankyrin repeat family protein; FUNCTIONS IN: molecular_function unknown; INVOLVED IN: biological_process unknown; LOCATED IN: cellular_component unknown; EXPRESSED IN: 19 plant structures; EXPRESSED DURING: 8 growth stages; CONTAINS InterPro DOMAIN/s: Ankyrin repeat-containing domain (InterPro:IPR020683), Ankyrin repeat (InterPro:IPR002110)…
AT1G53180	78.1776	1.74975	4.90378e-17	AT1G53180.1 protein_coding unknown protein; FUNCTIONS IN: molecular_function unknown; INVOLVED IN: biological_process unknown; LOCATED IN: cellular_component unknown; EXPRESSED IN: 13 plant structures; EXPRESSED DURING: 6 growth stages; BEST Arabidopsis thaliana protein match is: unknown protein (TAIR:AT3G15115.1); Has 58 Blast hits to 56 proteins in 22 species: Archae - 0; Bacteria - 0; Metazoa …
AT3G47790	33.1716	4.14646	3.99368e-17	AT3G47790.1 protein_coding ABC2 homolog 7 member of ATH subfamily ABC2 homolog 7 (ATH7); FUNCTIONS IN: ATPase activity, coupled to transmembrane movement of substances, transporter activity; INVOLVED IN: N-terminal protein myristoylation; CONTAINS InterPro DOMAIN/s: ATPase, AAA+ type, core (InterPro:IPR003593), ABC transporter-like (InterPro:IPR003439), ABC transporter, conserved site (InterPro:I…
AT2G18360	96.6456	2.94097	2.9156e-17	AT2G18360.1 protein_coding alpha/beta-Hydrolases superfamily protein alpha/beta-Hydrolases superfamily protein; FUNCTIONS IN: hydrolase activity; LOCATED IN: endomembrane system; EXPRESSED IN: shoot apex, hypocotyl, root, leaf; CONTAINS InterPro DOMAIN/s: Alpha/beta hydrolase fold-1 (InterPro:IPR000073); BEST Arabidopsis thaliana protein match is: alpha/beta-Hydrolases superfamily protein (TAIR:A…
AT4G11521	13.5999	3.3591	2.90844e-17	AT4G11521.1 protein_coding Receptor-like protein kinase-related family protein Receptor-like protein kinase-related family protein; LOCATED IN: endomembrane system; CONTAINS InterPro DOMAIN/s: Protein of unknown function DUF26 (InterPro:IPR002902); BEST Arabidopsis thaliana protein match is: cysteine-rich RLK (RECEPTOR-like protein kinase) 34 (TAIR:AT4G11530.1); Has 1353 Blast hits to 1309 protei…
AT1G55920	275.348	2.04223	2.66702e-17	AT1G55920.1 protein_coding serine acetyltransferase 2;1 Encodes a chloroplast/cytosol localized serine O-acetyltransferase involved in sulfur assimilation and cysteine biosynthesis. Expressed in the vascular system. serine acetyltransferase 2;1 (SERAT2;1); FUNCTIONS IN: serine O-acetyltransferase activity; INVOLVED IN: cellular response to sulfate starvation, response to cold; LOCATED IN: cytosol…
AT1G18400	86.1317	2.23343	2.17268e-17	AT1G18400.1 protein_coding BR enhanced expression 1 BR enhanced expression 1 (BEE1); FUNCTIONS IN: sequence-specific DNA binding transcription factor activity; INVOLVED IN: regulation of transcription; LOCATED IN: nucleus; EXPRESSED IN: 22 plant structures; EXPRESSED DURING: 13 growth stages; CONTAINS InterPro DOMAIN/s: Helix-loop-helix DNA-binding domain (InterPro:IPR001092), Helix-loop-helix DN…
AT2G25470	24.31	4.48297	1.61154e-17	AT2G25470.1 protein_coding receptor like protein 21 receptor like protein 21 (RLP21); INVOLVED IN: signal transduction; LOCATED IN: chloroplast; EXPRESSED IN: hypocotyl; CONTAINS InterPro DOMAIN/s: Leucine-rich repeat, typical subtype (InterPro:IPR003591), Leucine-rich repeat-containing N-terminal domain, type 2 (InterPro:IPR013210), Leucine-rich repeat (InterPro:IPR001611); BEST Arabidopsis thal…
AT4G13180	169.687	1.83674	1.15926e-17	AT4G13180.1 protein_coding NAD(P)-binding Rossmann-fold superfamily protein NAD(P)-binding Rossmann-fold superfamily protein; FUNCTIONS IN: oxidoreductase activity, binding, catalytic activity; INVOLVED IN: response to arsenic; EXPRESSED IN: 22 plant structures; EXPRESSED DURING: 13 growth stages; CONTAINS InterPro DOMAIN/s: NAD(P)-binding domain (InterPro:IPR016040), Glucose/ribitol dehydrogenas…
AT1G66830	13.8095	3.02792	1.14151e-17	AT1G66830.1 protein_coding Leucine-rich repeat protein kinase family protein Leucine-rich repeat protein kinase family protein; FUNCTIONS IN: protein serine/threonine kinase activity, kinase activity, ATP binding; INVOLVED IN: transmembrane receptor protein tyrosine kinase signaling pathway, protein amino acid phosphorylation; LOCATED IN: plasma membrane; EXPRESSED IN: stem, hypocotyl, sepal, lea…
AT5G01870	60.4578	3.47889	1.11186e-17	AT5G01870.1 protein_coding Bifunctional inhibitor/lipid-transfer protein/seed storage 2S albumin superfamily protein Predicted to encode a PR (pathogenesis-related) protein. Belongs to the lipid transfer protein (PR-14) family with the following members: At2g38540/LTP1, At2g38530/LTP2, At5g59320/LTP3, At5g59310/LTP4, At3g51600/LTP5, At3g08770/LTP6, At2g15050/LTP7, At2g18370/LTP8, At2g15325/LTP9, …
AT4G04020	196.573	2.203	5.29144e-18	AT4G04020.1 protein_coding fibrillin Fibrillin precursor protein. The fibrillin preprotein, but not the mature protein interacts with ABI2. Regulated by abscisic acid response regulators. Involved in abscisic acid-mediated photoprotection. fibrillin (FIB); FUNCTIONS IN: structural molecule activity; INVOLVED IN: photoinhibition, response to cold, response to abscisic acid stimulus; LOCATED IN: in…
AT2G44910	13.691	3.3004	3.65304e-18	AT2G44910.1 protein_coding homeobox-leucine zipper protein 4 Encodes a homeodomain protein whose expression displays a dependence on phyB for both red and far-red light response. Also involved in the shade avoidance syndrome. homeobox-leucine zipper protein 4 (HB4); FUNCTIONS IN: DNA binding, sequence-specific DNA binding transcription factor activity; INVOLVED IN: response to hormone stimulus, s…
AT5G64190	10.4524	5.21359	3.27814e-18	AT5G64190.1 protein_coding unknown protein; BEST Arabidopsis thaliana protein match is: unknown protein (TAIR:AT2G40390.1); Has 1807 Blast hits to 1807 proteins in 277 species: Archae - 0; Bacteria - 0; Metazoa - 736; Fungi - 347; Plants - 385; Viruses - 0; Other Eukaryotes - 339 (source: NCBI BLink).
AT1G52890	26.9125	4.42457	2.30111e-18	AT1G52890.1 protein_coding NAC domain containing protein 19 encodes a NAC transcription factor whose expression is induced by drought, high salt, and abscisic acid. This gene binds to ERD1 promoter in vitro. NAC domain containing protein 19 (NAC019); CONTAINS InterPro DOMAIN/s: No apical meristem (NAM) protein (InterPro:IPR003441); BEST Arabidopsis thaliana protein match is: NAC domain containing…
AT3G59900	120.203	2.88041	9.92742e-19	AT3G59900.1 protein_coding auxin-regulated gene involved in organ size Encodes ARGOS (Auxin-Regulated Gene Involved in Organ Size). Inducible by auxin. Involved in lateral organ size control. Transgenic plants expressing sense or antisense ARGOS cDNA display enlarged or reduced aerial organs, respectively. The alteration in organ size is attributable mainly to changes in cell number and the durat…
AT1G60095	12.2325	5.7874	8.92959e-19	AT1G60095.1 protein_coding Mannose-binding lectin superfamily protein Mannose-binding lectin superfamily protein; CONTAINS InterPro DOMAIN/s: Mannose-binding lectin (InterPro:IPR001229); BEST Arabidopsis thaliana protein match is: Mannose-binding lectin superfamily protein (TAIR:AT1G60110.1); Has 1880 Blast hits to 685 proteins in 36 species: Archae - 0; Bacteria - 7; Metazoa - 0; Fungi - 0; Plan…
AT4G16780	98.4808	2.98408	8.14175e-19	AT4G16780.1 protein_coding homeobox protein 2 Encodes a homeodomain-leucine zipper protein that is rapidly and strongly induced by changes in the ratio of red to far-red light. It is also involved in cell expansion and cell proliferation and in the response to auxin. homeobox protein 2 (HB-2); CONTAINS InterPro DOMAIN/s: HD-ZIP protein, N-terminal (InterPro:IPR006712), Helix-turn-helix motif, lam…
AT5G63850	277.882	2.12172	6.76516e-19	AT5G63850.1 protein_coding amino acid permease 4 Amino acid transporter whose expression is downregulated by dehydration. amino acid permease 4 (AAP4); CONTAINS InterPro DOMAIN/s: Amino acid transporter, transmembrane (InterPro:IPR013057); BEST Arabidopsis thaliana protein match is: amino acid permease 2 (TAIR:AT5G09220.1); Has 1807 Blast hits to 1807 proteins in 277 species: Archae - 0; Bacteria…
AT3G25730	36.581	2.27696	2.42703e-19	AT3G25730.1 protein_coding ethylene response DNA binding factor 3 ethylene response DNA binding factor 3 (EDF3); FUNCTIONS IN: sequence-specific DNA binding transcription factor activity; INVOLVED IN: regulation of transcription, DNA-dependent; LOCATED IN: chloroplast; EXPRESSED IN: cotyledon, hypocotyl, root, flower, seed; EXPRESSED DURING: petal differentiation and expansion stage; CONTAINS Int…
AT1G75490	30.5029	2.82877	1.85519e-19	AT1G75490.1 protein_coding Integrase-type DNA-binding superfamily protein encodes a member of the DREB subfamily A-2 of ERF/AP2 transcription factor family. The protein contains one AP2 domain. There are eight members in this subfamily including DREB2A AND DREB2B that are involved in response to drought. Integrase-type DNA-binding superfamily protein; CONTAINS InterPro DOMAIN/s: DNA-binding, inte…
AT5G28300	181.11	1.87119	4.2018e-20	AT5G28300.1 protein_coding Duplicated homeodomain-like superfamily protein Duplicated homeodomain-like superfamily protein; FUNCTIONS IN: sequence-specific DNA binding transcription factor activity; INVOLVED IN: regulation of transcription; LOCATED IN: chloroplast; EXPRESSED IN: 22 plant structures; EXPRESSED DURING: 13 growth stages; CONTAINS InterPro DOMAIN/s: SANT, DNA-binding (InterPro:IPR001…
AT5G26220	23.5824	3.1926	1.81127e-20	AT5G26220.1 protein_coding ChaC-like family protein ChaC-like family protein; CONTAINS InterPro DOMAIN/s: ChaC-like protein (InterPro:IPR006840); BEST Arabidopsis thaliana protein match is: ChaC-like family protein (TAIR:AT4G31290.1); Has 1807 Blast hits to 1807 proteins in 277 species: Archae - 0; Bacteria - 0; Metazoa - 736; Fungi - 347; Plants - 385; Viruses - 0; Other Eukaryotes - 339 (source…
AT5G24660	25.6269	3.54895	4.90877e-21	AT5G24660.1 protein_coding response to low sulfur 2 RESPONSE TO LOW SULFUR 2 (LSU2); BEST Arabidopsis thaliana protein match is: response to low sulfur 4 (TAIR:AT5G24655.1); Has 1807 Blast hits to 1807 proteins in 277 species: Archae - 0; Bacteria - 0; Metazoa - 736; Fungi - 347; Plants - 385; Viruses - 0; Other Eukaryotes - 339 (source: NCBI BLink).
AT4G15550	270.36	2.60338	2.5947e-21	AT4G15550.1 protein_coding indole-3-acetate beta-D-glucosyltransferase UDP-glucose:indole-3-acetate beta-D-glucosyltransferase indole-3-acetate beta-D-glucosyltransferase (IAGLU); FUNCTIONS IN: UDP-glycosyltransferase activity, transferase activity, transferring glycosyl groups; INVOLVED IN: metabolic process; LOCATED IN: chloroplast; EXPRESSED IN: 17 plant structures; EXPRESSED DURING: 7 growth …
AT3G08520	43.5725	3.10307	1.69977e-21	AT3G08520.1 protein_coding Ribosomal protein L41 family Ribosomal protein L41 family; FUNCTIONS IN: structural constituent of ribosome; INVOLVED IN: translation; LOCATED IN: ribosome, cytosolic large ribosomal subunit; CONTAINS InterPro DOMAIN/s: Ribosomal protein L41 (InterPro:IPR007836); Has 185 Blast hits to 185 proteins in 75 species: Archae - 0; Bacteria - 0; Metazoa - 88; Fungi - 40; Plants…
AT1G21050	146.018	2.32573	7.23365e-22	AT1G21050.1 protein_coding Protein of unknown function, DUF617 Protein of unknown function, DUF617; CONTAINS InterPro DOMAIN/s: Protein of unknown function DUF617, plant (InterPro:IPR006460); BEST Arabidopsis thaliana protein match is: Protein of unknown function, DUF617 (TAIR:AT1G76610.1); Has 257 Blast hits to 256 proteins in 14 species: Archae - 0; Bacteria - 0; Metazoa - 0; Fungi - 0; Plants …
AT5G46330	182.117	2.23795	2.27708e-22	AT5G46330.1 protein_coding Leucine-rich receptor-like protein kinase family protein Encodes a leucine-rich repeat serine/threonine protein kinase that is expressed ubiquitously. FLS2 is involved in MAP kinase signalling relay involved in innate immunity. Essential in the perception of flagellin, a potent elicitor of the defense response. FLS2 is directed for degradation by the bacterial ubiquitin…
AT2G29490	56.9332	2.55932	1.08903e-24	AT2G29490.1 protein_coding glutathione S-transferase TAU 1 Encodes glutathione transferase belonging to the tau class of GSTs. Naming convention according to Wagner et al. (2002). glutathione S-transferase TAU 1 (GSTU1); CONTAINS InterPro DOMAIN/s: Thioredoxin fold (InterPro:IPR012335), Glutathione S-transferase, C-terminal (InterPro:IPR004046), Glutathione S-transferase, C-terminal-like (InterPr…
AT5G47370	199.604	2.33861	2.07949e-25	AT5G47370.1 protein_coding Homeobox-leucine zipper protein 4 (HB-4) / HD-ZIP protein homeobox-leucine zipper genes induced by auxin, but not by other phytohormones. Plays opposite roles in the shoot and root tissues in regulating auxin-mediated morphogenesis. HAT2; FUNCTIONS IN: transcription repressor activity, DNA binding, sequence-specific DNA binding transcription factor activity; INVOLVED IN…
AT5G12050	290.446	4.25903	1.89042e-25	AT5G12050.1 protein_coding unknown protein; BEST Arabidopsis thaliana protein match is: unknown protein (TAIR:AT3G13980.1); Has 1807 Blast hits to 1807 proteins in 277 species: Archae - 0; Bacteria - 0; Metazoa - 736; Fungi - 347; Plants - 385; Viruses - 0; Other Eukaryotes - 339 (source: NCBI BLink).
AT5G18840	16.6564	3.78673	5.4876e-27	AT5G18840.1 protein_coding Major facilitator superfamily protein Major facilitator superfamily protein; FUNCTIONS IN: carbohydrate transmembrane transporter activity, sugar:hydrogen symporter activity; INVOLVED IN: transport, transmembrane transport; LOCATED IN: integral to membrane, membrane; EXPRESSED IN: 17 plant structures; EXPRESSED DURING: 7 growth stages; CONTAINS InterPro DOMAIN/s: Major …
AT2G15490	61.9628	2.98177	5.37718e-30	AT2G15490.1 protein_coding UDP-glycosyltransferase 73B4 UDP-glycosyltransferase 73B4 (UGT73B4); FUNCTIONS IN: quercetin 3-O-glucosyltransferase activity, UDP-glycosyltransferase activity, quercetin 7-O-glucosyltransferase activity, UDP-glucosyltransferase activity, transferase activity, transferring glycosyl groups; INVOLVED IN: response to other organism; LOCATED IN: endomembrane system; EXPRESS…
AT1G23730	22.948	4.09796	1.70611e-30	AT1G23730.1 protein_coding beta carbonic anhydrase 3 beta carbonic anhydrase 3 (BCA3); FUNCTIONS IN: carbonate dehydratase activity, zinc ion binding; INVOLVED IN: carbon utilization; LOCATED IN: cytosol, plasma membrane, membrane; EXPRESSED IN: 14 plant structures; EXPRESSED DURING: 6 growth stages; CONTAINS InterPro DOMAIN/s: Carbonic anhydrase, prokaryotic-like, conserved site (InterPro:IPR015…
AT1G33790	511.557	2.78408	1.59673e-30	AT1G33790.1 protein_coding jacalin lectin family protein jacalin lectin family protein; INVOLVED IN: biological_process unknown; LOCATED IN: chloroplast; EXPRESSED IN: 7 plant structures; EXPRESSED DURING: F mature embryo stage, petal differentiation and expansion stage, E expanded cotyledon stage, D bilateral stage; CONTAINS InterPro DOMAIN/s: Mannose-binding lectin (InterPro:IPR001229); BEST Ar…
AT3G28510	15.9808	6.62671	3.63891e-35	AT3G28510.1 protein_coding P-loop containing nucleoside triphosphate hydrolases superfamily protein P-loop containing nucleoside triphosphate hydrolases superfamily protein; FUNCTIONS IN: nucleoside-triphosphatase activity, ATPase activity, nucleotide binding, ATP binding; EXPRESSED IN: 7 plant structures; EXPRESSED DURING: LP.06 six leaves visible, LP.04 four leaves visible, 4 anthesis, 4 leaf s…
AT5G57760	164.389	3.00257	7.23776e-38	AT5G57760.1 protein_coding unknown protein; Has 5 Blast hits to 5 proteins in 2 species: Archae - 0; Bacteria - 0; Metazoa - 0; Fungi - 0; Plants - 5; Viruses - 0; Other Eukaryotes - 0 (source: NCBI BLink).
AT5G19890	77.0121	6.54362	5.61134e-47	AT5G19890.1 protein_coding Peroxidase superfamily protein Peroxidase superfamily protein; FUNCTIONS IN: peroxidase activity, heme binding; INVOLVED IN: oxidation reduction, response to oxidative stress; LOCATED IN: nucleus, cytoplasm; EXPRESSED IN: 17 plant structures; EXPRESSED DURING: 10 growth stages; CONTAINS InterPro DOMAIN/s: Haem peroxidase (InterPro:IPR010255), Plant peroxidase (InterPro:…
