# Supplementary material for: Ab-GALFA, A bioassay for insect gall formation using the model plant Arabidopsis thaliana
Source: Sci Rep. 2023 Feb 13;13:2554. doi: 10.1038/s41598-023-29302-8 (PMC9925437; doi:10.1038/s41598-023-29302-8)
Supplement: Supplementary file 4 — Supplementary Information 3. [file 41598_2023_29302_MOESM4_ESM.xlsx]

## Sheet: Table S2
Table S2. The 470 genes up-regulated commonly by Sc extract treatment and Hormone mixture.
	Sc extract				Hormone mixture
AGI code	sum	logFC	FDR	AGI code	sum	logFC	FDR	annotations
AT4G33467	47.8979	1.26115	0.0457932	AT4G33467	47.8979	1.26115	0.0457932	AT4G33467.1 protein_coding unknown protein; Has 25 Blast hits to 25 proteins in 9 species: Archae - 0; Bacteria - 0; Metazoa - 0; Fungi - 0; Plants - 25; Viruses - 0; Other Eukaryotes - 0 (source: NCBI BLink).
AT1G01600	37.3661	1.08331	0.00247407	AT1G01600	27.3186	2.91133	3.83545e-30	AT1G01600.1 protein_coding cytochrome P450, family 86, subfamily A, polypeptide 4 Encodes a member of the CYP86A subfamily of cytochrome p450 genes. Expressed significantly at highest level in mature stems and flowers. "cytochrome P450, family 86, subfamily A, polypeptide 4" (CYP86A4); CONTAINS InterPro DOMAIN/s: Cytochrome P450 (InterPro:IPR001128), Cytochrome P450, conserved site (InterPro:IPR0…
AT1G02850	158.902	1.75631	1.09085e-06	AT1G02850	149.167	2.06614	2.20731e-31	AT1G02850.1 protein_coding beta glucosidase 11 beta glucosidase 11 (BGLU11); FUNCTIONS IN: cation binding, hydrolase activity, hydrolyzing O-glycosyl compounds, catalytic activity; INVOLVED IN: carbohydrate metabolic process; LOCATED IN: endomembrane system; EXPRESSED IN: 24 plant structures; EXPRESSED DURING: 13 growth stages; CONTAINS InterPro DOMAIN/s: Glycoside hydrolase, family 1 (InterPro:I…
AT1G02930	688.143	1.90071	0.000319029	AT1G02930	584.874	1.02456	5.63177e-06	AT1G02930.1 protein_coding glutathione S-transferase 6 Encodes glutathione transferase belonging to the phi class of GSTs. Naming convention according to Wagner et al. (2002). glutathione S-transferase 6 (GSTF6); FUNCTIONS IN: glutathione transferase activity, copper ion binding, cobalt ion binding, glutathione binding; INVOLVED IN: in 7 processes; LOCATED IN: mitochondrion, cell wall, vacuole, c…
AT1G03400	77.8756	1.02134	7.07031e-05	AT1G03400	20.723	2.8648	2.1917e-26	AT1G03400.1 protein_coding 2-oxoglutarate (2OG) and Fe(II)-dependent oxygenase superfamily protein A single copy gene that encodes a protein with sequence similarity to tomato E8 (ACC oxidase, the last step in ethylene biosynthesis) involved in ethylene synthesis and fruit ripening in tomato. This gene is not induced by ethylene in siliques. The transcript is found in siliques, etiolated seedling…
AT1G03790	103.705	2.17813	2.73486e-14	AT1G03790	106.367	5.03586	1.19394e-100	AT1G03790.1 protein_coding Zinc finger C-x8-C-x5-C-x3-H type family protein Encodes SOMNUS (SOM), a nucleus-localized CCCH-type zinc finger protein. SOM negatively regulates light-dependent seed germination downstream of PIL5 (AT2G20180). SOMNUS (SOM); CONTAINS InterPro DOMAIN/s: Zinc finger, CCCH-type (InterPro:IPR000571); BEST Arabidopsis thaliana protein match is: Zinc finger C-x8-C-x5-C-x3-H …
AT1G04310	138.586	1.51797	8.55368e-09	AT1G04310	80.4031	1.33138	1.55272e-19	AT1G04310.1 protein_coding ethylene response sensor 2 encodes an ethylene receptor related to bacterial two-component histidine kinases. ethylene response sensor 2 (ERS2); FUNCTIONS IN: ethylene binding, protein histidine kinase activity, receptor activity, glycogen synthase kinase 3 activity; INVOLVED IN: negative regulation of ethylene mediated signaling pathway; LOCATED IN: endomembrane system…
AT1G04560	32.6511	1.73157	0.00837147	AT1G04560	79.59	6.01493	2.62741e-06	AT1G04560.1 protein_coding AWPM-19-like family protein AWPM-19-like family protein; FUNCTIONS IN: molecular_function unknown; INVOLVED IN: biological_process unknown; LOCATED IN: endomembrane system; CONTAINS InterPro DOMAIN/s: AWPM-19-like (InterPro:IPR008390); BEST Arabidopsis thaliana protein match is: AWPM-19-like family protein (TAIR:AT5G46530.1); Has 177 Blast hits to 177 proteins in 19 spe…
AT1G05010	3598.76	1.35915	0.000101297	AT1G05010	1618.21	1.34517	9.19816e-16	AT1G05010.1 protein_coding ethylene-forming enzyme Encodes 1-aminocyclopropane-1-carboxylate oxidase ethylene-forming enzyme (EFE); FUNCTIONS IN: 1-aminocyclopropane-1-carboxylate oxidase activity; INVOLVED IN: response to fungus, ethylene biosynthetic process; EXPRESSED IN: 22 plant structures; EXPRESSED DURING: 13 growth stages; CONTAINS InterPro DOMAIN/s: Oxoglutarate/iron-dependent oxygenase …
AT1G05560	103.748	1.16231	0.00759837	AT1G05560	58.7207	1.82432	3.79434e-20	AT1G05560.1 protein_coding UDP-glucosyltransferase 75B1 A UDP-glucose transferase localized in the phragmoplast. It has been co-purified with the callose synthase complex and may transfer UDP-glucose from sucrose synthase to the callose synthase and thus help form a substrate channel for the synthesis of callose at the forming cell plate. Induced by salicylic acid. Independent of NPR1 for their i…
AT1G05680	50.9536	2.46691	1.42519e-09	AT1G05680	61.8542	2.08722	8.02085e-20	AT1G05680.1 protein_coding Uridine diphosphate glycosyltransferase 74E2 Encodes a UDP-glucosyltransferase, UGT74E2, that acts on IBA (indole-3-butyric acid) and affects auxin homeostasis. The transcript and protein levels of this enzyme are strongly induced by H2O2 and may allow integration of ROS (reactive oxygen species) and auxin signaling. This enzyme can also transfer glycosyl groups to seve…
AT1G06080	245.427	3.6156	1.76834e-21	AT1G06080	43.8628	1.90488	5.24087e-19	AT1G06080.1 protein_coding delta 9 desaturase 1 homologous to delta 9 acyl-lipid desaturases of cyanobacteria and acyl-CoA desaturases of yeast and mammals. expression down-regulated by cold temperature. delta 9 desaturase 1 (ADS1); FUNCTIONS IN: oxidoreductase activity, oxidoreductase activity, acting on paired donors, with oxidation of a pair of donors resulting in the reduction of molecular ox…
AT1G06570	613.906	1.1143	3.30279e-05	AT1G06570	221.185	2.75346	5.88156e-61	AT1G06570.1 protein_coding phytoene desaturation 1 Mutation of the PDS1 locus disrupts the activity of p-hydroxyphenylpyruvate dioxygenase (HPPDase), the first committed step in the synthesis of both plastoquinone and tocopherols in plants. phytoene desaturation 1 (PDS1); CONTAINS InterPro DOMAIN/s: 4-hydroxyphenylpyruvate dioxygenase (InterPro:IPR005956), Glyoxalase/bleomycin resistance protein/…
AT1G07180	160.836	3.08242	2.50455e-05	AT1G07180	139.289	4.43945	1.51189e-125	AT1G07180.1 protein_coding alternative NAD(P)H dehydrogenase 1 Internal NAD(P)H dehydrogenase in mitochondria. The predicted protein sequence has high homology with other designated NAD(P)H DHs from microorganisms; the capacity for matrix NAD(P)H oxidation via the rotenone-insensitive pathway is significantly reduced in the Atndi1 mutant plant line; the in vitro translation product of AtNDI1 is i…
AT1G07430	23.9989	3.42036	9.15952e-08	AT1G07430	23.8004	6.06726	7.67497e-75	AT1G07430.1 protein_coding highly ABA-induced PP2C gene 2 highly ABA-induced PP2C gene 2 (HAI2); FUNCTIONS IN: protein serine/threonine phosphatase activity, catalytic activity; INVOLVED IN: protein amino acid dephosphorylation; LOCATED IN: protein serine/threonine phosphatase complex; EXPRESSED IN: 17 plant structures; EXPRESSED DURING: 9 growth stages; CONTAINS InterPro DOMAIN/s: Protein phosph…
AT1G07570	141.034	1.36181	1.19864e-09	AT1G07570	120.222	1.46906	1.45917e-26	AT1G07570.1 protein_coding Protein kinase superfamily protein Protein kinase capable of phosphorylating tyrosine, serine, and threonine residues APK1A; FUNCTIONS IN: protein serine/threonine kinase activity, kinase activity; INVOLVED IN: protein amino acid phosphorylation, N-terminal protein myristoylation; LOCATED IN: plasma membrane; EXPRESSED IN: 20 plant structures; EXPRESSED DURING: 8 growth…
AT1G08430	131.802	2.21476	5.16523e-18	AT1G08430	45.3411	1.32192	4.28368e-13	AT1G08430.1 protein_coding aluminum-activated malate transporter 1 Encodes a Al-activated malate efflux transporter. Is essential for aluminum tolerance but does not represent the major Al tolerance QTL. Staurosporine and calyculin A both block all changes in AtALMT1 gene expression (as a result malate release is totally inhibited). aluminum-activated malate transporter 1 (ALMT1); CONTAINS InterP…
AT1G08630	660.233	1.73983	0.00195176	AT1G08630	20.8777	2.34126	4.41894e-08	AT1G08630.1 protein_coding threonine aldolase 1 Encodes a threonine aldolase, involved in threonine degradation to glycine. Primarily expressed in seeds and seedlings. threonine aldolase 1 (THA1); CONTAINS InterPro DOMAIN/s: Pyridoxal phosphate-dependent transferase, major domain (InterPro:IPR015424), Aromatic amino acid beta-eliminating lyase/threonine aldolase (InterPro:IPR001597), Pyridoxal ph…
AT1G09530	261.556	1.39254	6.04015e-12	AT1G09530	278.516	1.35847	2.16179e-19	AT1G09530.1 protein_coding phytochrome interacting factor 3 Transcription factor interacting with photoreceptors phyA and phyB. Forms a ternary complex in vitro with G-box element of the promoters of LHY, CCA1. Acts as a negative regulator of phyB signalling. It degrades rapidly after irradiation of dark grown seedlings in a process controlled by phytochromes. Does not play a significant role in …
AT1G10480	43.9582	1.77138	8.71767e-09	AT1G10480	17.2331	3.14097	6.02301e-25	AT1G10480.1 protein_coding zinc finger protein 5 Encodes a zinc finger protein containing only a single zinc finger. zinc finger protein 5 (ZFP5); FUNCTIONS IN: sequence-specific DNA binding transcription factor activity, zinc ion binding, nucleic acid binding; INVOLVED IN: regulation of transcription; LOCATED IN: intracellular, chloroplast; EXPRESSED IN: inflorescence meristem, hypocotyl, root, …
AT1G11190	54.9633	2.37654	1.37749e-11	AT1G11190	19.504	1.24878	0.0151364	AT1G11190.1 protein_coding bifunctional nuclease i Encodes a bifunctional nuclease that acts on both RNA and DNA involved in nucleic acid degradation to facilitate nucleotide and phosphate recovery during senescence. It has mismatch-specific endonuclease activity with wide recognition of single base mismatches as well as the ability to cleave indel types of mismatches (heteroduplexes with loops).…
AT1G12880	12.5982	1.46556	4.2028e-06	AT1G12880	12.3398	1.15274	3.85084e-05	AT1G12880.1 protein_coding nudix hydrolase homolog 12 nudix hydrolase homolog 12 (NUDT12); FUNCTIONS IN: hydrolase activity; INVOLVED IN: biological_process unknown; EXPRESSED IN: 23 plant structures; EXPRESSED DURING: 15 growth stages; CONTAINS InterPro DOMAIN/s: NUDIX hydrolase domain-like (InterPro:IPR015797), NUDIX hydrolase, conserved site (InterPro:IPR020084), NUDIX hydrolase domain (InterP…
AT1G13340	40.6401	1.77283	0.000542196	AT1G13340	17.6249	4.17635	6.80879e-33	AT1G13340.1 protein_coding Regulator of Vps4 activity in the MVB pathway protein Regulator of Vps4 activity in the MVB pathway protein; CONTAINS InterPro DOMAIN/s: Protein of unknown function DUF292, eukaryotic (InterPro:IPR005061); BEST Arabidopsis thaliana protein match is: Regulator of Vps4 activity in the MVB pathway protein (TAIR:AT1G34220.2); Has 628 Blast hits to 628 proteins in 152 specie…
AT1G13990	238.896	1.59873	4.1506e-05	AT1G13990	56.4344	1.57833	9.61345e-19	AT1G13990.1 protein_coding unknown protein; FUNCTIONS IN: molecular_function unknown; INVOLVED IN: biological_process unknown; LOCATED IN: chloroplast; EXPRESSED IN: 23 plant structures; EXPRESSED DURING: 13 growth stages; CONTAINS InterPro DOMAIN/s: Protein of unknown function DUF3110 (InterPro:IPR021503); Has 25 Blast hits to 25 proteins in 8 species: Archae - 0; Bacteria - 0; Metazoa - 0; Fung…
AT1G14240	27.9632	1.18122	2.02167e-05	AT1G14240	42.4746	1.73724	2.14056e-06	AT1G14240.1 protein_coding GDA1/CD39 nucleoside phosphatase family protein GDA1/CD39 nucleoside phosphatase family protein; FUNCTIONS IN: hydrolase activity; INVOLVED IN: biological_process unknown; LOCATED IN: cellular_component unknown; EXPRESSED IN: 20 plant structures; EXPRESSED DURING: 11 growth stages; CONTAINS InterPro DOMAIN/s: Nucleoside phosphatase GDA1/CD39 (InterPro:IPR000407); BEST A…
AT1G14280	197.626	1.85506	1.48279e-13	AT1G14280	83.5271	2.10288	7.4484e-38	AT1G14280.1 protein_coding phytochrome kinase substrate 2 Encodes phytochrome kinase substrate 2. PKS proteins are critical for hypocotyl phototropism. Forms a complex with Phot1, Phot2 and NPH3. phytochrome kinase substrate 2 (PKS2); BEST Arabidopsis thaliana protein match is: phytochrome kinase substrate 1 (TAIR:AT2G02950.1); Has 337 Blast hits to 325 proteins in 29 species: Archae - 0; Bacteri…
AT1G14600	23.7401	1.8285	3.93328e-11	AT1G14600	23.7016	1.22674	1.75917e-08	AT1G14600.1 protein_coding Homeodomain-like superfamily protein Homeodomain-like superfamily protein; CONTAINS InterPro DOMAIN/s: Myb, DNA-binding (InterPro:IPR014778), Homeodomain-like (InterPro:IPR009057), Homeodomain-related (InterPro:IPR012287), HTH transcriptional regulator, Myb-type, DNA-binding (InterPro:IPR017930), Myb-like DNA-binding domain, SHAQKYF class (InterPro:IPR006447); BEST Arab…
AT1G14890	353.33	1.05157	4.4711e-07	AT1G14890	92.0816	1.20026	1.93805e-14	AT1G14890.1 protein_coding Plant invertase/pectin methylesterase inhibitor superfamily protein Plant invertase/pectin methylesterase inhibitor superfamily protein; FUNCTIONS IN: enzyme inhibitor activity, pectinesterase inhibitor activity, pectinesterase activity; INVOLVED IN: biological_process unknown; EXPRESSED IN: 22 plant structures; EXPRESSED DURING: 13 growth stages; CONTAINS InterPro DOMA…
AT1G15330	18.4889	1.02068	0.00485306	AT1G15330	40.1962	5.38795	9.15991e-15	AT1G15330.1 protein_coding Cystathionine beta-synthase (CBS) protein Cystathionine beta-synthase (CBS) protein; CONTAINS InterPro DOMAIN/s: Cystathionine beta-synthase, core (InterPro:IPR000644); BEST Arabidopsis thaliana protein match is: Cystathionine beta-synthase (CBS) family protein (TAIR:AT1G80090.1); Has 526 Blast hits to 526 proteins in 132 species: Archae - 6; Bacteria - 4; Metazoa - 257…
AT1G15580	13.0722	3.9493	3.68508e-08	AT1G15580	38.6105	5.81314	3.39911e-55	AT1G15580.1 protein_coding indole-3-acetic acid inducible 5 auxin induced protein indole-3-acetic acid inducible 5 (IAA5); FUNCTIONS IN: sequence-specific DNA binding transcription factor activity; INVOLVED IN: response to auxin stimulus, response to cyclopentenone, response to brassinosteroid stimulus; LOCATED IN: nucleus; EXPRESSED IN: flower; EXPRESSED DURING: petal differentiation and expansi…
AT1G15830	15.7695	1.82638	0.00125879	AT1G15830	10.3339	3.19705	1.31931e-22	AT1G15830.1 protein_coding unknown protein; Has 165982 Blast hits to 57214 proteins in 2459 species: Archae - 263; Bacteria - 44622; Metazoa - 55751; Fungi - 10656; Plants - 17613; Viruses - 2527; Other Eukaryotes - 34550 (source: NCBI BLink).
AT1G16110	91.9616	1.32912	0.000134616	AT1G16110	14.7411	1.30565	2.20827e-07	AT1G16110.1 protein_coding wall associated kinase-like 6 WAK-like kinase wall associated kinase-like 6 (WAKL6); FUNCTIONS IN: kinase activity; INVOLVED IN: protein amino acid phosphorylation; LOCATED IN: endomembrane system, integral to membrane; CONTAINS InterPro DOMAIN/s: Wall-associated kinase (InterPro:IPR013695), Protein kinase, catalytic domain (InterPro:IPR000719), Serine/threonine-protein…
AT1G16500	15.7222	1.13309	0.00333303	AT1G16500	15.9543	1.73522	9.28039e-10	AT1G16500.1 protein_coding unknown protein; BEST Arabidopsis thaliana protein match is: unknown protein (TAIR:AT1G79160.1); Has 136 Blast hits to 134 proteins in 17 species: Archae - 0; Bacteria - 0; Metazoa - 0; Fungi - 4; Plants - 131; Viruses - 1; Other Eukaryotes - 0 (source: NCBI BLink).
AT1G17020	42.8061	1.75227	1.24332e-08	AT1G17020	32.6687	1.28042	2.11226e-08	AT1G17020.1 protein_coding senescence-related gene 1 Encodes a novel member of the Fe(II)/ascorbate oxidase gene family; senescence-related gene. senescence-related gene 1 (SRG1); CONTAINS InterPro DOMAIN/s: Oxoglutarate/iron-dependent oxygenase (InterPro:IPR005123); BEST Arabidopsis thaliana protein match is: 2-oxoglutarate (2OG) and Fe(II)-dependent oxygenase superfamily protein (TAIR:AT1G17010…
AT1G17950	20.1385	1.83153	7.3021e-05	AT1G17950	11.6471	4.05779	1.88333e-29	AT1G17950.1 protein_coding myb domain protein 52 putative transcription factor: R2R3-MYB transcription family myb domain protein 52 (MYB52); CONTAINS InterPro DOMAIN/s: SANT, DNA-binding (InterPro:IPR001005), Homeodomain-like (InterPro:IPR009057), Myb, DNA-binding (InterPro:IPR014778), HTH transcriptional regulator, Myb-type, DNA-binding (InterPro:IPR017930), Homeodomain-related (InterPro:IPR0122…
AT1G18100	49.2281	2.95299	9.77959e-22	AT1G18100	87.5544	3.41932	1.6295e-65	AT1G18100.1 protein_coding PEBP (phosphatidylethanolamine-binding protein) family protein Encodes a member of the FT and TFL1 family of phosphatidylethanolamine-binding proteins. It is expressed in seeds and up-regulated in response to ABA. Loss of function mutants show decreased rate of germination in the presence of ABA. ABA dependent regulation is mediated by both ABI3 and ABI5. ABI5 promotes …
AT1G19180	195.575	1.13322	0.00426718	AT1G19180	149.613	1.01334	4.20631e-14	AT1G19180.1 protein_coding jasmonate-zim-domain protein 1 JAZ1 is a nuclear-localized protein involved in jasmonate signaling. JAZ1 transcript levels rise in response to a jasmonate stimulus. JAZ1 can interact with the COI1 F-box subunit of an SCF E3 ubiquitin ligase in a yeast-two-hybrid assay only in the presence of jasmonate-isoleucine (JA-ILE) or coronatine. Application of jasmonate methyl es…
AT1G19200	11.1619	1.09319	0.0122032	AT1G19200	15.8407	1.94936	8.24293e-16	AT1G19200.1 protein_coding Protein of unknown function (DUF581) Protein of unknown function (DUF581); CONTAINS InterPro DOMAIN/s: Protein of unknown function DUF581 (InterPro:IPR007650); BEST Arabidopsis thaliana protein match is: Protein of unknown function (DUF581) (TAIR:AT1G74940.1); Has 464 Blast hits to 464 proteins in 20 species: Archae - 0; Bacteria - 0; Metazoa - 0; Fungi - 0; Plants - 46…
AT1G19230	119.553	1.06952	0.000237513	AT1G19230	128.782	2.13633	2.50923e-27	AT1G19230.1 protein_coding Riboflavin synthase-like superfamily protein Riboflavin synthase-like superfamily protein; FUNCTIONS IN: in 7 functions; INVOLVED IN: defense response; LOCATED IN: integral to membrane, membrane; EXPRESSED IN: 7 plant structures; EXPRESSED DURING: petal differentiation and expansion stage; CONTAINS InterPro DOMAIN/s: Ferredoxin reductase-type FAD-binding domain (InterPr…
AT1G21400	1110.28	1.97215	2.52493e-05	AT1G21400	41.5364	2.38887	7.24942e-21	AT1G21400.1 protein_coding Thiamin diphosphate-binding fold (THDP-binding) superfamily protein Thiamin diphosphate-binding fold (THDP-binding) superfamily protein; FUNCTIONS IN: oxidoreductase activity, acting on the aldehyde or oxo group of donors, disulfide as acceptor, 3-methyl-2-oxobutanoate dehydrogenase (2-methylpropanoyl-transferring) activity; INVOLVED IN: metabolic process; EXPRESSED IN:…
AT1G21920	331.418	1.01123	5.20555e-06	AT1G21920	136.438	1.08627	8.24068e-14	AT1G21920.1 protein_coding Histone H3 K4-specific methyltransferase SET7/9 family protein Histone H3 K4-specific methyltransferase SET7/9 family protein; CONTAINS InterPro DOMAIN/s: MORN motif (InterPro:IPR003409); BEST Arabidopsis thaliana protein match is: Histone H3 K4-specific methyltransferase SET7/9 family protein (TAIR:AT1G77660.1); Has 24355 Blast hits to 6247 proteins in 541 species: Arc…
AT1G22065	42.9768	2.4192	7.52593e-14	AT1G22065	15.08	2.00191	3.84545e-11	AT1G22065.1 protein_coding unknown protein; FUNCTIONS IN: molecular_function unknown; INVOLVED IN: biological_process unknown; LOCATED IN: cellular_component unknown; BEST Arabidopsis thaliana protein match is: unknown protein (TAIR:AT1G77885.1); Has 30201 Blast hits to 17322 proteins in 780 species: Archae - 12; Bacteria - 1396; Metazoa - 17338; Fungi - 3422; Plants - 5037; Viruses - 0; Other Eu…
AT1G22160	35.7001	2.10408	6.25049e-06	AT1G22160	71.8207	2.69455	4.62236e-43	AT1G22160.1 protein_coding Protein of unknown function (DUF581) Protein of unknown function (DUF581); CONTAINS InterPro DOMAIN/s: Protein of unknown function DUF581 (InterPro:IPR007650); BEST Arabidopsis thaliana protein match is: Protein of unknown function (DUF581) (TAIR:AT1G78020.1); Has 511 Blast hits to 511 proteins in 19 species: Archae - 0; Bacteria - 0; Metazoa - 0; Fungi - 0; Plants - 51…
AT1G22990	16.8049	1.11761	0.00671912	AT1G22990	20.3002	4.76226	1.17904e-57	AT1G22990.1 protein_coding Heavy metal transport/detoxification superfamily protein Heavy metal transport/detoxification superfamily protein ; FUNCTIONS IN: metal ion binding; INVOLVED IN: metal ion transport; LOCATED IN: cellular_component unknown; EXPRESSED IN: 9 plant structures; EXPRESSED DURING: LP.04 four leaves visible, 4 anthesis, C globular stage; CONTAINS InterPro DOMAIN/s: Heavy metal …
AT1G23120	34.6955	1.22328	1.20999e-05	AT1G23120	36.3513	1.90133	2.18556e-22	AT1G23120.1 protein_coding Polyketide cyclase/dehydrase and lipid transport superfamily protein Polyketide cyclase/dehydrase and lipid transport superfamily protein; FUNCTIONS IN: molecular_function unknown; INVOLVED IN: response to biotic stimulus, defense response; LOCATED IN: cellular_component unknown; EXPRESSED IN: 9 plant structures; EXPRESSED DURING: LP.04 four leaves visible, 4 anthesis, …
AT1G23130	671.005	1.70534	7.94891e-07	AT1G23130	97.8808	1.43619	1.53794e-11	AT1G23130.1 protein_coding Polyketide cyclase/dehydrase and lipid transport superfamily protein Polyketide cyclase/dehydrase and lipid transport superfamily protein; FUNCTIONS IN: molecular_function unknown; INVOLVED IN: response to biotic stimulus, defense response; LOCATED IN: cellular_component unknown; EXPRESSED IN: 15 plant structures; EXPRESSED DURING: 10 growth stages; CONTAINS InterPro DO…
AT1G24430	37.6192	3.37115	4.67808e-09	AT1G24430	21.8998	3.98751	9.78746e-17	AT1G24430.1 protein_coding HXXXD-type acyl-transferase family protein HXXXD-type acyl-transferase family protein; FUNCTIONS IN: transferase activity, transferring acyl groups other than amino-acyl groups, transferase activity; INVOLVED IN: N-terminal protein myristoylation; LOCATED IN: cellular_component unknown; EXPRESSED IN: hypocotyl, root; CONTAINS InterPro DOMAIN/s: Transferase (InterPro:IPR…
AT1G25530	41.4326	1.05303	0.000131589	AT1G25530	56.8708	1.55373	2.25393e-22	AT1G25530.1 protein_coding Transmembrane amino acid transporter family protein Transmembrane amino acid transporter family protein; CONTAINS InterPro DOMAIN/s: Amino acid transporter, transmembrane (InterPro:IPR013057); BEST Arabidopsis thaliana protein match is: lysine histidine transporter 1 (TAIR:AT5G40780.1); Has 3229 Blast hits to 3219 proteins in 255 species: Archae - 4; Bacteria - 28; Meta…
AT1G26208	32.5393	1.10149	0.000117346	AT1G26208	14.7725	1.34539	6.25229e-06	AT1G26208.1 other_rna other RNA Potential natural antisense gene, locus overlaps with AT1G26210
AT1G28010	121.56	1.22278	3.42688e-05	AT1G28010	32.7209	1.18797	3.28564e-10	AT1G28010.1 protein_coding P-glycoprotein 14 P-glycoprotein 14 (PGP14); FUNCTIONS IN: ATPase activity, coupled to transmembrane movement of substances; INVOLVED IN: transport, transmembrane transport; LOCATED IN: integral to membrane; EXPRESSED IN: 9 plant structures; EXPRESSED DURING: LP.04 four leaves visible, LP.02 two leaves visible, LP.12 twelve leaves visible; CONTAINS InterPro DOMAIN/s: AT…
AT1G28370	24.2307	2.98414	0.000114508	AT1G28370	14.1032	3.31865	7.59065e-18	AT1G28370.1 protein_coding ERF domain protein 11 encodes a member of the ERF (ethylene response factor) subfamily B-1 of ERF/AP2 transcription factor family. The protein contains one AP2 domain. There are 15 members in this subfamily including ATERF-3, ATERF-4, ATERF-7, and leafy petiole. ERF domain protein 11 (ERF11); CONTAINS InterPro DOMAIN/s: DNA-binding, integrase-type (InterPro:IPR016177), …
AT1G28520	182.924	1.14685	5.71923e-08	AT1G28520	105.956	1.32936	6.732e-22	AT1G28520.1 protein_coding vascular plant one zinc finger protein vascular plant one zinc finger protein (VOZ1); BEST Arabidopsis thaliana protein match is: vascular plant one zinc finger protein 2 (TAIR:AT2G42400.1); Has 77 Blast hits to 70 proteins in 13 species: Archae - 0; Bacteria - 0; Metazoa - 2; Fungi - 0; Plants - 75; Viruses - 0; Other Eukaryotes - 0 (source: NCBI BLink).
AT1G29500	25.1717	1.72551	3.81e-07	AT1G29500	11.4557	1.28167	2.08167e-05	AT1G29500.1 protein_coding SAUR-like auxin-responsive protein family SAUR-like auxin-responsive protein family ; CONTAINS InterPro DOMAIN/s: Auxin responsive SAUR protein (InterPro:IPR003676); BEST Arabidopsis thaliana protein match is: SAUR-like auxin-responsive protein family (TAIR:AT1G29450.1); Has 853 Blast hits to 839 proteins in 22 species: Archae - 0; Bacteria - 0; Metazoa - 0; Fungi - 0; …
AT1G30700	358.495	1.74673	2.93718e-05	AT1G30700	79.0714	1.03775	0.00145446	AT1G30700.1 protein_coding FAD-binding Berberine family protein FAD-binding Berberine family protein; FUNCTIONS IN: electron carrier activity, oxidoreductase activity, FAD binding, catalytic activity; LOCATED IN: endomembrane system; EXPRESSED IN: stem, hypocotyl, root, stamen; EXPRESSED DURING: 4 anthesis; CONTAINS InterPro DOMAIN/s: FAD-binding, type 2 (InterPro:IPR016166), Berberine/berberine-…
AT1G34670	28.863	1.70093	7.92513e-05	AT1G34670	20.3676	3.81912	2.20381e-37	AT1G34670.1 protein_coding myb domain protein 93 Member of the R2R3 factor gene family. myb domain protein 93 (MYB93); CONTAINS InterPro DOMAIN/s: SANT, DNA-binding (InterPro:IPR001005), Homeodomain-like (InterPro:IPR009057), Myb, DNA-binding (InterPro:IPR014778), HTH transcriptional regulator, Myb-type, DNA-binding (InterPro:IPR017930), Homeodomain-related (InterPro:IPR012287), Myb transcription…
AT1G35250	33.3728	3.45955	5.03718e-20	AT1G35250	10.9673	1.16592	0.00250358	AT1G35250.1 protein_coding Thioesterase superfamily protein Thioesterase superfamily protein; CONTAINS InterPro DOMAIN/s: Thioesterase superfamily (InterPro:IPR006683); BEST Arabidopsis thaliana protein match is: Thioesterase superfamily protein (TAIR:AT1G35290.1); Has 1470 Blast hits to 1469 proteins in 508 species: Archae - 4; Bacteria - 1027; Metazoa - 0; Fungi - 0; Plants - 80; Viruses - 0; O…
AT1G47960	54.9614	1.60372	1.69218e-08	AT1G47960	58.8812	2.58817	2.52203e-37	AT1G47960.1 protein_coding cell wall / vacuolar inhibitor of fructosidase 1 Plant cell wall (CWI) and vacuolar invertases (VI) play important roles in carbohydrate metabolism, stress responses and sugar signaling. This protein may inhibit their activity. cell wall / vacuolar inhibitor of fructosidase 1 (C/VIF1); FUNCTIONS IN: enzyme inhibitor activity, pectinesterase inhibitor activity, pectinest…
AT1G48000	13.9295	1.48285	0.000108284	AT1G48000	14.1097	2.67978	3.28538e-17	AT1G48000.1 protein_coding myb domain protein 112 Encodes a putative transcription factor (MYB112). myb domain protein 112 (MYB112); CONTAINS InterPro DOMAIN/s: SANT, DNA-binding (InterPro:IPR001005), Homeodomain-like (InterPro:IPR009057), Myb, DNA-binding (InterPro:IPR014778), HTH transcriptional regulator, Myb-type, DNA-binding (InterPro:IPR017930), Homeodomain-related (InterPro:IPR012287), Myb…
AT1G48130	12.4927	5.34349	1.23876e-07	AT1G48130	78.1251	4.55026	0.000302153	AT1G48130.1 protein_coding 1-cysteine peroxiredoxin 1 encodes a protein similar to the 1-cysteine (1-Cys) peroxiredoxin family of antioxidants. Expression is limited to seed (aleurone and embryo) and is not induced by ABA or drought. 1-cysteine peroxiredoxin 1 (PER1); FUNCTIONS IN: thioredoxin peroxidase activity, antioxidant activity; INVOLVED IN: maintenance of seed dormancy, response to desicc…
AT1G49450	217.898	1.11446	0.000614473	AT1G49450	127.447	3.97116	4.50555e-72	AT1G49450.1 protein_coding Transducin/WD40 repeat-like superfamily protein Transducin/WD40 repeat-like superfamily protein; CONTAINS InterPro DOMAIN/s: WD40 repeat 2 (InterPro:IPR019782), WD40 repeat-like-containing domain (InterPro:IPR011046), WD40-repeat-containing domain (InterPro:IPR017986), WD40/YVTN repeat-like-containing domain (InterPro:IPR015943), WD40 repeat (InterPro:IPR001680), WD40 r…
AT1G49960	51.265	1.96214	8.89721e-05	AT1G49960	31.1941	5.07879	1.28133e-44	AT1G49960.1 protein_coding Xanthine/uracil permease family protein Xanthine/uracil permease family protein; FUNCTIONS IN: transmembrane transporter activity; INVOLVED IN: transport, transmembrane transport; LOCATED IN: membrane; EXPRESSED IN: 9 plant structures; EXPRESSED DURING: 4 anthesis, petal differentiation and expansion stage, D bilateral stage; CONTAINS InterPro DOMAIN/s: Xanthine/uracil/…
AT1G51400	1462.04	1.25143	0.000154755	AT1G51400	1027.69	1.83796	6.5093e-27	AT1G51400.1 protein_coding Photosystem II 5 kD protein Photosystem II 5 kD protein; FUNCTIONS IN: molecular_function unknown; INVOLVED IN: response to UV-B, response to wounding, response to ozone; LOCATED IN: chloroplast thylakoid membrane, chloroplast thylakoid lumen, chloroplast photosystem II; EXPRESSED IN: 22 plant structures; EXPRESSED DURING: 13 growth stages; BEST Arabidopsis thaliana pro…
AT1G51640	17.2843	1.75614	6.89968e-05	AT1G51640	14.7533	4.03873	2.43165e-30	AT1G51640.1 protein_coding exocyst subunit exo70 family protein G2 A member of EXO70 gene family, putative exocyst subunits, conserved in land plants. Arabidopsis thaliana contains 23 putative EXO70 genes, which can be classified into eight clusters on the phylogenetic tree. exocyst subunit exo70 family protein G2 (EXO70G2); INVOLVED IN: exocytosis, vesicle docking involved in exocytosis; LOCATED…
AT1G52000	31.4478	1.67828	0.000723689	AT1G52000	135.398	2.72538	2.83662e-37	AT1G52000.1 protein_coding Mannose-binding lectin superfamily protein Mannose-binding lectin superfamily protein; FUNCTIONS IN: molecular_function unknown; INVOLVED IN: response to salt stress; LOCATED IN: cellular_component unknown; EXPRESSED IN: 22 plant structures; EXPRESSED DURING: 14 growth stages; CONTAINS InterPro DOMAIN/s: Mannose-binding lectin (InterPro:IPR001229); BEST Arabidopsis thal…
AT1G52565	12.2337	2.10785	4.65314e-05	AT1G52565	12.7364	2.7715	9.06912e-22	AT1G52565.1 protein_coding unknown protein; FUNCTIONS IN: molecular_function unknown; INVOLVED IN: biological_process unknown; LOCATED IN: endomembrane system; BEST Arabidopsis thaliana protein match is: unknown protein (TAIR:AT3G15760.1); Has 35333 Blast hits to 34131 proteins in 2444 species: Archae - 798; Bacteria - 22429; Metazoa - 974; Fungi - 991; Plants - 531; Viruses - 0; Other Eukaryotes…
AT1G52690	462.138	3.41333	3.94904e-08	AT1G52690	765.83	8.9803	5.84827e-77	AT1G52690.1 protein_coding Late embryogenesis abundant protein (LEA) family protein Late embryogenesis abundant protein (LEA) family protein; BEST Arabidopsis thaliana protein match is: Late embryogenesis abundant protein (LEA) family protein (TAIR:AT3G15670.1); Has 2929 Blast hits to 1441 proteins in 420 species: Archae - 10; Bacteria - 766; Metazoa - 298; Fungi - 136; Plants - 1347; Viruses - 1…
AT1G52880	27.7398	1.60514	1.82661e-08	AT1G52880	16.3619	1.51693	4.57975e-09	AT1G52880.1 protein_coding NAC (No Apical Meristem) domain transcriptional regulator superfamily protein Transcription factor with a NAC domain. Homologous to the petunia gene NAM which is required for the development of the shoot. Expressed in the embryo. NO APICAL MERISTEM (NAM); FUNCTIONS IN: sequence-specific DNA binding transcription factor activity; INVOLVED IN: multicellular organismal dev…
AT1G53270	37.1896	1.05536	0.0049264	AT1G53270	39.1326	3.9471	1.5857e-48	AT1G53270.1 protein_coding ABC-2 type transporter family protein ABC-2 type transporter family protein; FUNCTIONS IN: ATPase activity, coupled to transmembrane movement of substances; LOCATED IN: membrane; EXPRESSED IN: root; CONTAINS InterPro DOMAIN/s: ATPase, AAA+ type, core (InterPro:IPR003593), ABC transporter-like (InterPro:IPR003439), ABC-2 type transporter (InterPro:IPR013525), ABC transpo…
AT1G53470	78.4744	1.68183	5.76382e-09	AT1G53470	84.4541	1.72193	1.63235e-18	AT1G53470.1 protein_coding mechanosensitive channel of small conductance-like 4 mechanosensitive channel of small conductance-like 4 (MSL4); INVOLVED IN: transmembrane transport; LOCATED IN: plasma membrane, membrane; CONTAINS InterPro DOMAIN/s: Membrane protein, At2g17000, predicted (InterPro:IPR016688), Mechanosensitive ion channel MscS (InterPro:IPR006685), Like-Sm ribonucleoprotein (LSM)-rela…
AT1G54130	572.135	1.44557	2.30217e-11	AT1G54130	244.314	1.01127	5.45742e-12	AT1G54130.1 protein_coding RELA/SPOT homolog 3 RELA/SPOT homolog 3 (RSH3); FUNCTIONS IN: GTP diphosphokinase activity; INVOLVED IN: guanosine tetraphosphate metabolic process; LOCATED IN: chloroplast; EXPRESSED IN: 25 plant structures; EXPRESSED DURING: 15 growth stages; CONTAINS InterPro DOMAIN/s: Metal-dependent phosphohydrolase, HD subdomain (InterPro:IPR006674), Metal-dependent phosphohydrola…
AT1G54160	11.0257	1.56733	6.23284e-05	AT1G54160	14.1546	2.69541	1.95663e-18	AT1G54160.1 protein_coding nuclear factor Y, subunit A5 Encodes a member of the CCAAT-binding transcription factor (CBF-B/NF-YA) family. Expression is upregulated in response to ABA and drought. This regulation appears to be mediated by MIR169A which is downregulated in response to drought. NFYA5 is a target of MIR169A. Loss of function mutations are hypersensitive to drought. "nuclear factor Y, …
AT1G54575	70.6429	2.64993	3.61154e-14	AT1G54575	60.841	2.7853	1.39342e-61	AT1G54575.1 protein_coding unknown protein; Has 35333 Blast hits to 34131 proteins in 2444 species: Archae - 798; Bacteria - 22429; Metazoa - 974; Fungi - 991; Plants - 531; Viruses - 0; Other Eukaryotes - 9610 (source: NCBI BLink).
AT1G55240	44.9734	2.24031	2.41663e-09	AT1G55240	16.0425	3.00634	2.59084e-09	AT1G55240.1 protein_coding Family of unknown function (DUF716) Family of unknown function (DUF716) ; FUNCTIONS IN: molecular_function unknown; INVOLVED IN: biological_process unknown; LOCATED IN: endomembrane system; EXPRESSED IN: hypocotyl, root, flower; EXPRESSED DURING: 4 anthesis; CONTAINS InterPro DOMAIN/s: Protein of unknown function DUF716 (InterPro:IPR006904); BEST Arabidopsis thaliana pr…
AT1G55280	29.9684	1.63279	3.70983e-09	AT1G55280	13.5446	1.36838	5.65793e-07	AT1G55280.1 protein_coding Lipase/lipooxygenase, PLAT/LH2 family protein Lipase/lipooxygenase, PLAT/LH2 family protein; CONTAINS InterPro DOMAIN/s: Lipase/lipooxygenase, PLAT/LH2 (InterPro:IPR008976); Has 47 Blast hits to 47 proteins in 18 species: Archae - 0; Bacteria - 2; Metazoa - 4; Fungi - 0; Plants - 39; Viruses - 0; Other Eukaryotes - 2 (source: NCBI BLink).
AT1G55610	39.2171	1.12785	8.47636e-06	AT1G55610	27.8144	1.43041	3.64845e-09	AT1G55610.1 protein_coding BRI1 like mutant has Altered vascular cell differentiation; LRR Receptor Kinase BRI1 like (BRL1); FUNCTIONS IN: kinase activity; INVOLVED IN: protein amino acid phosphorylation; LOCATED IN: plasma membrane; EXPRESSED IN: 9 plant structures; EXPRESSED DURING: 4 anthesis, petal differentiation and expansion stage; CONTAINS InterPro DOMAIN/s: Protein kinase, ATP binding si…
AT1G55940	42.3113	2.34901	1.62337e-10	AT1G55940	27.8653	4.73253	3.74726e-33	AT1G55940.1 protein_coding cytochrome P450, family 708, subfamily A, polypeptide 1 member of CYP708A "cytochrome P450, family 708, subfamily A, polypeptide 1" (CYP708A1); FUNCTIONS IN: electron carrier activity, monooxygenase activity, iron ion binding, oxygen binding, heme binding; INVOLVED IN: biological_process unknown; LOCATED IN: cellular_component unknown; EXPRESSED IN: shoot apex, shoot, h…
AT1G56170	14.7418	1.17218	0.00560541	AT1G56170	25.7966	1.88645	1.70988e-17	AT1G56170.1 protein_coding nuclear factor Y, subunit C2 Encodes a protein with similarity to a subunit of the CCAAT promoter motif binding complex of yeast.One of two members of this class (HAP5B) and expressed in vegetative and reproductive tissues "nuclear factor Y, subunit C2" (NF-YC2); CONTAINS InterPro DOMAIN/s: Transcription factor CBF/NF-Y/archaeal histone (InterPro:IPR003958), Histone-fol…
AT1G56320	72.346	2.09206	2.10075e-06	AT1G56320	84.1281	5.39945	4.29525e-70	AT1G56320.1 protein_coding BEST Arabidopsis thaliana protein match is: Glycine-rich protein family (TAIR:AT5G49350.2); Has 60 Blast hits to 60 proteins in 12 species: Archae - 0; Bacteria - 0; Metazoa - 0; Fungi - 0; Plants - 60; Viruses - 0; Other Eukaryotes - 0 (source: NCBI BLink).
AT1G56600	11.6446	7.14077	1.63043e-07	AT1G56600	27.5268	11.8006	3.56976e-106	AT1G56600.1 protein_coding galactinol synthase 2 galactinol synthase 2 (GolS2); CONTAINS InterPro DOMAIN/s: Glycosyl transferase, family 8 (InterPro:IPR002495); BEST Arabidopsis thaliana protein match is: galactinol synthase 3 (TAIR:AT1G09350.1); Has 1296 Blast hits to 1295 proteins in 304 species: Archae - 0; Bacteria - 134; Metazoa - 258; Fungi - 290; Plants - 471; Viruses - 73; Other Eukaryote…
AT1G59740	61.316	1.3723	5.23747e-05	AT1G59740	54.099	1.57054	4.902e-10	AT1G59740.1 protein_coding Major facilitator superfamily protein Major facilitator superfamily protein; FUNCTIONS IN: transporter activity; INVOLVED IN: oligopeptide transport, response to nematode; LOCATED IN: plasma membrane, membrane; EXPRESSED IN: 19 plant structures; EXPRESSED DURING: 10 growth stages; CONTAINS InterPro DOMAIN/s: PTR2 family proton/oligopeptide symporter, conserved site (Int…
AT1G60989	54.6779	1.63166	5.57315e-14	AT1G60989	38.9756	1.24357	2.46375e-11	AT1G60989.1 protein_coding SCR-like 7 Encodes a member of a family of small, secreted, cysteine rich proteins with sequence similarity to SCR (S locus cysteine-rich protein). SCR-like 7 (SCRL7); INVOLVED IN: signal transduction; LOCATED IN: endomembrane system; CONTAINS InterPro DOMAIN/s: Plant self-incompatibility response (InterPro:IPR010682); BEST Arabidopsis thaliana protein match is: SCR-lik…
AT1G61810	29.3059	2.06035	1.87972e-12	AT1G61810	11.6762	1.12256	0.0150646	AT1G61810.1 protein_coding beta-glucosidase 45 beta-glucosidase 45 (BGLU45); FUNCTIONS IN: cation binding, hydrolase activity, hydrolyzing O-glycosyl compounds, catalytic activity; INVOLVED IN: lignin biosynthetic process; LOCATED IN: endomembrane system; EXPRESSED IN: 18 plant structures; EXPRESSED DURING: 9 growth stages; CONTAINS InterPro DOMAIN/s: Glycoside hydrolase, family 1 (InterPro:IPR00…
AT1G62510	1531.96	1.19481	4.54947e-05	AT1G62510	207.645	3.75448	4.72039e-81	AT1G62510.1 protein_coding Bifunctional inhibitor/lipid-transfer protein/seed storage 2S albumin superfamily protein Bifunctional inhibitor/lipid-transfer protein/seed storage 2S albumin superfamily protein; FUNCTIONS IN: lipid binding; INVOLVED IN: lipid transport; LOCATED IN: endomembrane system; EXPRESSED IN: shoot, cotyledon, leaf whorl, leaf; EXPRESSED DURING: LP.04 four leaves visible, LP.0…
AT1G62540	10.6938	1.33571	0.0145277	AT1G62540	44.0502	2.28177	1.72484e-24	AT1G62540.1 protein_coding flavin-monooxygenase glucosinolate S-oxygenase 2 belongs to the flavin-monooxygenase (FMO) family, encodes a glucosinolate S-oxygenase that catalyzes the conversion of methylthioalkyl glucosinolates to methylsulfinylalkyl glucosinolates flavin-monooxygenase glucosinolate S-oxygenase 2 (FMO GS-OX2); CONTAINS InterPro DOMAIN/s: Flavin-containing monooxygenase FMO (InterPr…
AT1G62710	41.6127	1.82132	8.27556e-06	AT1G62710	86.051	3.64257	7.60651e-23	AT1G62710.1 protein_coding beta vacuolar processing enzyme Encodes a vacuolar processing enzyme belonging to a novel group of cysteine proteases that is expressed specifically in seeds and is essential for the proper processing of storage proteins. beta vacuolar processing enzyme (BETA-VPE); FUNCTIONS IN: cysteine-type endopeptidase activity; INVOLVED IN: proteolysis, response to salt stress, vac…
AT1G63750	54.3713	1.04444	0.0162153	AT1G63750	14.2084	1.99921	4.80778e-16	AT1G63750.1 protein_coding Disease resistance protein (TIR-NBS-LRR class) family Disease resistance protein (TIR-NBS-LRR class) family; FUNCTIONS IN: nucleoside-triphosphatase activity, nucleotide binding, ATP binding; INVOLVED IN: defense response, apoptosis; EXPRESSED IN: 7 plant structures; EXPRESSED DURING: 7 growth stages; CONTAINS InterPro DOMAIN/s: ATPase, AAA+ type, core (InterPro:IPR0035…
AT1G63860	73.5604	1.39499	6.50097e-06	AT1G63860	24.1095	2.20192	5.73096e-22	AT1G63860.1 protein_coding Disease resistance protein (TIR-NBS-LRR class) family Disease resistance protein (TIR-NBS-LRR class) family; FUNCTIONS IN: transmembrane receptor activity, ATP binding; INVOLVED IN: signal transduction, defense response, apoptosis, innate immune response; LOCATED IN: intrinsic to membrane; CONTAINS InterPro DOMAIN/s: NB-ARC (InterPro:IPR002182), Leucine-rich repeat (Int…
AT1G64000	12.976	2.04229	7.09753e-06	AT1G64000	12.7678	4.92567	2.95194e-30	AT1G64000.1 protein_coding WRKY DNA-binding protein 56 member of WRKY Transcription Factor; Group II-c WRKY DNA-binding protein 56 (WRKY56); CONTAINS InterPro DOMAIN/s: DNA-binding WRKY (InterPro:IPR003657); BEST Arabidopsis thaliana protein match is: WRKY DNA-binding protein 24 (TAIR:AT5G41570.1); Has 3510 Blast hits to 3053 proteins in 190 species: Archae - 0; Bacteria - 0; Metazoa - 0; Fungi -…
AT1G64080	15.2007	1.27881	0.000146845	AT1G64080	19.356	1.13965	1.89276e-06	AT1G64080.1 protein_coding unknown protein; FUNCTIONS IN: molecular_function unknown; INVOLVED IN: biological_process unknown; LOCATED IN: plasma membrane; BEST Arabidopsis thaliana protein match is: unknown protein (TAIR:AT5G52870.1); Has 1546 Blast hits to 738 proteins in 176 species: Archae - 0; Bacteria - 143; Metazoa - 278; Fungi - 131; Plants - 95; Viruses - 4; Other Eukaryotes - 895 (sourc…
AT1G64110	105.76	1.89219	1.13138e-12	AT1G64110	171.576	3.62734	6.82236e-19	AT1G64110.1 protein_coding P-loop containing nucleoside triphosphate hydrolases superfamily protein P-loop containing nucleoside triphosphate hydrolases superfamily protein; FUNCTIONS IN: nucleoside-triphosphatase activity, ATPase activity, nucleotide binding, ATP binding; LOCATED IN: endomembrane system; EXPRESSED IN: 8 plant structures; EXPRESSED DURING: L mature pollen stage, M germinated poll…
AT1G64370	728.173	1.52665	4.32769e-07	AT1G64370	169.406	3.48132	2.1152e-66	AT1G64370.1 protein_coding unknown protein; Has 773 Blast hits to 375 proteins in 118 species: Archae - 0; Bacteria - 97; Metazoa - 421; Fungi - 108; Plants - 31; Viruses - 0; Other Eukaryotes - 116 (source: NCBI BLink).
AT1G64405	10.689	1.77625	5.41717e-05	AT1G64405	27.136	1.39985	9.19308e-11	AT1G64405.1 protein_coding unknown protein; Has 13 Blast hits to 13 proteins in 7 species: Archae - 0; Bacteria - 0; Metazoa - 0; Fungi - 0; Plants - 13; Viruses - 0; Other Eukaryotes - 0 (source: NCBI BLink).
AT1G65486	33.1886	1.90036	2.02036e-07	AT1G65486	24.8714	2.08085	1.85986e-16	AT1G65486.1 protein_coding unknown protein; FUNCTIONS IN: molecular_function unknown; INVOLVED IN: biological_process unknown; LOCATED IN: endomembrane system; BEST Arabidopsis thaliana protein match is: unknown protein (TAIR:AT1G65490.1); Has 30201 Blast hits to 17322 proteins in 780 species: Archae - 12; Bacteria - 1396; Metazoa - 17338; Fungi - 3422; Plants - 5037; Viruses - 0; Other Eukaryote…
AT1G65490	20.1391	2.34889	1.53431e-06	AT1G65490	56.5848	3.96195	2.54737e-66	AT1G65490.1 protein_coding unknown protein; FUNCTIONS IN: molecular_function unknown; INVOLVED IN: biological_process unknown; LOCATED IN: endomembrane system; EXPRESSED IN: 22 plant structures; EXPRESSED DURING: 13 growth stages; BEST Arabidopsis thaliana protein match is: unknown protein (TAIR:AT1G65486.1); Has 23 Blast hits to 23 proteins in 2 species: Archae - 0; Bacteria - 0; Metazoa - 0; Fu…
AT1G65690	146.219	1.26509	5.62812e-07	AT1G65690	37.1032	1.52048	1.17647e-08	AT1G65690.1 protein_coding Late embryogenesis abundant (LEA) hydroxyproline-rich glycoprotein family Late embryogenesis abundant (LEA) hydroxyproline-rich glycoprotein family; CONTAINS InterPro DOMAIN/s: Late embryogenesis abundant protein, group 2 (InterPro:IPR004864); BEST Arabidopsis thaliana protein match is: NDR1/HIN1-like 25 (TAIR:AT5G36970.1); Has 985 Blast hits to 984 proteins in 28 speci…
AT1G66100	72.5162	2.72779	7.38138e-11	AT1G66100	19.473	6.44454	1.82767e-48	AT1G66100.1 protein_coding Plant thionin Predicted to encode a PR (pathogenesis-related) protein. Belongs to the plant thionin (PR-13) family with the following members: At1g66100, At5g36910, At1g72260, At2g15010, At1g12663, At1g12660. Plant thionin; FUNCTIONS IN: toxin receptor binding; INVOLVED IN: defense response; LOCATED IN: endomembrane system; EXPRESSED IN: 10 plant structures; EXPRESSED D…
AT1G66880	104.841	1.1914	0.000368065	AT1G66880	47.7178	1.86942	2.14947e-21	AT1G66880.1 protein_coding Protein kinase superfamily protein Protein kinase superfamily protein; FUNCTIONS IN: protein serine/threonine kinase activity, protein kinase activity, ATP binding; INVOLVED IN: protein amino acid phosphorylation; LOCATED IN: plasma membrane; EXPRESSED IN: 21 plant structures; EXPRESSED DURING: 13 growth stages; CONTAINS InterPro DOMAIN/s: Protein kinase, ATP binding si…
AT1G66920	57.9528	2.53824	2.95817e-10	AT1G66920	11.9698	1.9263	8.69338e-09	AT1G66920.1 protein_coding Protein kinase superfamily protein Protein kinase superfamily protein; FUNCTIONS IN: protein serine/threonine kinase activity, protein kinase activity, kinase activity, ATP binding; INVOLVED IN: protein amino acid phosphorylation; LOCATED IN: endomembrane system; CONTAINS InterPro DOMAIN/s: Protein kinase, ATP binding site (InterPro:IPR017441), Protein kinase, catalytic…
AT1G67900	350.069	1.67036	2.10719e-09	AT1G67900	120.514	1.40644	1.13986e-16	AT1G67900.1 protein_coding Phototropic-responsive NPH3 family protein Phototropic-responsive NPH3 family protein; FUNCTIONS IN: signal transducer activity; INVOLVED IN: response to light stimulus; LOCATED IN: cellular_component unknown; EXPRESSED IN: cultured cell; CONTAINS InterPro DOMAIN/s: NPH3 (InterPro:IPR004249), BTB/POZ fold (InterPro:IPR011333); BEST Arabidopsis thaliana protein match is:…
AT1G68850	146.243	1.23103	0.00302935	AT1G68850	159.985	5.27703	8.76603e-84	AT1G68850.1 protein_coding Peroxidase superfamily protein Peroxidase superfamily protein; FUNCTIONS IN: peroxidase activity, heme binding; INVOLVED IN: oxidation reduction, response to oxidative stress; LOCATED IN: endomembrane system; EXPRESSED IN: hypocotyl, root; CONTAINS InterPro DOMAIN/s: Haem peroxidase (InterPro:IPR010255), Plant peroxidase (InterPro:IPR000823), Peroxidases heam-ligand bin…
AT1G69160	150.266	1.08099	0.00182892	AT1G69160	78.0076	1.8811	1.13847e-37	AT1G69160.1 protein_coding unknown protein; BEST Arabidopsis thaliana protein match is: unknown protein (TAIR:AT3G13980.1); Has 173 Blast hits to 172 proteins in 54 species: Archae - 0; Bacteria - 0; Metazoa - 25; Fungi - 33; Plants - 84; Viruses - 2; Other Eukaryotes - 29 (source: NCBI BLink).
AT1G69410	241.518	1.73532	3.92619e-19	AT1G69410	176.763	1.05577	1.79528e-14	AT1G69410.1 protein_coding eukaryotic elongation factor 5A-3 Encodes eIF5A-2, a putative eukaryotic translation initiation factor. There are three eIF5A coding genes in Arabidopsis: eIF5A-1/At1g13950, eIF5A-2/At1g26630 and eIF5A-3/At1g69410. eukaryotic elongation factor 5A-3 (ELF5A-3); FUNCTIONS IN: ribosome binding, RNA binding, translation elongation factor activity, translation initiation fact…
AT1G69480	35.6607	1.17278	0.00266199	AT1G69480	29.3982	3.83398	4.01265e-46	AT1G69480.1 protein_coding EXS (ERD1/XPR1/SYG1) family protein EXS (ERD1/XPR1/SYG1) family protein; FUNCTIONS IN: molecular_function unknown; INVOLVED IN: biological_process unknown; LOCATED IN: integral to membrane, plasma membrane; EXPRESSED IN: stem, sepal, stamen, seed; EXPRESSED DURING: 4 anthesis, petal differentiation and expansion stage, E expanded cotyledon stage; CONTAINS InterPro DOMAI…
AT1G69490	75.8609	2.61373	1.01663e-18	AT1G69490	18.3802	3.98056	3.07106e-36	AT1G69490.1 protein_coding NAC-like, activated by AP3/PI Encodes a member of the NAC transcription factor gene family. It is expressed in floral primordia and upregulated by AP3 and PI. Its expression is associated with leaf senescence. NAC-like, activated by AP3/PI (NAP); CONTAINS InterPro DOMAIN/s: No apical meristem (NAM) protein (InterPro:IPR003441); BEST Arabidopsis thaliana protein match is…
AT1G71030	482.915	1.15829	0.00925196	AT1G71030	39.2427	2.89034	1.41988e-46	AT1G71030.1 protein_coding MYB-like 2 Encodes a putative myb family transcription factor. In contrast to most other myb-like proteins its myb domain consists of a single repeat. A proline-rich region potentially involved in transactivation is found in the C-terminal part of the protein. Its transcript accumulates mainly in leaves. MYB-like 2 (MYBL2); CONTAINS InterPro DOMAIN/s: SANT, DNA-binding …
AT1G71140	33.6231	1.88968	3.26288e-08	AT1G71140	10.5653	1.16361	0.00123974	AT1G71140.1 protein_coding MATE efflux family protein MATE efflux family protein; FUNCTIONS IN: antiporter activity, drug transmembrane transporter activity, transporter activity; INVOLVED IN: drug transmembrane transport, transmembrane transport; LOCATED IN: plasma membrane, membrane; EXPRESSED IN: 13 plant structures; EXPRESSED DURING: 8 growth stages; CONTAINS InterPro DOMAIN/s: MATE family tr…
AT1G72830	32.2082	1.62428	7.32644e-11	AT1G72830	27.9432	1.46547	2.9609e-11	AT1G72830.1 protein_coding nuclear factor Y, subunit A3 Encodes a subunit of CCAAT-binding complex, binds to CCAAT box motif present in some plant promoter sequences. One of three members of this class (HAP2A, HAP2B, HAP2C), it is expressed in vegetative and reproductive tissues. "nuclear factor Y, subunit A3" (NF-YA3); FUNCTIONS IN: sequence-specific DNA binding transcription factor activity; IN…
AT1G73220	125.846	3.5724	5.26078e-07	AT1G73220	32.8132	5.81641	1.38031e-21	AT1G73220.1 protein_coding organic cation/carnitine transporter1 organic cation/carnitine transporter1 (1-Oct); FUNCTIONS IN: carnitine transporter activity, carbohydrate transmembrane transporter activity, transporter activity; INVOLVED IN: transport, transmembrane transport; LOCATED IN: plasma membrane, membrane; EXPRESSED IN: 20 plant structures; EXPRESSED DURING: 4 anthesis, C globular stage,…
AT1G73480	167.531	2.16518	4.45517e-08	AT1G73480	96.6787	4.20918	2.87514e-137	AT1G73480.1 protein_coding alpha/beta-Hydrolases superfamily protein alpha/beta-Hydrolases superfamily protein; FUNCTIONS IN: hydrolase activity; EXPRESSED IN: 25 plant structures; EXPRESSED DURING: 15 growth stages; BEST Arabidopsis thaliana protein match is: alpha/beta-Hydrolases superfamily protein (TAIR:AT1G18360.1); Has 6390 Blast hits to 6380 proteins in 1730 species: Archae - 36; Bacteria …
AT1G73750	127.347	1.53572	2.52556e-06	AT1G73750	25.3445	1.54276	1.05623e-11	AT1G73750.1 protein_coding Uncharacterised conserved protein UCP031088, alpha/beta hydrolase Uncharacterised conserved protein UCP031088, alpha/beta hydrolase; CONTAINS InterPro DOMAIN/s: Uncharacterised conserved protein UCP031088, alpha/beta hydrolase, At1g15070 (InterPro:IPR016969), Alpha/beta hydrolase fold-1 (InterPro:IPR000073); BEST Arabidopsis thaliana protein match is: Uncharacterised co…
AT1G73810	24.3975	3.32409	4.75639e-09	AT1G73810	26.217	4.3316	1.54943e-40	AT1G73810.1 protein_coding Core-2/I-branching beta-1,6-N-acetylglucosaminyltransferase family protein Core-2/I-branching beta-1,6-N-acetylglucosaminyltransferase family protein; CONTAINS InterPro DOMAIN/s: Core-2/I-Branching enzyme (InterPro:IPR021141); BEST Arabidopsis thaliana protein match is: Core-2/I-branching beta-1,6-N-acetylglucosaminyltransferase family protein (TAIR:AT1G68390.1); Has 58…
AT1G73870	55.9122	2.45779	0.0196853	AT1G73870	60.3155	9.07976	1.44443e-166	AT1G73870.1 protein_coding B-box type zinc finger protein with CCT domain B-box type zinc finger protein with CCT domain; FUNCTIONS IN: sequence-specific DNA binding transcription factor activity, zinc ion binding; INVOLVED IN: regulation of transcription; LOCATED IN: intracellular; EXPRESSED IN: 14 plant structures; EXPRESSED DURING: 9 growth stages; CONTAINS InterPro DOMAIN/s: CCT domain (Inter…
AT1G74010	43.5934	1.02616	0.00243505	AT1G74010	40.9405	2.17513	8.34579e-15	AT1G74010.1 protein_coding Calcium-dependent phosphotriesterase superfamily protein Calcium-dependent phosphotriesterase superfamily protein; FUNCTIONS IN: strictosidine synthase activity; INVOLVED IN: biosynthetic process; LOCATED IN: plant-type cell wall; EXPRESSED IN: 11 plant structures; EXPRESSED DURING: L mature pollen stage, M germinated pollen stage, 4 anthesis, C globular stage, petal di…
AT1G74440	13.9119	1.01132	0.00316723	AT1G74440	11.5323	2.51752	8.12797e-18	AT1G74440.1 protein_coding Protein of unknown function (DUF962) Protein of unknown function (DUF962); CONTAINS InterPro DOMAIN/s: Protein of unknown function DUF962 (InterPro:IPR009305); BEST Arabidopsis thaliana protein match is: Protein of unknown function (DUF962) (TAIR:AT1G18720.1); Has 608 Blast hits to 608 proteins in 290 species: Archae - 0; Bacteria - 318; Metazoa - 3; Fungi - 143; Plants…
AT1G74650	66.3079	3.05042	2.34817e-19	AT1G74650	25.1744	1.4116	3.59624e-13	AT1G74650.1 protein_coding myb domain protein 31 Member of the R2R3 factor gene family. myb domain protein 31 (MYB31); CONTAINS InterPro DOMAIN/s: SANT, DNA-binding (InterPro:IPR001005), Homeodomain-like (InterPro:IPR009057), Myb, DNA-binding (InterPro:IPR014778), HTH transcriptional regulator, Myb-type, DNA-binding (InterPro:IPR017930), Homeodomain-related (InterPro:IPR012287), Myb transcription…
AT1G74670	235.723	1.41177	0.00299043	AT1G74670	153.887	1.60883	1.29644e-13	AT1G74670.1 protein_coding Gibberellin-regulated family protein Gibberellin-regulated family protein; FUNCTIONS IN: molecular_function unknown; INVOLVED IN: in 6 processes; LOCATED IN: endomembrane system; EXPRESSED IN: 21 plant structures; EXPRESSED DURING: 13 growth stages; CONTAINS InterPro DOMAIN/s: Gibberellin regulated protein (InterPro:IPR003854); BEST Arabidopsis thaliana protein match is…
AT1G75030	64.6482	1.67996	0.00114026	AT1G75030	38.9253	6.23371	1.4751e-72	AT1G75030.1 protein_coding thaumatin-like protein 3 encodes a PR5-like protein thaumatin-like protein 3 (TLP-3); FUNCTIONS IN: molecular_function unknown; INVOLVED IN: response to other organism; LOCATED IN: endomembrane system; EXPRESSED IN: 21 plant structures; EXPRESSED DURING: 13 growth stages; CONTAINS InterPro DOMAIN/s: Thaumatin, conserved site (InterPro:IPR017949), Thaumatin, pathogenesis…
AT1G75100	116.132	1.22563	0.00500475	AT1G75100	130.937	2.24306	1.99818e-41	AT1G75100.1 protein_coding J-domain protein required for chloroplast accumulation response 1 Contains a J-domain at the C-terminus which is similar to the J-domain of auxilin, a clathrin-uncoating factor in cow, yeast and worm. Arabidopsis contains 6 other proteins similar to auxilin. Expressed in leaves and stems, but not in roots. Localized in the cytoplasm. Required for the chloroplast accumul…
AT1G75450	16.3777	2.73118	7.07661e-13	AT1G75450	13.1641	2.21192	5.50894e-16	AT1G75450.1 protein_coding cytokinin oxidase 5 This gene used to be called AtCKX6. It encodes a protein whose sequence is similar to cytokinin oxidase/dehydrogenase, which catalyzes the degradation of cytokinins. cytokinin oxidase 5 (CKX5); CONTAINS InterPro DOMAIN/s: Cytokinin dehydrogenase 1, FAD/cytokinin binding domain (InterPro:IPR015345), FAD-binding, type 2 (InterPro:IPR016166), Oxygen oxi…
AT1G75520	23.9484	1.42014	6.14263e-06	AT1G75520	22.8188	1.67621	8.42243e-14	AT1G75520.1 protein_coding SHI-related sequence 5 A member of SHI gene family. Arabidopsis thaliana has ten members that encode proteins with a RING finger-like zinc finger motif. Despite being highly divergent in sequence, many of the SHI-related genes are partially redundant in function and synergistically promote gynoecium, stamen and leaf development in Arabidopsis. SHI-related sequence 5 (SR…
AT1G77120	89.9168	1.94922	1.74086e-06	AT1G77120	365.215	3.0248	0.000117482	AT1G77120.1 protein_coding alcohol dehydrogenase 1 Catalyzes the reduction of acetaldehyde using NADH as reductant. Requires zinc for activity. Dimer. Anaerobic response polypeptide (ANP). Fermentation. The protein undergoes thiolation following treatment with the oxidant tert-butylhydroperoxide. alcohol dehydrogenase 1 (ADH1); FUNCTIONS IN: alcohol dehydrogenase (NAD) activity; INVOLVED IN: resp…
AT1G77930	171.559	1.13434	4.29046e-08	AT1G77930	130.942	1.53971	9.12859e-26	AT1G77930.1 protein_coding Chaperone DnaJ-domain superfamily protein Chaperone DnaJ-domain superfamily protein; FUNCTIONS IN: heat shock protein binding; INVOLVED IN: protein folding; LOCATED IN: chloroplast; EXPRESSED IN: 23 plant structures; EXPRESSED DURING: 13 growth stages; CONTAINS InterPro DOMAIN/s: Molecular chaperone, heat shock protein, Hsp40, DnaJ (InterPro:IPR015609), Heat shock prote…
AT1G78780	16.6546	2.04922	6.96866e-09	AT1G78780	12.2516	2.78348	3.03814e-06	AT1G78780.1 protein_coding pathogenesis-related family protein pathogenesis-related family protein; Has 199 Blast hits to 198 proteins in 70 species: Archae - 0; Bacteria - 51; Metazoa - 15; Fungi - 40; Plants - 91; Viruses - 0; Other Eukaryotes - 2 (source: NCBI BLink).
AT1G78990	36.407	1.89958	2.52968e-06	AT1G78990	15.9139	3.45894	4.75703e-28	AT1G78990.1 protein_coding HXXXD-type acyl-transferase family protein HXXXD-type acyl-transferase family protein; FUNCTIONS IN: transferase activity, transferring acyl groups other than amino-acyl groups, transferase activity; INVOLVED IN: biological_process unknown; LOCATED IN: cellular_component unknown; EXPRESSED IN: root; CONTAINS InterPro DOMAIN/s: Transferase (InterPro:IPR003480); BEST Arab…
AT1G79330	14.6484	1.40237	3.79596e-05	AT1G79330	13.4864	1.94777	9.39216e-06	AT1G79330.1 protein_coding metacaspase 5 Metacaspase AtMCPb2/AMC6. Caspase family protein. Arginine/lysine-specific cysteine protease activity. Induces apoptosis in yeast. Contains Pfam domain, PF00656: ICE-like protease (caspase) p20 domain. metacaspase 5 (MC5); FUNCTIONS IN: cysteine-type endopeptidase activity; INVOLVED IN: induction of apoptosis; LOCATED IN: chloroplast; EXPRESSED IN: root; C…
AT1G79470	69.6258	1.55311	6.97843e-11	AT1G79470	96.8563	1.8181	8.08782e-21	AT1G79470.1 protein_coding Aldolase-type TIM barrel family protein Aldolase-type TIM barrel family protein; FUNCTIONS IN: IMP dehydrogenase activity, oxidoreductase activity, catalytic activity; INVOLVED IN: oxidation reduction, GMP biosynthetic process, metabolic process; EXPRESSED IN: 17 plant structures; EXPRESSED DURING: 8 growth stages; CONTAINS InterPro DOMAIN/s: IMP dehydrogenase (InterPro…
AT1G79520	82.9211	1.38181	4.26666e-06	AT1G79520	134.75	3.74207	1.18959e-91	AT1G79520.1 protein_coding Cation efflux family protein Cation efflux family protein; FUNCTIONS IN: cation transmembrane transporter activity; INVOLVED IN: cation transport, transmembrane transport; LOCATED IN: plasma membrane, membrane; EXPRESSED IN: 18 plant structures; EXPRESSED DURING: 10 growth stages; CONTAINS InterPro DOMAIN/s: Cation efflux protein (InterPro:IPR002524); BEST Arabidopsis t…
AT1G80130	24.033	4.22398	2.93927e-06	AT1G80130	80.8558	3.57598	1.03898e-89	AT1G80130.1 protein_coding Tetratricopeptide repeat (TPR)-like superfamily protein Tetratricopeptide repeat (TPR)-like superfamily protein; FUNCTIONS IN: binding; INVOLVED IN: response to oxidative stress; LOCATED IN: membrane; EXPRESSED IN: 18 plant structures; EXPRESSED DURING: 12 growth stages; CONTAINS InterPro DOMAIN/s: Tetratricopeptide-like helical (InterPro:IPR011990); BEST Arabidopsis th…
AT1G80760	36.7618	1.11372	0.00349261	AT1G80760	20.53	3.01019	3.76305e-30	AT1G80760.1 protein_coding NOD26-like intrinsic protein 6;1 Encodes a protein with boron transporter activity. It helps to preferentially direct boron to young developing tissues in the shoot, such as immature leaves, under low boron conditions. This boron channel appears to be impermeable to water, unlike the closely related NIP5;1 boron transporter. This protein also allows the transport of gly…
AT1G80820	63.4384	1.90932	1.3135e-08	AT1G80820	44.351	3.19462	3.08454e-38	AT1G80820.1 protein_coding cinnamoyl coa reductase Encodes an cinnamoyl CoA reductase isoform. Involved in lignin biosynthesis. cinnamoyl coa reductase (CCR2); CONTAINS InterPro DOMAIN/s: NAD-dependent epimerase/dehydratase (InterPro:IPR001509), NAD(P)-binding domain (InterPro:IPR016040); BEST Arabidopsis thaliana protein match is: cinnamoyl coa reductase 1 (TAIR:AT1G15950.1); Has 10779 Blast hit…
AT2G01430	12.5743	2.78375	2.36341e-11	AT2G01430	18.992	2.43444	2.26771e-16	AT2G01430.1 protein_coding homeobox-leucine zipper protein 17 homeobox-leucine zipper protein 17 (HB17); FUNCTIONS IN: sequence-specific DNA binding transcription factor activity; INVOLVED IN: regulation of transcription, DNA-dependent, regulation of transcription; LOCATED IN: nucleus; CONTAINS InterPro DOMAIN/s: Homeobox, conserved site (InterPro:IPR017970), Homeobox (InterPro:IPR001356), Homeod…
AT2G01520	214.656	2.42427	6.22501e-06	AT2G01520	44.9422	5.74573	9.06084e-58	AT2G01520.1 protein_coding MLP-like protein 328 MLP-like protein 328 (MLP328); FUNCTIONS IN: copper ion binding; INVOLVED IN: response to zinc ion; LOCATED IN: cellular_component unknown; EXPRESSED IN: 13 plant structures; EXPRESSED DURING: 7 growth stages; CONTAINS InterPro DOMAIN/s: Bet v I allergen (InterPro:IPR000916); BEST Arabidopsis thaliana protein match is: Polyketide cyclase/dehydrase a…
AT2G02850	44.1801	1.97741	1.79367e-13	AT2G02850	35.6103	1.29398	5.4955e-09	AT2G02850.1 protein_coding plantacyanin Encodes plantacyanin one of blue copper proteins. Involved in anther development and pollination. Expressed in the transmitting tract of the pistil. plantacyanin (ARPN); FUNCTIONS IN: electron carrier activity, copper ion binding; INVOLVED IN: pollination, anther development; LOCATED IN: middle lamella-containing extracellular matrix, apoplast; EXPRESSED IN…
AT2G03200	149.863	1.84965	1.06345e-06	AT2G03200	112.99	5.21233	4.8899e-68	AT2G03200.1 protein_coding Eukaryotic aspartyl protease family protein Eukaryotic aspartyl protease family protein; FUNCTIONS IN: aspartic-type endopeptidase activity; INVOLVED IN: proteolysis; LOCATED IN: endomembrane system; EXPRESSED IN: 10 plant structures; EXPRESSED DURING: 4 anthesis, C globular stage, petal differentiation and expansion stage; CONTAINS InterPro DOMAIN/s: Peptidase aspartic…
AT2G05510	501.665	3.61284	3.05335e-19	AT2G05510	194.887	2.34717	2.90014e-32	AT2G05510.1 protein_coding Glycine-rich protein family Glycine-rich protein family; FUNCTIONS IN: molecular_function unknown; INVOLVED IN: biological_process unknown; LOCATED IN: endomembrane system; CONTAINS InterPro DOMAIN/s: Glycine rich protein (InterPro:IPR010800); BEST Arabidopsis thaliana protein match is: GLYCINE RICH PROTEIN 9 (TAIR:AT2G05440.1); Has 96640 Blast hits to 23865 proteins in…
AT2G05910	14.52	1.03016	0.00164538	AT2G05910	15.4751	2.13641	1.67706e-07	AT2G05910.1 protein_coding Protein of unknown function (DUF567) Protein of unknown function (DUF567); CONTAINS InterPro DOMAIN/s: Protein of unknown function DUF567 (InterPro:IPR007612); BEST Arabidopsis thaliana protein match is: Protein of unknown function (DUF567) (TAIR:AT5G20640.1); Has 302 Blast hits to 301 proteins in 15 species: Archae - 0; Bacteria - 2; Metazoa - 0; Fungi - 0; Plants - 30…
AT2G16005	30.2087	2.64465	1.83719e-06	AT2G16005	14.5751	3.57444	2.55912e-12	AT2G16005.1 protein_coding MD-2-related lipid recognition domain-containing protein MD-2-related lipid recognition domain-containing protein; FUNCTIONS IN: molecular_function unknown; INVOLVED IN: biological_process unknown; LOCATED IN: endomembrane system; EXPRESSED IN: root; CONTAINS InterPro DOMAIN/s: MD-2-related lipid-recognition (InterPro:IPR003172); BEST Arabidopsis thaliana protein match …
AT2G18050	191.077	2.54585	1.23465e-12	AT2G18050	52.1719	5.11587	3.7626e-80	AT2G18050.1 protein_coding histone H1-3 encodes a structurally divergent linker histone whose gene expression is induced by dehydration and ABA. histone H1-3 (HIS1-3); FUNCTIONS IN: DNA binding, nucleosomal DNA binding; INVOLVED IN: response to water deprivation, nucleosome assembly, response to abscisic acid stimulus; LOCATED IN: nucleus, nucleosome; EXPRESSED IN: 14 plant structures; EXPRESSED …
AT2G18150	21.0268	1.7295	0.00131905	AT2G18150	22.1883	1.32027	0.0278451	AT2G18150.1 protein_coding Peroxidase superfamily protein Peroxidase superfamily protein; FUNCTIONS IN: peroxidase activity, heme binding; INVOLVED IN: response to oxidative stress, oxidation reduction, response to nematode; LOCATED IN: cell wall; CONTAINS InterPro DOMAIN/s: Haem peroxidase (InterPro:IPR010255), Plant peroxidase (InterPro:IPR000823), Peroxidases heam-ligand binding site (InterPro…
AT2G18370	242.469	3.29673	3.73864e-13	AT2G18370	51.0189	4.03455	2.00393e-40	AT2G18370.1 protein_coding Bifunctional inhibitor/lipid-transfer protein/seed storage 2S albumin superfamily protein Predicted to encode a PR (pathogenesis-related) protein. Belongs to the lipid transfer protein (PR-14) family with the following members: At2g38540/LTP1, At2g38530/LTP2, At5g59320/LTP3, At5g59310/LTP4, At3g51600/LTP5, At3g08770/LTP6, At2g15050/LTP7, At2g18370/LTP8, At2g15325/LTP9, …
AT2G19810	209.602	1.30149	2.6135e-06	AT2G19810	50.8585	3.15926	2.4989e-65	AT2G19810.1 protein_coding CCCH-type zinc finger family protein CCCH-type zinc finger family protein; CONTAINS InterPro DOMAIN/s: Zinc finger, CCCH-type (InterPro:IPR000571); BEST Arabidopsis thaliana protein match is: Zinc finger C-x8-C-x5-C-x3-H type family protein (TAIR:AT4G29190.1); Has 721 Blast hits to 690 proteins in 126 species: Archae - 0; Bacteria - 0; Metazoa - 152; Fungi - 6; Plants -…
AT2G19900	108.074	3.31515	2.13038e-12	AT2G19900	142.344	6.65651	1.07931e-118	AT2G19900.1 protein_coding NADP-malic enzyme 1 The malic enzyme (EC 1.1.1.40) encoded by AtNADP-ME1 is expressed in response to developmental and cell-specific signals. The enzyme is active in vitro and appears to function as a homohexamer or homooctamer. It is believed to be a cytosolic protein. NADP-malic enzyme 1 (NADP-ME1); FUNCTIONS IN: malate dehydrogenase (oxaloacetate-decarboxylating) (NA…
AT2G22240	161.173	1.79428	9.08548e-05	AT2G22240	249.882	3.8258	7.33569e-104	AT2G22240.1 protein_coding myo-inositol-1-phosphate synthase 2 ** Referred to as MIPS1 in Mitsuhashi et al 2008. Myo-inositol-1-phosphate synthase isoform 2. Expressed in leaf, root and silique. Immunolocalization experiments with an antibody recognizing MIPS1, MIPS2, and MIPS3 showed endosperm localization. myo-inositol-1-phosphate synthase 2 (MIPS2); CONTAINS InterPro DOMAIN/s: Myo-inositol-1-p…
AT2G23060	18.0518	1.38204	0.00276989	AT2G23060	10.9164	5.07701	5.77673e-36	AT2G23060.1 protein_coding Acyl-CoA N-acyltransferases (NAT) superfamily protein Acyl-CoA N-acyltransferases (NAT) superfamily protein; FUNCTIONS IN: N-acetyltransferase activity; INVOLVED IN: metabolic process; LOCATED IN: cellular_component unknown; EXPRESSED IN: embryo, leaf whorl, flower, pedicel, seed; EXPRESSED DURING: 4 anthesis, F mature embryo stage, petal differentiation and expansion s…
AT2G23170	576.691	2.74214	1.7171e-23	AT2G23170	701.514	3.28693	2.65533e-40	AT2G23170.1 protein_coding Auxin-responsive GH3 family protein encodes an IAA-amido synthase that conjugates Asp and other amino acids to auxin in vitro. GH3.3; CONTAINS InterPro DOMAIN/s: GH3 auxin-responsive promoter (InterPro:IPR004993); BEST Arabidopsis thaliana protein match is: Auxin-responsive GH3 family protein (TAIR:AT4G37390.1); Has 1734 Blast hits to 1530 proteins in 236 species: Archa…
AT2G23180	32.9673	1.94149	7.10542e-11	AT2G23180	31.165	1.32385	6.73926e-09	AT2G23180.1 protein_coding cytochrome P450, family 96, subfamily A, polypeptide 1 member of CYP96A "cytochrome P450, family 96, subfamily A, polypeptide 1" (CYP96A1); FUNCTIONS IN: electron carrier activity, monooxygenase activity, iron ion binding, oxygen binding, heme binding; INVOLVED IN: oxidation reduction; LOCATED IN: endomembrane system; EXPRESSED IN: 12 plant structures; EXPRESSED DURING:…
AT2G23540	265.078	2.26853	6.81458e-06	AT2G23540	201.54	5.45447	7.796e-45	AT2G23540.1 protein_coding GDSL-like Lipase/Acylhydrolase superfamily protein GDSL-like Lipase/Acylhydrolase superfamily protein; FUNCTIONS IN: hydrolase activity, acting on ester bonds, carboxylesterase activity; INVOLVED IN: lipid metabolic process; LOCATED IN: endomembrane system; EXPRESSED IN: embryo, hypocotyl, root, flower; EXPRESSED DURING: 4 anthesis, C globular stage; CONTAINS InterPro D…
AT2G24430	19.036	2.73731	7.9192e-06	AT2G24430	13.463	4.77035	2.07391e-29	AT2G24430.1 protein_coding NAC domain containing protein 38 NAC domain containing protein 38 (NAC038); FUNCTIONS IN: sequence-specific DNA binding transcription factor activity; INVOLVED IN: multicellular organismal development, regulation of transcription; LOCATED IN: cellular_component unknown; EXPRESSED IN: stem, hypocotyl, root, leaf; EXPRESSED DURING: LP.04 four leaves visible, LP.02 two lea…
AT2G24600	35.3837	1.89316	0.000614383	AT2G24600	14.7701	2.14576	1.19942e-14	AT2G24600.1 protein_coding Ankyrin repeat family protein Ankyrin repeat family protein; CONTAINS InterPro DOMAIN/s: Ankyrin repeat-containing domain (InterPro:IPR020683), Ankyrin repeat (InterPro:IPR002110); BEST Arabidopsis thaliana protein match is: Ankyrin repeat family protein (TAIR:AT1G10340.1); Has 23294 Blast hits to 11989 proteins in 581 species: Archae - 40; Bacteria - 1638; Metazoa - 13…
AT2G25510	46.1176	1.05111	0.0238305	AT2G25510	64.2049	1.75968	3.35536e-15	AT2G25510.1 protein_coding unknown protein; Has 2 Blast hits to 2 proteins in 1 species: Archae - 0; Bacteria - 0; Metazoa - 0; Fungi - 0; Plants - 2; Viruses - 0; Other Eukaryotes - 0 (source: NCBI BLink).
AT2G25625	20.517	1.99461	8.32745e-05	AT2G25625	25.073	3.29493	2.49069e-39	AT2G25625.1 protein_coding unknown protein; FUNCTIONS IN: molecular_function unknown; INVOLVED IN: biological_process unknown; LOCATED IN: chloroplast; EXPRESSED IN: 10 plant structures; EXPRESSED DURING: LP.06 six leaves visible, LP.04 four leaves visible, 4 anthesis, petal differentiation and expansion stage; Has 24 Blast hits to 24 proteins in 9 species: Archae - 0; Bacteria - 0; Metazoa - 0; …
AT2G25940	54.4712	1.22183	5.98676e-06	AT2G25940	21.8426	1.85135	6.24488e-08	AT2G25940.1 protein_coding alpha-vacuolar processing enzyme Encodes a vacuolar processing enzyme belonging to a novel group of cysteine proteinases that is expressed in vegetative organs and is upregulated in association with various types of cell death and under stressed conditions. alpha-vacuolar processing enzyme (ALPHA-VPE); FUNCTIONS IN: cysteine-type endopeptidase activity; INVOLVED IN: pro…
AT2G26070	70.6193	1.29436	9.0468e-09	AT2G26070	35.0802	1.08552	1.81994e-07	AT2G26070.1 protein_coding Protein of unknown function (DUF778) Encodes a predicted membrane protein. Similar sequences are widely distributed and conserved in plants, animals and protists but absent in fungi and prokaryotes. The sequence has no known motifs and no biological function has been assigned in any species. In Arabidopsis, it appears to be involved in the negative regulation of the res…
AT2G26695	41.8035	1.02255	5.38815e-05	AT2G26695	34.3795	1.92533	3.29544e-21	AT2G26695.1 protein_coding Ran BP2/NZF zinc finger-like superfamily protein Ran BP2/NZF zinc finger-like superfamily protein; FUNCTIONS IN: binding, zinc ion binding; INVOLVED IN: biological_process unknown; LOCATED IN: intracellular; CONTAINS InterPro DOMAIN/s: Zinc finger, RanBP2-type (InterPro:IPR001876); BEST Arabidopsis thaliana protein match is: Ran BP2/NZF zinc finger-like superfamily prot…
AT2G29090	82.736	2.17188	4.76636e-08	AT2G29090	110.331	3.31967	6.3061e-84	AT2G29090.1 protein_coding cytochrome P450, family 707, subfamily A, polypeptide 2 Encodes a protein with ABA 8'-hydroxylase activity, involved in ABA catabolism. Member of the CYP707A gene family. This gene predominantly accumulates in dry seeds and is up-regulated immediately following imbibition. CYP707A2 appears to play a major role in the rapid decrease in ABA levels during early seed imbibi…
AT2G29380	32.9491	3.93417	6.19402e-08	AT2G29380	22.9133	8.88169	3.35352e-80	AT2G29380.1 protein_coding highly ABA-induced PP2C gene 3 highly ABA-induced PP2C gene 3 (HAI3); FUNCTIONS IN: protein serine/threonine phosphatase activity, catalytic activity; INVOLVED IN: protein amino acid dephosphorylation; LOCATED IN: protein serine/threonine phosphatase complex; CONTAINS InterPro DOMAIN/s: Protein phosphatase 2C, manganese/magnesium aspartate binding site (InterPro:IPR0002…
AT2G29460	36.4757	3.75906	3.64034e-25	AT2G29460	53.6858	2.9677	1.75724e-32	AT2G29460.1 protein_coding glutathione S-transferase tau 4 Encodes glutathione transferase belonging to the tau class of GSTs. Naming convention according to Wagner et al. (2002). glutathione S-transferase tau 4 (GSTU4); CONTAINS InterPro DOMAIN/s: Thioredoxin fold (InterPro:IPR012335), Glutathione S-transferase, C-terminal (InterPro:IPR004046), Glutathione S-transferase, C-terminal-like (InterPr…
AT2G30230	51.4626	1.50323	1.60071e-09	AT2G30230	33.3771	1.18417	4.65461e-10	AT2G30230.1 protein_coding unknown protein; FUNCTIONS IN: molecular_function unknown; INVOLVED IN: biological_process unknown; LOCATED IN: endomembrane system; BEST Arabidopsis thaliana protein match is: unknown protein (TAIR:AT1G06980.1); Has 167 Blast hits to 167 proteins in 14 species: Archae - 0; Bacteria - 0; Metazoa - 0; Fungi - 0; Plants - 167; Viruses - 0; Other Eukaryotes - 0 (source: NC…
AT2G30550	148.757	1.53915	2.23622e-10	AT2G30550	105.052	1.73484	3.15312e-25	AT2G30550.1 protein_coding alpha/beta-Hydrolases superfamily protein Encodes a lipase that hydrolyzes phosphatidylcholine, glycolipids as well as triacylglycerols. alpha/beta-Hydrolases superfamily protein; FUNCTIONS IN: galactolipase activity, triglyceride lipase activity, phospholipase A1 activity; INVOLVED IN: lipid metabolic process; LOCATED IN: chloroplast; EXPRESSED IN: 23 plant structures;…
AT2G32510	47.25	1.34488	0.000547954	AT2G32510	73.2549	2.42267	2.1567e-34	AT2G32510.1 protein_coding mitogen-activated protein kinase kinase kinase 17 member of MEKK subfamily mitogen-activated protein kinase kinase kinase 17 (MAPKKK17); FUNCTIONS IN: protein serine/threonine kinase activity, protein kinase activity, kinase activity, ATP binding; INVOLVED IN: protein amino acid phosphorylation; EXPRESSED IN: 7 plant structures; EXPRESSED DURING: 4 anthesis, petal diffe…
AT2G33205	22.6626	1.77304	3.45969e-06	AT2G33205	21.5972	3.97558	3.03379e-30	AT2G33205.1 protein_coding Serinc-domain containing serine and sphingolipid biosynthesis protein Serinc-domain containing serine and sphingolipid biosynthesis protein; FUNCTIONS IN: molecular_function unknown; INVOLVED IN: biological_process unknown; LOCATED IN: membrane; CONTAINS InterPro DOMAIN/s: TMS membrane protein/tumour differentially expressed protein (InterPro:IPR005016); BEST Arabidopsi…
AT2G33380	41.9024	3.61353	2.75852e-08	AT2G33380	77.0537	5.61445	3.29723e-61	AT2G33380.1 protein_coding Caleosin-related family protein Encodes a calcium binding protein whose mRNA is induced upon treatment with NaCl, ABA and in response to dessication. mRNA expression under drought conditions is apparent particularly in leaves and flowers. Isoform of caleosin with a role as a peroxygenase involved in oxylipin metabolism during biotic and abiotic stress. RESPONSIVE TO DES…
AT2G34610	60.4867	1.54112	3.66236e-07	AT2G34610	48.0334	2.17328	5.49058e-23	AT2G34610.1 protein_coding unknown protein; BEST Arabidopsis thaliana protein match is: unknown protein (TAIR:AT1G30190.1); Has 342 Blast hits to 279 proteins in 74 species: Archae - 0; Bacteria - 7; Metazoa - 76; Fungi - 18; Plants - 51; Viruses - 0; Other Eukaryotes - 190 (source: NCBI BLink).
AT2G34930	37.219	1.25594	0.000887452	AT2G34930	50.2992	1.72322	4.29388e-16	AT2G34930.1 protein_coding disease resistance family protein / LRR family protein disease resistance family protein / LRR family protein; INVOLVED IN: signal transduction, defense response to fungus, defense response; LOCATED IN: cell wall; EXPRESSED IN: 10 plant structures; EXPRESSED DURING: 7 growth stages; CONTAINS InterPro DOMAIN/s: Leucine-rich repeat-containing N-terminal domain, type 2 (In…
AT2G35300	15.5658	1.33237	0.0239475	AT2G35300	117.58	6.29927	5.38481e-10	AT2G35300.1 protein_coding Late embryogenesis abundant protein, group 1 protein Late embryogenesis abundant protein, group 1 protein; CONTAINS InterPro DOMAIN/s: Late embryogenesis abundant protein, group 1 (InterPro:IPR005513); BEST Arabidopsis thaliana protein match is: Late embryogenesis abundant protein, group 1 protein (TAIR:AT1G32560.1); Has 129 Blast hits to 129 proteins in 23 species: Arc…
AT2G35380	114.503	2.29815	2.8345e-06	AT2G35380	65.5113	5.00226	3.69173e-45	AT2G35380.1 protein_coding Peroxidase superfamily protein Peroxidase superfamily protein; FUNCTIONS IN: peroxidase activity, heme binding; INVOLVED IN: oxidation reduction, response to oxidative stress; LOCATED IN: endomembrane system; EXPRESSED IN: hypocotyl, root; CONTAINS InterPro DOMAIN/s: Haem peroxidase (InterPro:IPR010255), Plant peroxidase (InterPro:IPR000823), Peroxidases heam-ligand bin…
AT2G36690	224.509	2.694	4.84629e-10	AT2G36690	86.3677	2.56139	6.73049e-19	AT2G36690.1 protein_coding 2-oxoglutarate (2OG) and Fe(II)-dependent oxygenase superfamily protein 2-oxoglutarate (2OG) and Fe(II)-dependent oxygenase superfamily protein; FUNCTIONS IN: oxidoreductase activity, acting on paired donors, with incorporation or reduction of molecular oxygen, 2-oxoglutarate as one donor, and incorporation of one atom each of oxygen into both donors, oxidoreductase act…
AT2G37030	28.8	2.79797	1.28297e-10	AT2G37030	13.0028	2.25029	1.46147e-10	AT2G37030.1 protein_coding SAUR-like auxin-responsive protein family SAUR-like auxin-responsive protein family ; CONTAINS InterPro DOMAIN/s: Auxin responsive SAUR protein (InterPro:IPR003676); BEST Arabidopsis thaliana protein match is: SAUR-like auxin-responsive protein family (TAIR:AT3G53250.1); Has 1122 Blast hits to 1114 proteins in 26 species: Archae - 0; Bacteria - 0; Metazoa - 0; Fungi - 0…
AT2G37360	147.025	1.56926	1.29887e-05	AT2G37360	102.863	4.03613	2.18892e-42	AT2G37360.1 protein_coding ABC-2 type transporter family protein ABC-2 type transporter family protein; FUNCTIONS IN: ATPase activity, coupled to transmembrane movement of substances; INVOLVED IN: transport; LOCATED IN: membrane; EXPRESSED IN: petal, hypocotyl, root, flower; EXPRESSED DURING: 4 anthesis, petal differentiation and expansion stage; CONTAINS InterPro DOMAIN/s: ATPase, AAA+ type, cor…
AT2G37870	136.783	2.90174	3.79873e-11	AT2G37870	136.359	5.61806	2.1009e-155	AT2G37870.1 protein_coding Bifunctional inhibitor/lipid-transfer protein/seed storage 2S albumin superfamily protein Bifunctional inhibitor/lipid-transfer protein/seed storage 2S albumin superfamily protein; FUNCTIONS IN: lipid binding; INVOLVED IN: lipid transport; LOCATED IN: endomembrane system; EXPRESSED IN: 11 plant structures; EXPRESSED DURING: LP.06 six leaves visible, LP.04 four leaves vi…
AT2G38110	66.174	1.54183	0.000150083	AT2G38110	42.6288	4.19334	1.15767e-44	AT2G38110.1 protein_coding glycerol-3-phosphate acyltransferase 6 Encodes a protein with glycerol-3-phosphate acyltransferase activity. glycerol-3-phosphate acyltransferase 6 (GPAT6); CONTAINS InterPro DOMAIN/s: Phospholipid/glycerol acyltransferase (InterPro:IPR002123); BEST Arabidopsis thaliana protein match is: glycerol-3-phosphate acyltransferase 8 (TAIR:AT4G00400.1); Has 444 Blast hits to 43…
AT2G38390	124.731	1.30066	1.57789e-06	AT2G38390	177.839	2.39975	7.85409e-14	AT2G38390.1 protein_coding Peroxidase superfamily protein Peroxidase superfamily protein; FUNCTIONS IN: peroxidase activity, heme binding; INVOLVED IN: response to salt stress; LOCATED IN: endomembrane system; EXPRESSED IN: root; CONTAINS InterPro DOMAIN/s: Haem peroxidase (InterPro:IPR010255), Plant peroxidase (InterPro:IPR000823), Peroxidases heam-ligand binding site (InterPro:IPR019793), Perox…
AT2G38740	63.2236	1.37155	3.03407e-06	AT2G38740	83.9453	1.21192	2.67404e-14	AT2G38740.1 protein_coding Haloacid dehalogenase-like hydrolase (HAD) superfamily protein Haloacid dehalogenase-like hydrolase (HAD) superfamily protein; FUNCTIONS IN: hydrolase activity, catalytic activity; INVOLVED IN: metabolic process; LOCATED IN: plasma membrane; EXPRESSED IN: 25 plant structures; EXPRESSED DURING: 15 growth stages; CONTAINS InterPro DOMAIN/s: Haloacid dehalogenase-like hydr…
AT2G39200	187.201	1.77369	0.000337996	AT2G39200	21.7721	1.04959	0.00229172	AT2G39200.1 protein_coding Seven transmembrane MLO family protein A member of a large family of seven-transmembrane domain proteins specific to plants, homologs of the barley mildew resistance locus o (MLO) protein. The Arabidopsis genome contains 15 genes encoding MLO proteins, with localization in plasma membrane. Phylogenetic analysis revealed four clades of closely-related AtMLO genes. ATMLO6…
AT2G39210	492.359	1.81672	2.18038e-07	AT2G39210	127.145	1.11025	1.36025e-10	AT2G39210.1 protein_coding Major facilitator superfamily protein Major facilitator superfamily protein; FUNCTIONS IN: molecular_function unknown; INVOLVED IN: transmembrane transport; LOCATED IN: cellular_component unknown; EXPRESSED IN: 22 plant structures; EXPRESSED DURING: 13 growth stages; CONTAINS InterPro DOMAIN/s: Nodulin-like (InterPro:IPR010658), Major facilitator superfamily MFS-1 (Inte…
AT2G39350	364.309	2.08515	2.68649e-12	AT2G39350	171.854	3.3156	3.26801e-46	AT2G39350.1 protein_coding ABC-2 type transporter family protein ABC-2 type transporter family protein; FUNCTIONS IN: ATPase activity, coupled to transmembrane movement of substances; INVOLVED IN: response to nematode; LOCATED IN: plasma membrane; EXPRESSED IN: 15 plant structures; EXPRESSED DURING: 4 anthesis, C globular stage, petal differentiation and expansion stage, E expanded cotyledon stag…
AT2G39370	40.6957	1.90368	1.87837e-11	AT2G39370	53.7471	2.02356	1.89426e-23	AT2G39370.1 protein_coding unknown protein; BEST Arabidopsis thaliana protein match is: unknown protein (TAIR:AT2G37380.1); Has 184 Blast hits to 178 proteins in 53 species: Archae - 0; Bacteria - 58; Metazoa - 9; Fungi - 0; Plants - 103; Viruses - 0; Other Eukaryotes - 14 (source: NCBI BLink).
AT2G39510	15.2615	2.11107	7.36242e-05	AT2G39510	14.1853	4.41234	9.04459e-42	AT2G39510.1 protein_coding nodulin MtN21 /EamA-like transporter family protein nodulin MtN21 /EamA-like transporter family protein; FUNCTIONS IN: molecular_function unknown; INVOLVED IN: biological_process unknown; LOCATED IN: endomembrane system, membrane; EXPRESSED IN: 15 plant structures; EXPRESSED DURING: 6 growth stages; CONTAINS InterPro DOMAIN/s: Protein of unknown function DUF6, transmemb…
AT2G39800	518.179	1.08278	0.000193896	AT2G39800	583.598	3.5667	6.70255e-79	AT2G39800.1 protein_coding delta1-pyrroline-5-carboxylate synthase 1 encodes a delta1-pyrroline-5-carboxylate synthase that catalyzes the rate-limiting enzyme in the biosynthesis of proline. Gene is expressed in reproductive organs and tissues under non-stress conditions but in the whole plant under water-limiting condition. Expression is also induced by abscisic acid and salt stress in a light-d…
AT2G39980	444.171	2.42492	2.99313e-11	AT2G39980	165.799	1.82451	1.91897e-25	AT2G39980.1 protein_coding HXXXD-type acyl-transferase family protein HXXXD-type acyl-transferase family protein; FUNCTIONS IN: transferase activity, transferring acyl groups other than amino-acyl groups, transferase activity; INVOLVED IN: response to karrikin; LOCATED IN: cellular_component unknown; EXPRESSED IN: 17 plant structures; EXPRESSED DURING: 10 growth stages; CONTAINS InterPro DOMAIN/s…
AT2G40170	25.9818	3.35191	6.9401e-08	AT2G40170	65.244	7.59484	8.65416e-24	AT2G40170.1 protein_coding Stress induced protein Encodes a group 1 LEA gene that is activated by direct binding of ABI5 to its promoter and is involved in response to ABA. Is required for normal seed development. Involved in regulating the timing of dessication tolerance and rate of water loss during seed maturation. LATE EMBRYOGENESIS ABUNDANT 6 (GEA6); CONTAINS InterPro DOMAIN/s: Late embryoge…
AT2G40370	137.823	1.57876	0.000118307	AT2G40370	94.7368	4.95384	1.76435e-65	AT2G40370.1 protein_coding laccase 5 putative laccase, a member of laccase family of genes (17 members in Arabidopsis). laccase 5 (LAC5); FUNCTIONS IN: laccase activity; INVOLVED IN: response to copper ion; LOCATED IN: endomembrane system, apoplast; EXPRESSED IN: 8 plant structures; EXPRESSED DURING: 4 anthesis, petal differentiation and expansion stage; CONTAINS InterPro DOMAIN/s: Multicopper ox…
AT2G40880	245.483	1.08358	7.47893e-07	AT2G40880	132.03	1.39789	1.84886e-17	AT2G40880.1 protein_coding cystatin A Encodes a protein with cysteine proteinase inhibitor activity. Overexpression increases tolerance to abiotic stressors (i.e.salt,osmitic, cold stress). cystatin A (CYSA); FUNCTIONS IN: cysteine-type endopeptidase inhibitor activity; INVOLVED IN: response to abiotic stimulus; LOCATED IN: endomembrane system; EXPRESSED IN: 24 plant structures; EXPRESSED DURING:…
AT2G41090	141.193	1.56408	4.11484e-07	AT2G41090	165.811	1.515	4.46896e-20	AT2G41090.1 protein_coding Calcium-binding EF-hand family protein Calcium-binding EF-hand family protein; FUNCTIONS IN: calcium ion binding; LOCATED IN: cellular_component unknown; EXPRESSED IN: 21 plant structures; EXPRESSED DURING: 14 growth stages; CONTAINS InterPro DOMAIN/s: EF-Hand 1, calcium-binding site (InterPro:IPR018247), EF-HAND 2 (InterPro:IPR018249), EF-hand-like domain (InterPro:IPR…
AT2G41120	45.4473	1.06346	9.79786e-05	AT2G41120	47.6918	1.03903	5.95884e-06	AT2G41120.1 protein_coding unknown protein; INVOLVED IN: biological_process unknown; LOCATED IN: chloroplast; EXPRESSED IN: 19 plant structures; EXPRESSED DURING: 10 growth stages; CONTAINS InterPro DOMAIN/s: Protein of unknown function DUF309 (InterPro:IPR005500); Has 349 Blast hits to 349 proteins in 112 species: Archae - 2; Bacteria - 189; Metazoa - 0; Fungi - 0; Plants - 31; Viruses - 0; Othe…
AT2G41230	27.2263	2.67817	2.00087e-11	AT2G41230	17.9207	1.24324	0.00294627	AT2G41230.1 protein_coding unknown protein; Has 75 Blast hits to 75 proteins in 8 species: Archae - 0; Bacteria - 0; Metazoa - 0; Fungi - 0; Plants - 75; Viruses - 0; Other Eukaryotes - 0 (source: NCBI BLink).
AT2G42975	50.9086	1.24775	0.00196304	AT2G42975	54.6636	1.64701	2.20463e-15	AT2G42975.1 protein_coding unknown protein; FUNCTIONS IN: molecular_function unknown; INVOLVED IN: biological_process unknown; LOCATED IN: chloroplast thylakoid membrane, chloroplast; Has 32 Blast hits to 32 proteins in 16 species: Archae - 0; Bacteria - 0; Metazoa - 2; Fungi - 2; Plants - 28; Viruses - 0; Other Eukaryotes - 0 (source: NCBI BLink).
AT2G43050	128.041	1.76363	6.6462e-07	AT2G43050	29.2069	2.14879	2.70318e-10	AT2G43050.1 protein_coding Plant invertase/pectin methylesterase inhibitor superfamily ATPMEPCRD; FUNCTIONS IN: enzyme inhibitor activity, pectinesterase activity; INVOLVED IN: cell wall modification; LOCATED IN: cell wall, plant-type cell wall; EXPRESSED IN: 9 plant structures; EXPRESSED DURING: 4 anthesis, petal differentiation and expansion stage; CONTAINS InterPro DOMAIN/s: Pectinesterase, ac…
AT2G43060	50.0942	2.28258	3.30741e-21	AT2G43060	35.126	1.18543	5.01378e-07	AT2G43060.1 protein_coding ILI1 binding bHLH 1 ILI1 binding bHLH 1 (IBH1); FUNCTIONS IN: sequence-specific DNA binding transcription factor activity; INVOLVED IN: regulation of transcription; EXPRESSED IN: 13 plant structures; EXPRESSED DURING: 6 growth stages; CONTAINS InterPro DOMAIN/s: Helix-loop-helix DNA-binding domain (InterPro:IPR001092); Has 261 Blast hits to 261 proteins in 15 species: A…
AT2G43500	55.2956	1.10982	3.75372e-06	AT2G43500	33.9354	1.36128	2.3272e-11	AT2G43500.1 protein_coding Plant regulator RWP-RK family protein Plant regulator RWP-RK family protein; CONTAINS InterPro DOMAIN/s: Octicosapeptide/Phox/Bem1p (InterPro:IPR000270), Plant regulator RWP-RK (InterPro:IPR003035); BEST Arabidopsis thaliana protein match is: Plant regulator RWP-RK family protein (TAIR:AT3G59580.2); Has 665 Blast hits to 521 proteins in 81 species: Archae - 0; Bacteria …
AT2G43510	150.725	2.46699	1.73345e-18	AT2G43510	70.1808	1.54138	3.77297e-08	AT2G43510.1 protein_coding trypsin inhibitor protein 1 Member of the defensin-like (DEFL) family. Encodes putative trypsin inhibitor protein which may function in defense against herbivory. trypsin inhibitor protein 1 (TI1); FUNCTIONS IN: serine-type endopeptidase inhibitor activity; INVOLVED IN: defense response to fungus, defense response; LOCATED IN: endomembrane system, extracellular region; …
AT2G43590	1114.62	1.82371	3.54384e-11	AT2G43590	564.78	2.49323	2.9871e-22	AT2G43590.1 protein_coding Chitinase family protein Chitinase family protein; FUNCTIONS IN: chitin binding, chitinase activity; INVOLVED IN: carbohydrate metabolic process, cell wall macromolecule catabolic process; LOCATED IN: endomembrane system; EXPRESSED IN: 7 plant structures; EXPRESSED DURING: LP.04 four leaves visible, 4 anthesis, C globular stage, LP.02 two leaves visible; CONTAINS InterP…
AT2G43670	19.9594	2.43915	1.11298e-07	AT2G43670	10.527	4.97285	1.38874e-25	AT2G43670.1 protein_coding Carbohydrate-binding X8 domain superfamily protein Carbohydrate-binding X8 domain superfamily protein; FUNCTIONS IN: molecular_function unknown; INVOLVED IN: biological_process unknown; LOCATED IN: endomembrane system; EXPRESSED IN: shoot apex, hypocotyl, root, pedicel; EXPRESSED DURING: 4 anthesis; CONTAINS InterPro DOMAIN/s: X8 (InterPro:IPR012946); BEST Arabidopsis t…
AT2G44260	50.5117	1.04512	0.0284757	AT2G44260	31.6859	1.97331	0.0308021	AT2G44260.1 protein_coding Plant protein of unknown function (DUF946) Plant protein of unknown function (DUF946); FUNCTIONS IN: molecular_function unknown; INVOLVED IN: N-terminal protein myristoylation; LOCATED IN: cellular_component unknown; EXPRESSED IN: 13 plant structures; EXPRESSED DURING: 4 anthesis, C globular stage, petal differentiation and expansion stage; CONTAINS InterPro DOMAIN/s: P…
AT2G45600	35.5054	1.35322	1.61445e-07	AT2G45600	29.77	1.05843	3.44278e-08	AT2G45600.1 protein_coding alpha/beta-Hydrolases superfamily protein alpha/beta-Hydrolases superfamily protein; FUNCTIONS IN: hydrolase activity; INVOLVED IN: metabolic process; LOCATED IN: cellular_component unknown; EXPRESSED IN: 20 plant structures; EXPRESSED DURING: 8 growth stages; CONTAINS InterPro DOMAIN/s: Lipase, GDXG, active site (InterPro:IPR002168), Alpha/beta hydrolase fold-3 (InterP…
AT2G46680	293.481	1.17896	1.17843e-05	AT2G46680	275.367	4.84686	4.22162e-95	AT2G46680.1 protein_coding homeobox 7 encodes a putative transcription factor that contains a homeodomain closely linked to a leucine zipper motif. Transcript is detected in all tissues examined. Is transcriptionally regulated in an ABA-dependent manner and may act in a signal transduction pathway which mediates a drought response. homeobox 7 (HB-7); FUNCTIONS IN: transcription activator activity…
AT2G46790	32.6571	2.10081	0.00170397	AT2G46790	15.7845	4.58271	1.2306e-32	AT2G46790.1 protein_coding pseudo-response regulator 9 Pseudo-response regulator PRR9. Involved in clock function. PRR7 and PRR9 are partially redundant essential components of a temperature-sensitive circadian system. CCA1 and LHY had a positive effect on PRR9. Interact with TOC1 in a yeast two-hybrid assay. Acts as transcriptional repressor of CCA1 and LHY. pseudo-response regulator 9 (PRR9); C…
AT2G46830	144.61	1.83076	0.0114265	AT2G46830	231.604	5.49624	1.66741e-224	AT2G46830.1 protein_coding circadian clock associated 1 Encodes a transcriptional repressor that performs overlapping functions with LHY in a regulatory feedback loop that is closely associated with the circadian oscillator of Arabidopsis. Binds to the evening element in the promoter of TOC1 and represses TOC1 transcription. CCA1 and LHY colocalize in the nucleus and form heterodimers in vivo. CC…
AT2G47130	78.3198	1.39358	8.64124e-09	AT2G47130	53.5319	1.44137	2.90522e-13	AT2G47130.1 protein_coding NAD(P)-binding Rossmann-fold superfamily protein NAD(P)-binding Rossmann-fold superfamily protein; FUNCTIONS IN: oxidoreductase activity, binding, catalytic activity; INVOLVED IN: oxidation reduction, metabolic process; LOCATED IN: cellular_component unknown; EXPRESSED IN: 18 plant structures; EXPRESSED DURING: 11 growth stages; CONTAINS InterPro DOMAIN/s: NAD(P)-bindin…
AT2G47200	30.6754	2.60869	2.6588e-08	AT2G47200	31.075	5.46917	3.63291e-28	AT2G47200.1 protein_coding unknown protein; Has 3 Blast hits to 3 proteins in 1 species: Archae - 0; Bacteria - 0; Metazoa - 0; Fungi - 0; Plants - 3; Viruses - 0; Other Eukaryotes - 0 (source: NCBI BLink).
AT2G47260	24.8395	1.47294	2.16974e-06	AT2G47260	56.0305	3.2854	1.21364e-49	AT2G47260.1 protein_coding WRKY DNA-binding protein 23 Encodes a member of WRKY Transcription Factor; Group I. Involved in nematode feeding site establishment. WRKY DNA-binding protein 23 (WRKY23); CONTAINS InterPro DOMAIN/s: DNA-binding WRKY (InterPro:IPR003657), Transcription factor, WRKY group IIc (InterPro:IPR017396); BEST Arabidopsis thaliana protein match is: WRKY family transcription facto…
AT2G48090	15.8035	1.08013	0.00049386	AT2G48090	10.5684	1.16366	0.000338116	AT2G48090.1 protein_coding unknown protein; FUNCTIONS IN: molecular_function unknown; INVOLVED IN: biological_process unknown; LOCATED IN: chloroplast; EXPRESSED IN: male gametophyte, root, flower, carpel; EXPRESSED DURING: 4 anthesis, petal differentiation and expansion stage; Has 3 Blast hits to 3 proteins in 1 species: Archae - 0; Bacteria - 0; Metazoa - 0; Fungi - 0; Plants - 3; Viruses - 0; …
AT3G01060	186.184	1.51569	0.0094228	AT3G01060	194.713	2.14279	4.82959e-38	AT3G01060.1 protein_coding unknown protein; Has 640 Blast hits to 638 proteins in 201 species: Archae - 0; Bacteria - 293; Metazoa - 0; Fungi - 71; Plants - 72; Viruses - 0; Other Eukaryotes - 204 (source: NCBI BLink).
AT3G01550	14.6303	1.81008	0.0262237	AT3G01550	13.5711	5.69774	4.34008e-49	AT3G01550.1 protein_coding phosphoenolpyruvate (pep)/phosphate translocator 2 phosphoenolpyruvate (pep)/phosphate translocator 2 (PPT2); FUNCTIONS IN: antiporter activity; INVOLVED IN: transport; LOCATED IN: integral to membrane, chloroplast, membrane; EXPRESSED IN: 19 plant structures; EXPRESSED DURING: 13 growth stages; CONTAINS InterPro DOMAIN/s: Protein of unknown function DUF6, transmembrane…
AT3G01970	58.9294	2.12006	1.79312e-07	AT3G01970	20.4759	1.11569	1.82934e-05	AT3G01970.1 protein_coding WRKY DNA-binding protein 45 member of WRKY Transcription Factor; Group I WRKY DNA-binding protein 45 (WRKY45); CONTAINS InterPro DOMAIN/s: DNA-binding WRKY (InterPro:IPR003657); BEST Arabidopsis thaliana protein match is: WRKY DNA-binding protein 75 (TAIR:AT5G13080.1); Has 3497 Blast hits to 3049 proteins in 189 species: Archae - 0; Bacteria - 0; Metazoa - 0; Fungi - 0;…
AT3G02480	276.653	2.38169	0.000154624	AT3G02480	696.949	7.83665	3.24514e-30	AT3G02480.1 protein_coding Late embryogenesis abundant protein (LEA) family protein Late embryogenesis abundant protein (LEA) family protein; BEST Arabidopsis thaliana protein match is: Late embryogenesis abundant protein (LEA) family protein (TAIR:AT5G38760.1); Has 213 Blast hits to 189 proteins in 38 species: Archae - 0; Bacteria - 0; Metazoa - 9; Fungi - 12; Plants - 190; Viruses - 0; Other Eu…
AT3G02885	25.4869	2.31688	1.60181e-06	AT3G02885	46.0612	3.65054	3.85368e-32	AT3G02885.1 protein_coding GAST1 protein homolog 5 GAST1 protein homolog 5 (GASA5); INVOLVED IN: response to gibberellin stimulus; LOCATED IN: endomembrane system; EXPRESSED IN: 7 plant structures; EXPRESSED DURING: LP.04 four leaves visible, 4 anthesis, C globular stage, petal differentiation and expansion stage; CONTAINS InterPro DOMAIN/s: Gibberellin regulated protein (InterPro:IPR003854); BES…
AT3G03341	17.664	3.69658	0.000341381	AT3G03341	75.5111	8.91445	3.75959e-32	AT3G03341.1 protein_coding unknown protein; Has 30201 Blast hits to 17322 proteins in 780 species: Archae - 12; Bacteria - 1396; Metazoa - 17338; Fungi - 3422; Plants - 5037; Viruses - 0; Other Eukaryotes - 2996 (source: NCBI BLink).
AT3G03530	36.3323	3.78896	1.94703e-21	AT3G03530	47.2577	5.42604	1.88064e-44	AT3G03530.1 protein_coding non-specific phospholipase C4 PHOSPHOESTERASE FAMILY PROTEIN, NPC4 is significantly induced upon phosphate starvation and plays an important role in the supply of inorganic phosphate and diacylglycerol from membrane-phospholipids during phosphate deprivation. non-specific phospholipase C4 (NPC4); FUNCTIONS IN: hydrolase activity, acting on ester bonds, phospholipase C a…
AT3G03870	161.788	1.41593	2.87354e-11	AT3G03870	62.3771	1.54194	2.33931e-16	AT3G03870.1 protein_coding unknown protein; BEST Arabidopsis thaliana protein match is: unknown protein (TAIR:AT5G18130.1); Has 41 Blast hits to 41 proteins in 11 species: Archae - 0; Bacteria - 0; Metazoa - 2; Fungi - 0; Plants - 39; Viruses - 0; Other Eukaryotes - 0 (source: NCBI BLink).
AT3G04370	14.2071	2.13961	8.21776e-05	AT3G04370	10.0645	4.43733	1.10899e-23	AT3G04370.1 protein_coding plasmodesmata-located protein 4 Encodes a plasmodesmal protein that may be involved in the intercellular movement of molecules through the plasmodesmata. The protein has two DUF26 domains and a single transmembrane domain. plasmodesmata-located protein 4 (PDLP4); CONTAINS InterPro DOMAIN/s: Protein of unknown function DUF26 (InterPro:IPR002902); BEST Arabidopsis thalian…
AT3G05937	26.6209	1.78524	6.17314e-08	AT3G05937	13.5789	1.9505	1.45192e-12	AT3G05937.1 protein_coding unknown protein; Has 30201 Blast hits to 17322 proteins in 780 species: Archae - 12; Bacteria - 1396; Metazoa - 17338; Fungi - 3422; Plants - 5037; Viruses - 0; Other Eukaryotes - 2996 (source: NCBI BLink).
AT3G06390	235.96	1.78987	1.84897e-05	AT3G06390	35.3316	3.36957	4.77039e-24	AT3G06390.1 protein_coding Uncharacterised protein family (UPF0497) Uncharacterised protein family (UPF0497); CONTAINS InterPro DOMAIN/s: Uncharacterised protein family UPF0497, trans-membrane plant (InterPro:IPR006702), Uncharacterised protein family UPF0497, trans-membrane plant subgroup (InterPro:IPR006459); BEST Arabidopsis thaliana protein match is: Uncharacterised protein family (UPF0497) (…
AT3G08860	95.4277	4.1118	1.8612e-27	AT3G08860	69.972	2.29994	6.99721e-29	AT3G08860.1 protein_coding PYRIMIDINE 4 Encodes a protein that is predicted to have beta-alanine aminotransferase activity. PYRIMIDINE 4 (PYD4); FUNCTIONS IN: pyridoxal phosphate binding, transaminase activity, catalytic activity, alanine-glyoxylate transaminase activity; INVOLVED IN: cellular response to nitrogen levels; LOCATED IN: mitochondrion; EXPRESSED IN: 14 plant structures; EXPRESSED DUR…
AT3G09910	19.7865	1.54182	2.23385e-05	AT3G09910	32.8577	2.81149	4.93352e-35	AT3G09910.1 protein_coding RAB GTPase homolog C2B RAB GTPase homolog C2B (RABC2b); FUNCTIONS IN: GTP binding, transcription factor binding, ATP binding; INVOLVED IN: protein transport, small GTPase mediated signal transduction, regulation of transcription, DNA-dependent; LOCATED IN: endomembrane system, intracellular; EXPRESSED IN: sepal, root, carpel; EXPRESSED DURING: 4 anthesis, petal differen…
AT3G12320	73.7335	2.09966	0.0184751	AT3G12320	82.0647	6.9844	3.42388e-201	AT3G12320.1 protein_coding unknown protein; BEST Arabidopsis thaliana protein match is: unknown protein (TAIR:AT5G06980.4); Has 102 Blast hits to 102 proteins in 16 species: Archae - 0; Bacteria - 0; Metazoa - 0; Fungi - 0; Plants - 98; Viruses - 0; Other Eukaryotes - 4 (source: NCBI BLink).
AT3G12500	549.365	1.35505	6.87801e-09	AT3G12500	432.073	3.50902	2.98448e-45	AT3G12500.1 protein_coding basic chitinase encodes a basic chitinase involved in ethylene/jasmonic acid mediated signalling pathway during systemic acquired resistance based on expression analyses. basic chitinase (HCHIB); FUNCTIONS IN: chitinase activity; INVOLVED IN: response to cadmium ion, defense response to fungus, jasmonic acid and ethylene-dependent systemic resistance, ethylene mediated …
AT3G14440	40.0018	1.0885	0.00184799	AT3G14440	17.6469	3.62017	1.25253e-37	AT3G14440.1 protein_coding nine-cis-epoxycarotenoid dioxygenase 3 Encodes 9-<i>cis</i>-epoxycarotenoid dioxygenase, a key enzyme in the biosynthesis of abscisic acid. Regulated in response to drought and salinity. Expressed in roots, flowers and seeds. Localized to the chloroplast stroma and thylakoid membrane. nine-cis-epoxycarotenoid dioxygenase 3 (NCED3); CONTAINS InterPro DOMAIN/s: Carotenoid…
AT3G14560	91.9965	1.15239	2.37914e-07	AT3G14560	47.4143	1.18529	8.36216e-07	AT3G14560.1 protein_coding unknown protein; Has 6 Blast hits to 6 proteins in 3 species: Archae - 0; Bacteria - 0; Metazoa - 0; Fungi - 0; Plants - 6; Viruses - 0; Other Eukaryotes - 0 (source: NCBI BLink).
AT3G15340	19.0833	1.74824	0.000130875	AT3G15340	14.7825	2.19049	7.03197e-13	AT3G15340.1 protein_coding proton pump interactor 2 Hypothetical protein similar to PPI1, a protein that interacts with the plasma membrane H+ ATPase AHA1 proton pump interactor 2 (PPI2); INVOLVED IN: regulation of proton transport; LOCATED IN: cellular_component unknown; BEST Arabidopsis thaliana protein match is: unknown protein (TAIR:AT5G36690.1); Has 26949 Blast hits to 17849 proteins in 1448…
AT3G15353	1645.54	1.54653	1.23499e-06	AT3G15353	423.032	1.49886	3.79434e-20	AT3G15353.1 protein_coding metallothionein 3 metallothionein, binds to and detoxifies excess copper and other metals, limiting oxidative damage metallothionein 3 (MT3); Has 268 Blast hits to 268 proteins in 64 species: Archae - 0; Bacteria - 0; Metazoa - 0; Fungi - 0; Plants - 268; Viruses - 0; Other Eukaryotes - 0 (source: NCBI BLink).
AT3G15670	64.1483	2.98851	1.11063e-05	AT3G15670	392.429	9.0229	4.6594e-33	AT3G15670.1 protein_coding Late embryogenesis abundant protein (LEA) family protein Late embryogenesis abundant protein (LEA) family protein; FUNCTIONS IN: molecular_function unknown; INVOLVED IN: embryo development ending in seed dormancy; LOCATED IN: nucleus; EXPRESSED DURING: dry seed stage; BEST Arabidopsis thaliana protein match is: Late embryogenesis abundant protein (LEA) family protein (T…
AT3G15990	37.9651	2.25193	2.59189e-15	AT3G15990	20.7311	1.64734	1.1289e-11	AT3G15990.1 protein_coding sulfate transporter 3;4 Encodes sulfate transporter Sultr3;4. sulfate transporter 3;4 (SULTR3;4); FUNCTIONS IN: sulfate transmembrane transporter activity; INVOLVED IN: sulfate transport, transport, transmembrane transport; LOCATED IN: integral to membrane, membrane; EXPRESSED IN: 10 plant structures; EXPRESSED DURING: 4 anthesis, C globular stage, petal differentiation…
AT3G17520	102.45	3.51298	9.99451e-05	AT3G17520	341.686	8.03329	9.5306e-10	AT3G17520.1 protein_coding Late embryogenesis abundant protein (LEA) family protein Late embryogenesis abundant protein (LEA) family protein; INVOLVED IN: embryo development ending in seed dormancy; LOCATED IN: endomembrane system; EXPRESSED IN: cultured cell, seed, leaf; EXPRESSED DURING: dry seed stage, LP.04 four leaves visible, seed development stages; BEST Arabidopsis thaliana protein match …
AT3G17800	519.955	1.29583	6.73005e-05	AT3G17800	391.556	1.78685	3.15002e-33	AT3G17800.1 protein_coding Protein of unknown function (DUF760) mRNA level of the MEB5.2 gene (At3g17800) remains unchanged after cutting the inflorescence stem FUNCTIONS IN: molecular_function unknown; INVOLVED IN: response to UV-B; LOCATED IN: chloroplast; EXPRESSED IN: 23 plant structures; EXPRESSED DURING: 13 growth stages; CONTAINS InterPro DOMAIN/s: Protein of unknown function DUF760 (Inter…
AT3G18400	37.1386	1.97649	3.37553e-08	AT3G18400	57.1458	4.29326	5.57832e-59	AT3G18400.1 protein_coding NAC domain containing protein 58 NAC domain containing protein 58 (NAC058); FUNCTIONS IN: sequence-specific DNA binding transcription factor activity; INVOLVED IN: multicellular organismal development, regulation of transcription; LOCATED IN: cellular_component unknown; EXPRESSED IN: hypocotyl, root, flower; EXPRESSED DURING: petal differentiation and expansion stage; C…
AT3G18950	53.5754	3.72512	1.94791e-30	AT3G18950	32.8046	4.49834	8.70112e-68	AT3G18950.1 protein_coding Transducin/WD40 repeat-like superfamily protein Transducin/WD40 repeat-like superfamily protein; CONTAINS InterPro DOMAIN/s: WD40 repeat 2 (InterPro:IPR019782), WD40 repeat-like-containing domain (InterPro:IPR011046), WD40-repeat-containing domain (InterPro:IPR017986), WD40/YVTN repeat-like-containing domain (InterPro:IPR015943), WD40 repeat (InterPro:IPR001680), WD40 r…
AT3G19200	28.7789	2.53087	9.71259e-21	AT3G19200	29.1792	2.00142	2.06989e-09	AT3G19200.1 protein_coding unknown protein; BEST Arabidopsis thaliana protein match is: unknown protein (TAIR:AT4G34419.1); Has 51 Blast hits to 51 proteins in 10 species: Archae - 0; Bacteria - 0; Metazoa - 0; Fungi - 0; Plants - 51; Viruses - 0; Other Eukaryotes - 0 (source: NCBI BLink).
AT3G20395	171.533	2.45521	5.41629e-13	AT3G20395	57.2195	1.99123	3.13319e-15	AT3G20395.1 protein_coding RING/U-box superfamily protein RING/U-box superfamily protein; FUNCTIONS IN: zinc ion binding; LOCATED IN: endomembrane system; CONTAINS InterPro DOMAIN/s: Zinc finger, RING-type (InterPro:IPR001841), Zinc finger, C3HC4 RING-type (InterPro:IPR018957); BEST Arabidopsis thaliana protein match is: RING/U-box superfamily protein (TAIR:AT5G66070.1); Has 9570 Blast hits to 95…
AT3G20470	196.681	2.37108	5.65378e-09	AT3G20470	63.188	1.25572	0.000770318	AT3G20470.1 protein_coding glycine-rich protein 5 encodes a glycine-rich protein that is expressed more abundantly in immature seed pods than in stems and leaves. Expression is not detected in roots or flowers. glycine-rich protein 5 (GRP5); Has 299218 Blast hits to 51775 proteins in 2622 species: Archae - 740; Bacteria - 86710; Metazoa - 106696; Fungi - 19777; Plants - 26257; Viruses - 3929; Oth…
AT3G21330	131.642	4.16572	1.68059e-34	AT3G21330	19.3289	1.48743	2.46593e-09	AT3G21330.1 protein_coding basic helix-loop-helix (bHLH) DNA-binding superfamily protein basic helix-loop-helix (bHLH) DNA-binding superfamily protein; FUNCTIONS IN: DNA binding, sequence-specific DNA binding transcription factor activity; INVOLVED IN: regulation of transcription; LOCATED IN: nucleus; CONTAINS InterPro DOMAIN/s: Helix-loop-helix DNA-binding domain (InterPro:IPR001092), Helix-loop…
AT3G21780	28.9315	1.13491	0.000734248	AT3G21780	13.598	1.36425	1.75523e-05	AT3G21780.1 protein_coding UDP-glucosyl transferase 71B6 Encodes a protein with UDP-glucosyl transferase activity that was shown to preferentially glucosylates abscisic acid (ABA), and not its catabolites. Moreover, UGT71B6 was shown to have a strict preference for the naturally-occurring ABA enantiomer, (+)-ABA, and not its 'unnatural' relative, (-)-ABA. This is in contrast to the other identifi…
AT3G22060	423.512	1.8548	1.91962e-07	AT3G22060	113.858	2.70376	1.78227e-16	AT3G22060.1 protein_coding Receptor-like protein kinase-related family protein contains Pfam profile: PF01657 Domain of unknown function that is usually associated with protein kinase domain Pfam:PF00069, however this protein does not have the protein kinase domain Receptor-like protein kinase-related family protein; FUNCTIONS IN: molecular_function unknown; INVOLVED IN: response to abscisic acid…
AT3G23030	678.63	2.62007	8.61346e-18	AT3G23030	303.796	1.16488	3.31456e-15	AT3G23030.1 protein_coding indole-3-acetic acid inducible 2 auxin inducible gene expressed in the nucleus indole-3-acetic acid inducible 2 (IAA2); CONTAINS InterPro DOMAIN/s: Aux/IAA-ARF-dimerisation (InterPro:IPR011525), AUX/IAA protein (InterPro:IPR003311); BEST Arabidopsis thaliana protein match is: indole-3-acetic acid inducible (TAIR:AT4G14560.1); Has 2163 Blast hits to 2162 proteins in 79 s…
AT3G23570	47.6697	1.22588	8.32309e-07	AT3G23570	78.4832	1.04822	6.1951e-11	AT3G23570.1 protein_coding alpha/beta-Hydrolases superfamily protein alpha/beta-Hydrolases superfamily protein; FUNCTIONS IN: hydrolase activity; INVOLVED IN: response to salt stress; LOCATED IN: cellular_component unknown; EXPRESSED IN: 21 plant structures; EXPRESSED DURING: 12 growth stages; CONTAINS InterPro DOMAIN/s: Dienelactone hydrolase (InterPro:IPR002925); BEST Arabidopsis thaliana prote…
AT3G24450	22.514	1.54425	4.3476e-07	AT3G24450	13.151	1.17549	0.000129803	AT3G24450.1 protein_coding Heavy metal transport/detoxification superfamily protein Heavy metal transport/detoxification superfamily protein ; FUNCTIONS IN: copper ion binding, metal ion binding; INVOLVED IN: copper ion transport, metal ion transport; LOCATED IN: endomembrane system; EXPRESSED IN: 15 plant structures; EXPRESSED DURING: 8 growth stages; CONTAINS InterPro DOMAIN/s: Heavy metal tran…
AT3G25110	90.9003	1.17112	9.43289e-06	AT3G25110	90.5525	2.06096	4.38894e-31	AT3G25110.1 protein_coding fatA acyl-ACP thioesterase Encodes a FatA acyl-ACP thioesterase fatA acyl-ACP thioesterase (FaTA); CONTAINS InterPro DOMAIN/s: Acyl-ACP thioesterase (InterPro:IPR002864); BEST Arabidopsis thaliana protein match is: Acyl-ACP thioesterase (TAIR:AT4G13050.1); Has 1414 Blast hits to 1414 proteins in 571 species: Archae - 0; Bacteria - 1089; Metazoa - 0; Fungi - 0; Plants - …
AT3G25290	83.2658	1.25304	4.21975e-06	AT3G25290	89.1998	1.9297	7.27186e-29	AT3G25290.1 protein_coding Auxin-responsive family protein Auxin-responsive family protein; INVOLVED IN: multicellular organismal development; LOCATED IN: plasma membrane, membrane; EXPRESSED IN: 19 plant structures; EXPRESSED DURING: 9 growth stages; CONTAINS InterPro DOMAIN/s: Cytochrome b561, eukaryote (InterPro:IPR004877), Uncharacterised conserved protein UCP037471 (InterPro:IPR017214), Prot…
AT3G25620	15.5721	1.57735	1.64867e-06	AT3G25620	11.7612	2.96037	5.62746e-19	AT3G25620.1 protein_coding ABC-2 type transporter family protein ABC-2 type transporter family protein; FUNCTIONS IN: ATPase activity, coupled to transmembrane movement of substances; LOCATED IN: chloroplast; EXPRESSED IN: 17 plant structures; EXPRESSED DURING: 9 growth stages; CONTAINS InterPro DOMAIN/s: ATPase, AAA+ type, core (InterPro:IPR003593), ABC transporter-like (InterPro:IPR003439), ABC…
AT3G25760	68.8711	2.21849	1.95478e-12	AT3G25760	84.216	1.37974	5.42098e-12	AT3G25760.1 protein_coding allene oxide cyclase 1 encodes allene oxide cyclase. One of four genes in Arabidopsis that encode this enzyme, which catalyzes an essential step in jasmonic acid biosynthesis. Gene expression is induced during senescence, a process that involves jasmonic acid signalling pathway. allene oxide cyclase 1 (AOC1); FUNCTIONS IN: allene-oxide cyclase activity; INVOLVED IN: res…
AT3G26230	43.2889	3.08106	5.00006e-12	AT3G26230	11.5883	2.61387	2.10974e-18	AT3G26230.1 protein_coding cytochrome P450, family 71, subfamily B, polypeptide 24 putative cytochrome P450 "cytochrome P450, family 71, subfamily B, polypeptide 24" (CYP71B24); FUNCTIONS IN: electron carrier activity, monooxygenase activity, iron ion binding, oxygen binding, heme binding; INVOLVED IN: oxidation reduction; EXPRESSED IN: 14 plant structures; EXPRESSED DURING: 9 growth stages; CONT…
AT3G27580	62.7103	1.21087	4.47684e-07	AT3G27580	58.0558	1.20051	5.86159e-14	AT3G27580.1 protein_coding Protein kinase superfamily protein a member of a subfamily of Ser/Thr PKs in plants. ATPK7; FUNCTIONS IN: protein serine/threonine kinase activity, kinase activity; INVOLVED IN: protein amino acid phosphorylation; LOCATED IN: chloroplast; EXPRESSED IN: 22 plant structures; EXPRESSED DURING: 13 growth stages; CONTAINS InterPro DOMAIN/s: Protein kinase, catalytic domain (…
AT3G28740	131.294	1.95417	4.58104e-11	AT3G28740	91.0486	1.57706	4.83591e-19	AT3G28740.1 protein_coding Cytochrome P450 superfamily protein Encodes a member of the cytochrome p450 family. Expression is upregulated in response to cis-jasmonate treatment. Overexpression induces synthesis of volatile compounds that affect chemical ecology and insect interactions. CYP81D1; FUNCTIONS IN: electron carrier activity, monooxygenase activity, iron ion binding, oxygen binding, heme …
AT3G29370	24.2326	1.55072	0.00014627	AT3G29370	12.3245	1.97991	1.12083e-13	AT3G29370.1 protein_coding unknown protein; BEST Arabidopsis thaliana protein match is: unknown protein (TAIR:AT5G39240.1); Has 16 Blast hits to 16 proteins in 5 species: Archae - 0; Bacteria - 0; Metazoa - 0; Fungi - 0; Plants - 16; Viruses - 0; Other Eukaryotes - 0 (source: NCBI BLink).
AT3G29630	20.1286	1.08971	0.00697781	AT3G29630	17.7056	1.73016	7.20419e-09	AT3G29630.1 protein_coding UDP-Glycosyltransferase superfamily protein UDP-Glycosyltransferase superfamily protein; FUNCTIONS IN: transferase activity, transferring hexosyl groups, transferase activity, transferring glycosyl groups; INVOLVED IN: metabolic process; LOCATED IN: cellular_component unknown; EXPRESSED IN: inflorescence meristem, hypocotyl, root, flower, guard cell; EXPRESSED DURING: p…
AT3G43110	11.5728	2.60555	7.07496e-10	AT3G43110	11.3276	3.02522	2.04494e-16	AT3G43110.1 protein_coding unknown protein; FUNCTIONS IN: molecular_function unknown; INVOLVED IN: biological_process unknown; LOCATED IN: endomembrane system; EXPRESSED IN: petal, flower; EXPRESSED DURING: 4 anthesis, petal differentiation and expansion stage; BEST Arabidopsis thaliana protein match is: unknown protein (TAIR:AT5G20790.1); Has 30 Blast hits to 30 proteins in 10 species: Archae - …
AT3G44540	134.625	2.50211	6.07346e-10	AT3G44540	150.278	4.90245	1.21605e-61	AT3G44540.1 protein_coding fatty acid reductase 4 Encodes a member of the eight-member gene family encoding alcohol-forming fatty acyl-CoA reductases (FARs) identified in Arabidopsis thaliana. Three of the FARs, FAR1 (At5g22500), FAR4 (At3g44540) and FAR5 (At3g44550), are shown to generate the fatty alcohols found in root, seed coat, and wound-induced leaf tissue. fatty acid reductase 4 (FAR4); C…
AT3G44550	122.937	2.10111	1.84306e-08	AT3G44550	117.537	4.64552	3.3825e-35	AT3G44550.1 protein_coding fatty acid reductase 5 Encodes a member of the eight-member gene family encoding alcohol-forming fatty acyl-CoA reductases (FARs) identified in Arabidopsis thaliana. Three of the FARs, FAR1 (At5g22500), FAR4 (At3g44540) and FAR5 (At3g44550), are shown to generate the fatty alcohols found in root, seed coat, and wound-induced leaf tissue. fatty acid reductase 5 (FAR5); C…
AT3G45260	78.8147	1.13899	0.00102404	AT3G45260	30.3738	1.20337	4.91236e-06	AT3G45260.1 protein_coding C2H2-like zinc finger protein C2H2-like zinc finger protein; FUNCTIONS IN: sequence-specific DNA binding transcription factor activity, zinc ion binding, nucleic acid binding; INVOLVED IN: regulation of transcription; LOCATED IN: intracellular; EXPRESSED IN: 13 plant structures; EXPRESSED DURING: 9 growth stages; CONTAINS InterPro DOMAIN/s: Zinc finger, C2H2-like (Inter…
AT3G45680	17.6361	1.14162	0.00588305	AT3G45680	10.4121	1.90225	7.35174e-08	AT3G45680.1 protein_coding Major facilitator superfamily protein Major facilitator superfamily protein; FUNCTIONS IN: transporter activity; INVOLVED IN: oligopeptide transport, response to nematode; LOCATED IN: membrane; EXPRESSED IN: 12 plant structures; EXPRESSED DURING: 4 anthesis, C globular stage, petal differentiation and expansion stage; CONTAINS InterPro DOMAIN/s: PTR2 family proton/oligo…
AT3G46230	30.5718	1.53983	0.0425666	AT3G46230	13.0338	5.52989	2.65631e-51	AT3G46230.1 protein_coding heat shock protein 17.4 member of the class I small heat-shock protein (sHSP) family, which accounts for the majority of sHSPs in maturing seeds heat shock protein 17.4 (HSP17.4); INVOLVED IN: response to heat; LOCATED IN: cellular_component unknown; EXPRESSED IN: 15 plant structures; EXPRESSED DURING: M germinated pollen stage, LP.04 four leaves visible, 4 anthesis, C …
AT3G47295	57.2164	1.1865	3.35692e-05	AT3G47295	51.939	1.78855	1.14473e-21	AT3G47295.1 protein_coding unknown protein; FUNCTIONS IN: molecular_function unknown; INVOLVED IN: biological_process unknown; LOCATED IN: endomembrane system; EXPRESSED IN: 22 plant structures; EXPRESSED DURING: 13 growth stages; Has 13 Blast hits to 13 proteins in 2 species: Archae - 0; Bacteria - 0; Metazoa - 0; Fungi - 0; Plants - 13; Viruses - 0; Other Eukaryotes - 0 (source: NCBI BLink).
AT3G47340	4869.31	1.60873	0.00123902	AT3G47340	23.489	3.13373	6.65155e-19	AT3G47340.1 protein_coding glutamine-dependent asparagine synthase 1 encodes a glutamine-dependent asparagine synthetase, the predicted ASN1 peptide contains a purF-type glutamine-binding domain, and is expressed predominantly in shoot tissues, where light has a negative effect on its mRNA accumulation. Expression is induced within 3 hours of dark treatment, in senescing leaves and treatment with…
AT3G47500	166.848	1.42891	0.00911389	AT3G47500	66.2756	4.40343	5.44717e-65	AT3G47500.1 protein_coding cycling DOF factor 3 Dof-type zinc finger domain-containing protein, identical to H-protein promoter binding factor-2a GI:3386546 from (Arabidopsis thaliana). Interacts with LKP2 and FKF1, but its overexpression does not change flowering time under short or long day conditions. cycling DOF factor 3 (CDF3); CONTAINS InterPro DOMAIN/s: Zinc finger, Dof-type (InterPro:IPR0…
AT3G48450	16.2481	1.65178	8.31365e-05	AT3G48450	18.2182	4.15865	1.02938e-26	AT3G48450.1 protein_coding RPM1-interacting protein 4 (RIN4) family protein RPM1-interacting protein 4 (RIN4) family protein; CONTAINS InterPro DOMAIN/s: RPM1-interacting protein 4, defence response (InterPro:IPR008700); BEST Arabidopsis thaliana protein match is: RPM1-interacting protein 4 (RIN4) family protein (TAIR:AT5G63270.1); Has 297 Blast hits to 296 proteins in 36 species: Archae - 0; Bac…
AT3G48510	18.3358	2.89472	2.07758e-14	AT3G48510	16.9149	8.42831	2.81518e-38	AT3G48510.1 protein_coding unknown protein; BEST Arabidopsis thaliana protein match is: unknown protein (TAIR:AT5G63350.1); Has 98 Blast hits to 98 proteins in 11 species: Archae - 0; Bacteria - 0; Metazoa - 0; Fungi - 0; Plants - 98; Viruses - 0; Other Eukaryotes - 0 (source: NCBI BLink).
AT3G50330	20.0981	1.75483	0.000172845	AT3G50330	52.8192	1.42931	6.73101e-08	AT3G50330.1 protein_coding basic helix-loop-helix (bHLH) DNA-binding superfamily protein HECATE 2 (HEC2); FUNCTIONS IN: DNA binding, sequence-specific DNA binding transcription factor activity; INVOLVED IN: ovary septum development, transmitting tissue development, carpel formation, regulation of transcription; LOCATED IN: nucleus; EXPRESSED IN: 6 plant structures; EXPRESSED DURING: flower develo…
AT3G50400	151.126	1.51269	0.000306361	AT3G50400	133.557	5.30409	3.62539e-82	AT3G50400.1 protein_coding GDSL-like Lipase/Acylhydrolase superfamily protein GDSL-like Lipase/Acylhydrolase superfamily protein; FUNCTIONS IN: hydrolase activity, acting on ester bonds, carboxylesterase activity; INVOLVED IN: lipid metabolic process; LOCATED IN: endomembrane system; EXPRESSED IN: hypocotyl, root; CONTAINS InterPro DOMAIN/s: Lipase, GDSL (InterPro:IPR001087); BEST Arabidopsis tha…
AT3G50750	51.9103	1.34768	7.4508e-05	AT3G50750	31.6813	1.65024	2.20506e-16	AT3G50750.1 protein_coding BES1/BZR1 homolog 1 BES1/BZR1 homolog 1 (BEH1); FUNCTIONS IN: transcription regulator activity; INVOLVED IN: biological_process unknown; LOCATED IN: vacuole; EXPRESSED IN: 17 plant structures; EXPRESSED DURING: 12 growth stages; CONTAINS InterPro DOMAIN/s: BZR1, transcriptional repressor (InterPro:IPR008540); BEST Arabidopsis thaliana protein match is: Brassinosteroid s…
AT3G50800	47.7441	1.5533	0.0147926	AT3G50800	30.5854	2.00064	4.20147e-22	AT3G50800.1 protein_coding unknown protein; FUNCTIONS IN: molecular_function unknown; INVOLVED IN: N-terminal protein myristoylation; LOCATED IN: cellular_component unknown; BEST Arabidopsis thaliana protein match is: unknown protein (TAIR:AT5G66580.1); Has 249 Blast hits to 249 proteins in 14 species: Archae - 0; Bacteria - 0; Metazoa - 0; Fungi - 0; Plants - 249; Viruses - 0; Other Eukaryotes -…
AT3G51750	16.8871	1.29366	0.00590105	AT3G51750	30.1264	3.43855	8.28683e-29	AT3G51750.1 protein_coding unknown protein; Has 15 Blast hits to 14 proteins in 5 species: Archae - 0; Bacteria - 0; Metazoa - 0; Fungi - 0; Plants - 15; Viruses - 0; Other Eukaryotes - 0 (source: NCBI BLink).
AT3G51895	24.8719	1.63597	0.00129012	AT3G51895	26.699	3.25581	1.60741e-42	AT3G51895.1 protein_coding sulfate transporter 3;1 Encodes a sulfate transporter. sulfate transporter 3;1 (SULTR3;1); FUNCTIONS IN: secondary active sulfate transmembrane transporter activity, transporter activity, sulfate transmembrane transporter activity; INVOLVED IN: sulfate transport, transport, transmembrane transport; LOCATED IN: integral to membrane, membrane; EXPRESSED IN: 24 plant struc…
AT3G51920	211.556	1.06369	1.56578e-05	AT3G51920	118.425	1.86337	8.18879e-38	AT3G51920.1 protein_coding calmodulin 9 encodes a divergent member of calmodulin, which is an EF-hand family of Ca2+-binding proteins. This gene is expressed in leaves, flowers and siliques. The gene functionally complements yeast calmodulin 1 (CAM1) but only when selected against the plasmid harboring wild-type yeast sequences. Also the protein does not form formed a complex with a basic amphiph…
AT3G52780	15.7672	2.65828	3.77788e-16	AT3G52780	16.2732	4.43647	6.8487e-37	AT3G52780.1 protein_coding Purple acid phosphatases superfamily protein PAP20; FUNCTIONS IN: protein serine/threonine phosphatase activity, acid phosphatase activity; INVOLVED IN: biological_process unknown; LOCATED IN: endomembrane system; EXPRESSED IN: 10 plant structures; EXPRESSED DURING: 4 anthesis, petal differentiation and expansion stage; CONTAINS InterPro DOMAIN/s: Metallophosphoesterase…
AT3G52790	37.1599	2.15586	8.31916e-09	AT3G52790	48.7469	2.80488	4.16013e-33	AT3G52790.1 protein_coding peptidoglycan-binding LysM domain-containing protein peptidoglycan-binding LysM domain-containing protein; FUNCTIONS IN: molecular_function unknown; INVOLVED IN: cell wall macromolecule catabolic process; LOCATED IN: endomembrane system; CONTAINS InterPro DOMAIN/s: Peptidoglycan-binding lysin domain (InterPro:IPR018392); BEST Arabidopsis thaliana protein match is: pepti…
AT3G53510	96.5474	1.12468	0.000486567	AT3G53510	62.6724	4.44153	7.02805e-53	AT3G53510.1 protein_coding ABC-2 type transporter family protein ABC-2 type transporter family protein; FUNCTIONS IN: ATPase activity, coupled to transmembrane movement of substances; INVOLVED IN: transport; LOCATED IN: membrane; EXPRESSED IN: 8 plant structures; EXPRESSED DURING: 4 anthesis, C globular stage, petal differentiation and expansion stage; CONTAINS InterPro DOMAIN/s: ATPase, AAA+ typ…
AT3G53830	30.5675	1.51313	0.0134325	AT3G53830	21.1957	4.27029	1.53712e-34	AT3G53830.1 protein_coding Regulator of chromosome condensation (RCC1) family protein Regulator of chromosome condensation (RCC1) family protein; CONTAINS InterPro DOMAIN/s: Regulator of chromosome condensation/beta-lactamase-inhibitor protein II (InterPro:IPR009091), Regulator of chromosome condensation, RCC1 (InterPro:IPR000408); BEST Arabidopsis thaliana protein match is: Regulator of chromoso…
AT3G53980	569.202	1.61465	9.31975e-08	AT3G53980	188.983	1.01195	2.53918e-08	AT3G53980.1 protein_coding Bifunctional inhibitor/lipid-transfer protein/seed storage 2S albumin superfamily protein Bifunctional inhibitor/lipid-transfer protein/seed storage 2S albumin superfamily protein; FUNCTIONS IN: lipid binding; INVOLVED IN: lipid transport; LOCATED IN: endomembrane system; EXPRESSED IN: 10 plant structures; EXPRESSED DURING: 7 growth stages; CONTAINS InterPro DOMAIN/s: B…
AT3G54500	1087.59	2.24379	0.0020515	AT3G54500	446.675	5.66633	1.05255e-218	AT3G54500.1 protein_coding BEST Arabidopsis thaliana protein match is: dentin sialophosphoprotein-related (TAIR:AT5G64170.1); Has 183 Blast hits to 175 proteins in 44 species: Archae - 0; Bacteria - 4; Metazoa - 38; Fungi - 11; Plants - 120; Viruses - 0; Other Eukaryotes - 10 (source: NCBI BLink).
AT3G55240	79.1275	3.09927	0.0124274	AT3G55240	30.5607	4.9405	9.88176e-81	AT3G55240.1 protein_coding Plant protein 1589 of unknown function Overexpression leads to PEL (Pseudo-Etiolation in Light) phenotype. FUNCTIONS IN: molecular_function unknown; INVOLVED IN: developmental process; LOCATED IN: endomembrane system; CONTAINS InterPro DOMAIN/s: Conserved hypothetical protein CHP01589, plant (InterPro:IPR006476); BEST Arabidopsis thaliana protein match is: Plant protein…
AT3G55970	38.9717	2.49711	1.70706e-05	AT3G55970	14.058	2.0519	3.44597e-05	AT3G55970.1 protein_coding jasmonate-regulated gene 21 jasmonate-regulated gene 21 (JRG21); FUNCTIONS IN: oxidoreductase activity, iron ion binding; INVOLVED IN: oxidation reduction; LOCATED IN: cellular_component unknown; EXPRESSED IN: 10 plant structures; EXPRESSED DURING: LP.06 six leaves visible, LP.04 four leaves visible, 4 anthesis, C globular stage, petal differentiation and expansion stag…
AT3G56240	676.697	1.31798	3.78162e-07	AT3G56240	721.476	1.10618	1.10858e-12	AT3G56240.1 protein_coding copper chaperone CCH protein belongs to a family of eukaryotic proteins that participate in intracellular copper homeostasis by delivering this metal to the secretory pathway; mainly located along the vascular bundles of senescing leaves and petioles as well as in stem sieve elements; hypothesized to have a role in copper mobilization from decaying organs towards reprod…
AT3G56275	34.3917	2.60163	9.1069e-09	AT3G56275	45.1996	5.81164	1.80523e-111	AT3G56275.1 pseudogene pseudogene of unknown protein expressed protein
AT3G57540	61.1394	1.01853	0.00195869	AT3G57540	56.4273	3.14724	5.083e-52	AT3G57540.1 protein_coding Remorin family protein Remorin family protein; CONTAINS InterPro DOMAIN/s: Remorin, C-terminal (InterPro:IPR005516); BEST Arabidopsis thaliana protein match is: Remorin family protein (TAIR:AT2G41870.1); Has 443 Blast hits to 443 proteins in 21 species: Archae - 0; Bacteria - 0; Metazoa - 1; Fungi - 1; Plants - 440; Viruses - 0; Other Eukaryotes - 1 (source: NCBI BLink).
AT3G57680	15.4671	1.14966	0.00136456	AT3G57680	11.8818	2.81484	1.52646e-22	AT3G57680.1 protein_coding Peptidase S41 family protein Peptidase S41 family protein; FUNCTIONS IN: serine-type peptidase activity; INVOLVED IN: proteolysis, intracellular signaling pathway; LOCATED IN: chloroplast thylakoid lumen, membrane; EXPRESSED IN: 22 plant structures; EXPRESSED DURING: 13 growth stages; CONTAINS InterPro DOMAIN/s: Peptidase S41 (InterPro:IPR005151), PDZ/DHR/GLGF (InterPro…
AT3G58190	37.0735	2.23566	1.90914e-07	AT3G58190	34.2575	5.00959	3.28544e-56	AT3G58190.1 protein_coding lateral organ boundaries-domain 29 This gene contains two auxin-responsive element (AuxRE). lateral organ boundaries-domain 29 (LBD29); CONTAINS InterPro DOMAIN/s: Lateral organ boundaries, LOB (InterPro:IPR004883); BEST Arabidopsis thaliana protein match is: Lateral organ boundaries (LOB) domain family protein (TAIR:AT2G42440.1); Has 858 Blast hits to 853 proteins in 2…
AT3G58550	217.592	4.8518	2.74577e-17	AT3G58550	26.1045	2.98906	8.83713e-11	AT3G58550.1 protein_coding Bifunctional inhibitor/lipid-transfer protein/seed storage 2S albumin superfamily protein Bifunctional inhibitor/lipid-transfer protein/seed storage 2S albumin superfamily protein; FUNCTIONS IN: lipid binding; INVOLVED IN: lipid transport; LOCATED IN: anchored to membrane; EXPRESSED IN: 8 plant structures; EXPRESSED DURING: 4 leaf senescence stage, petal differentiation…
AT3G61680	45.1285	1.48476	1.54694e-06	AT3G61680	43.7497	2.11195	6.05308e-18	AT3G61680.1 protein_coding alpha/beta-Hydrolases superfamily protein alpha/beta-Hydrolases superfamily protein; FUNCTIONS IN: triglyceride lipase activity; INVOLVED IN: lipid metabolic process; LOCATED IN: chloroplast; CONTAINS InterPro DOMAIN/s: Lipase, class 3 (InterPro:IPR002921); BEST Arabidopsis thaliana protein match is: alpha/beta-Hydrolases superfamily protein (TAIR:AT1G02660.1); Has 210 …
AT3G61890	103.634	2.07313	1.5944e-08	AT3G61890	97.6787	3.5383	1.47169e-82	AT3G61890.1 protein_coding homeobox 12 Encodes a homeodomain leucine zipper class I (HD-Zip I) protein. Loss of function mutant has abnormally shaped leaves and stems. homeobox 12 (HB-12); CONTAINS InterPro DOMAIN/s: Homeobox, conserved site (InterPro:IPR017970), Homeobox (InterPro:IPR001356), Homeodomain-like (InterPro:IPR009057), Helix-turn-helix motif, lambda-like repressor (InterPro:IPR000047…
AT3G62090	50.2813	2.27445	8.57588e-15	AT3G62090	47.6511	2.33434	6.29059e-35	AT3G62090.1 protein_coding phytochrome interacting factor 3-like 2 encodes a novel Myc-related bHLH transcription factor, which physically associated with APRR1/TOC1 and is a member of PIF3 transcription factor family. phytochrome interacting factor 3-like 2 (PIL2); FUNCTIONS IN: protein binding, sequence-specific DNA binding transcription factor activity; INVOLVED IN: red or far-red light signal…
AT3G62100	14.4509	2.62118	2.47452e-10	AT3G62100	26.2283	3.50448	6.41384e-40	AT3G62100.1 protein_coding indole-3-acetic acid inducible 30 Encodes a member of the Aux/IAA family of proteins implicated in auxin signaling. IAA30 lacks the conserved degron (domain II) found in many family members. IAA30 transcripts are induced by auxin treatment and accumulate preferentially in the quiescent center cells of the root meristem. Overexpression of IAA30 leads to defects in gravit…
AT3G62590	42.2629	1.09243	0.00160541	AT3G62590	35.3717	3.46408	1.41058e-48	AT3G62590.1 protein_coding alpha/beta-Hydrolases superfamily protein alpha/beta-Hydrolases superfamily protein; FUNCTIONS IN: triglyceride lipase activity; INVOLVED IN: lipid metabolic process; LOCATED IN: cellular_component unknown; EXPRESSED IN: 19 plant structures; EXPRESSED DURING: 12 growth stages; CONTAINS InterPro DOMAIN/s: Lipase, class 3 (InterPro:IPR002921); BEST Arabidopsis thaliana pr…
AT3G62730	19.2811	3.03097	6.51964e-14	AT3G62730	13.7216	3.74564	3.10197e-16	AT3G62730.1 protein_coding unknown protein; FUNCTIONS IN: molecular_function unknown; INVOLVED IN: biological_process unknown; LOCATED IN: endomembrane system; EXPRESSED IN: 13 plant structures; EXPRESSED DURING: LP.04 four leaves visible, 4 anthesis, LP.02 two leaves visible, petal differentiation and expansion stage; BEST Arabidopsis thaliana protein match is: unknown protein (TAIR:AT1G47980.1)…
AT3G62990	23.7849	2.18498	0.00017455	AT3G62990	20.6295	8.68146	4.50027e-86	AT3G62990.1 protein_coding unknown protein; FUNCTIONS IN: molecular_function unknown; INVOLVED IN: biological_process unknown; LOCATED IN: endomembrane system; BEST Arabidopsis thaliana protein match is: unknown protein (TAIR:AT2G47950.1); Has 22 Blast hits to 22 proteins in 5 species: Archae - 0; Bacteria - 0; Metazoa - 0; Fungi - 0; Plants - 22; Viruses - 0; Other Eukaryotes - 0 (source: NCBI B…
AT4G00200	29.9597	1.01994	0.000433313	AT4G00200	15.8968	1.72632	2.36214e-08	AT4G00200.1 protein_coding AT hook motif DNA-binding family protein AT hook motif DNA-binding family protein; FUNCTIONS IN: DNA binding; INVOLVED IN: biological_process unknown; LOCATED IN: cellular_component unknown; EXPRESSED IN: 16 plant structures; EXPRESSED DURING: 7 growth stages; CONTAINS InterPro DOMAIN/s: Protein of unknown function DUF296 (InterPro:IPR005175), AT hook, DNA-binding motif…
AT4G00670	31.8822	1.17048	0.000194003	AT4G00670	28.8321	1.30917	9.77843e-09	AT4G00670.1 protein_coding Remorin family protein Remorin family protein; CONTAINS InterPro DOMAIN/s: Remorin, C-terminal (InterPro:IPR005516); BEST Arabidopsis thaliana protein match is: Remorin family protein (TAIR:AT3G61260.1); Has 353 Blast hits to 353 proteins in 28 species: Archae - 0; Bacteria - 2; Metazoa - 1; Fungi - 8; Plants - 326; Viruses - 0; Other Eukaryotes - 16 (source: NCBI BLink…
AT4G01870	231.083	2.48421	2.26706e-08	AT4G01870	65.4839	1.56998	3.99595e-16	AT4G01870.1 protein_coding tolB protein-related tolB protein-related; FUNCTIONS IN: molecular_function unknown; INVOLVED IN: response to cyclopentenone; LOCATED IN: membrane; EXPRESSED IN: 22 plant structures; EXPRESSED DURING: 13 growth stages; CONTAINS InterPro DOMAIN/s: WD40-like Beta Propeller (InterPro:IPR011659), Peptidase S9B, dipeptidylpeptidase IV N-terminal (InterPro:IPR002469), Six-bla…
AT4G02280	235.941	1.73205	1.15114e-11	AT4G02280	200.742	3.06941	9.72641e-67	AT4G02280.1 protein_coding sucrose synthase 3 Encodes a protein with sucrose synthase activity (SUS3). It appears to be important for sucrose metabolism in developing seeds, especially during the late maturation phase, about 18 days after flowering. sucrose synthase 3 (SUS3); CONTAINS InterPro DOMAIN/s: Sucrose synthase, plant/cyanobacteria (InterPro:IPR012820), Sucrose synthase (InterPro:IPR0003…
AT4G02360	11.1302	1.80533	0.000502442	AT4G02360	12.5045	2.99274	6.9471e-25	AT4G02360.1 protein_coding Protein of unknown function, DUF538 Protein of unknown function, DUF538; FUNCTIONS IN: molecular_function unknown; INVOLVED IN: biological_process unknown; LOCATED IN: endomembrane system; EXPRESSED IN: 9 plant structures; EXPRESSED DURING: LP.04 four leaves visible, 4 anthesis, C globular stage, petal differentiation and expansion stage, E expanded cotyledon stage; CON…
AT4G02830	33.7687	2.00127	5.33603e-08	AT4G02830	21.6458	2.43097	2.11695e-19	AT4G02830.1 protein_coding unknown protein; Has 74 Blast hits to 74 proteins in 13 species: Archae - 0; Bacteria - 0; Metazoa - 0; Fungi - 0; Plants - 74; Viruses - 0; Other Eukaryotes - 0 (source: NCBI BLink).
AT4G03410	67.5728	1.43222	4.45838e-09	AT4G03410	37.0515	1.26338	7.39256e-12	AT4G03410.1 protein_coding Peroxisomal membrane 22 kDa (Mpv17/PMP22) family protein Peroxisomal membrane 22 kDa (Mpv17/PMP22) family protein; FUNCTIONS IN: molecular_function unknown; INVOLVED IN: biological_process unknown; LOCATED IN: integral to membrane, chloroplast; EXPRESSED IN: 22 plant structures; EXPRESSED DURING: 13 growth stages; CONTAINS InterPro DOMAIN/s: Mpv17/PMP22 (InterPro:IPR007…
AT4G03420	91.5054	1.49419	3.69772e-12	AT4G03420	56.9183	1.48681	5.52523e-13	AT4G03420.1 protein_coding Protein of unknown function (DUF789) Protein of unknown function (DUF789); CONTAINS InterPro DOMAIN/s: Protein of unknown function DUF789 (InterPro:IPR008507); BEST Arabidopsis thaliana protein match is: Protein of unknown function (DUF789) (TAIR:AT1G03610.1); Has 30201 Blast hits to 17322 proteins in 780 species: Archae - 12; Bacteria - 1396; Metazoa - 17338; Fungi - 3…
AT4G03540	57.6868	2.55239	1.20521e-06	AT4G03540	77.34	5.71809	1.42483e-66	AT4G03540.1 protein_coding Uncharacterised protein family (UPF0497) Uncharacterised protein family (UPF0497); FUNCTIONS IN: molecular_function unknown; INVOLVED IN: biological_process unknown; LOCATED IN: endomembrane system; CONTAINS InterPro DOMAIN/s: Uncharacterised protein family UPF0497, trans-membrane plant (InterPro:IPR006702), Uncharacterised protein family UPF0497, trans-membrane plant s…
AT4G05020	110.841	1.45431	1.17437e-08	AT4G05020	90.8048	1.09834	3.18826e-12	AT4G05020.1 protein_coding NAD(P)H dehydrogenase B2 NAD(P)H dehydrogenase B2 (NDB2); FUNCTIONS IN: disulfide oxidoreductase activity, oxidoreductase activity, FAD binding; INVOLVED IN: oxidation reduction; LOCATED IN: mitochondrion, extrinsic to mitochondrial inner membrane; EXPRESSED IN: 26 plant structures; EXPRESSED DURING: 15 growth stages; CONTAINS InterPro DOMAIN/s: FAD-dependent pyridine n…
AT4G08780	34.8631	4.15235	1.17363e-18	AT4G08780	19.4691	1.09717	0.00366076	AT4G08780.1 protein_coding Peroxidase superfamily protein Peroxidase superfamily protein; FUNCTIONS IN: peroxidase activity, heme binding; INVOLVED IN: oxidation reduction, response to oxidative stress; LOCATED IN: vacuole; EXPRESSED IN: embryo, hypocotyl, root, flower, seed; EXPRESSED DURING: F mature embryo stage, petal differentiation and expansion stage, E expanded cotyledon stage, D bilatera…
AT4G08870	180.019	1.34143	0.00120811	AT4G08870	281.887	1.90193	1.68356e-36	AT4G08870.1 protein_coding Arginase/deacetylase superfamily protein Encodes one of the two arginase in the genome. Gene expression is enhanced by methyl jasmonate treatment. Arginase/deacetylase superfamily protein; FUNCTIONS IN: arginase activity, cobalt ion binding, agmatinase activity; INVOLVED IN: response to jasmonic acid stimulus, polyamine metabolic process; LOCATED IN: mitochondrion, chlo…
AT4G09760	90.666	1.14229	0.000282874	AT4G09760	29.6286	1.39504	4.76351e-11	AT4G09760.1 protein_coding Protein kinase superfamily protein encodes a choline synthase whose gene expression is induced by high salt and mannitol. Protein kinase superfamily protein; CONTAINS InterPro DOMAIN/s: Choline/ethanolamine kinase (InterPro:IPR002573), Protein kinase-like domain (InterPro:IPR011009); BEST Arabidopsis thaliana protein match is: choline kinase 1 (TAIR:AT1G71697.1); Has 15…
AT4G10500	46.242	5.10114	1.68864e-23	AT4G10500	28.9495	1.95807	2.10552e-07	AT4G10500.1 protein_coding 2-oxoglutarate (2OG) and Fe(II)-dependent oxygenase superfamily protein 2-oxoglutarate (2OG) and Fe(II)-dependent oxygenase superfamily protein; FUNCTIONS IN: oxidoreductase activity, acting on paired donors, with incorporation or reduction of molecular oxygen, 2-oxoglutarate as one donor, and incorporation of one atom each of oxygen into both donors, oxidoreductase act…
AT4G11330	95.3303	1.18004	9.22941e-06	AT4G11330	29.8781	1.00351	2.35534e-05	AT4G11330.1 protein_coding MAP kinase 5 MAP kinase MAP kinase 5 (MPK5); CONTAINS InterPro DOMAIN/s: Protein kinase, ATP binding site (InterPro:IPR017441), JNK MAP kinase (InterPro:IPR008351), Serine/threonine-protein kinase domain (InterPro:IPR002290), Serine/threonine-protein kinase-like domain (InterPro:IPR017442), Protein kinase-like domain (InterPro:IPR011009), Serine/threonine-protein kinase…
AT4G11350	18.2307	1.47603	0.000134126	AT4G11350	27.7537	2.83715	2.36602e-42	AT4G11350.1 protein_coding Protein of unknown function (DUF604) Protein of unknown function (DUF604); CONTAINS InterPro DOMAIN/s: Protein of unknown function DUF604 (InterPro:IPR006740); BEST Arabidopsis thaliana protein match is: Protein of unknown function (DUF604) (TAIR:AT4G23490.1); Has 568 Blast hits to 557 proteins in 86 species: Archae - 0; Bacteria - 0; Metazoa - 99; Fungi - 181; Plants -…
AT4G11650	467.758	2.36934	1.46645e-12	AT4G11650	52.9055	2.14655	7.02407e-10	AT4G11650.1 protein_coding osmotin 34 osmotin-like protein osmotin 34 (OSM34); INVOLVED IN: defense response to fungus, incompatible interaction, response to salt stress, defense response to bacterium, incompatible interaction, response to other organism; LOCATED IN: endomembrane system; EXPRESSED IN: 6 plant structures; EXPRESSED DURING: 4 anthesis; CONTAINS InterPro DOMAIN/s: Thaumatin, conserv…
AT4G13195	24.1134	3.38493	7.44122e-21	AT4G13195	25.0258	2.89163	5.6943e-23	AT4G13195.1 protein_coding CLAVATA3/ESR-RELATED 44 Belongs to a large gene family, called CLE for CLAVATA3/ESR-related, encoding small peptides with conserved carboxyl termini. The C-terminal 12 amino acid sequence of CLE44 is identical to that of a dodeca peptide (TDIF, tracheary element differentiation inhibitory factor) isolated from Arabidopsis and functions as a suppressor of plant stem cell…
AT4G13235	12.0641	1.47152	9.58086e-06	AT4G13235	19.8862	1.03723	0.000535537	AT4G13235.1 protein_coding embryo sac development arrest 21 Encodes a defensin-like (DEFL) family protein. embryo sac development arrest 21 (EDA21); FUNCTIONS IN: molecular_function unknown; INVOLVED IN: embryo sac development; LOCATED IN: endomembrane system; Has 5 Blast hits to 5 proteins in 1 species: Archae - 0; Bacteria - 0; Metazoa - 0; Fungi - 0; Plants - 5; Viruses - 0; Other Eukaryotes -…
AT4G13290	56.1116	4.12225	1.6827e-32	AT4G13290	27.483	4.89549	2.25701e-63	AT4G13290.1 protein_coding cytochrome P450, family 71, subfamily A, polypeptide 19 putative cytochrome P450 "cytochrome P450, family 71, subfamily A, polypeptide 19" (CYP71A19); FUNCTIONS IN: electron carrier activity, monooxygenase activity, iron ion binding, oxygen binding, heme binding; INVOLVED IN: oxidation reduction; CONTAINS InterPro DOMAIN/s: Cytochrome P450 (InterPro:IPR001128), Cytochro…
AT4G14020	71.5731	1.72984	9.97847e-12	AT4G14020	82.9881	1.66081	7.42391e-25	AT4G14020.1 protein_coding Rapid alkalinization factor (RALF) family protein Rapid alkalinization factor (RALF) family protein; CONTAINS InterPro DOMAIN/s: Rapid ALkalinization Factor (InterPro:IPR008801); Has 30201 Blast hits to 17322 proteins in 780 species: Archae - 12; Bacteria - 1396; Metazoa - 17338; Fungi - 3422; Plants - 5037; Viruses - 0; Other Eukaryotes - 2996 (source: NCBI BLink).
AT4G14560	100.227	1.91285	1.19172e-15	AT4G14560	78.1965	2.21263	6.24294e-23	AT4G14560.1 protein_coding indole-3-acetic acid inducible auxin (indole-3-acetic acid) induced gene (IAA1) encoding a short-lived nuclear-localized transcriptional regulator protein. indole-3-acetic acid inducible (IAA1); CONTAINS InterPro DOMAIN/s: Aux/IAA-ARF-dimerisation (InterPro:IPR011525), AUX/IAA protein (InterPro:IPR003311); BEST Arabidopsis thaliana protein match is: indole-3-acetic acid…
AT4G15490	90.4087	1.08748	0.000980492	AT4G15490	58.7995	2.26482	6.0482e-25	AT4G15490.1 protein_coding UDP-Glycosyltransferase superfamily protein Encodes a protein that might have sinapic acid:UDP-glucose glucosyltransferase activity. UGT84A3; FUNCTIONS IN: UDP-glycosyltransferase activity, sinapate 1-glucosyltransferase activity, transferase activity, transferring glycosyl groups; INVOLVED IN: metabolic process; LOCATED IN: cellular_component unknown; EXPRESSED IN: 23 …
AT4G17030	126.103	2.10493	2.16391e-08	AT4G17030	103.108	2.15847	1.79903e-24	AT4G17030.1 protein_coding expansin-like B1 Encodes EXLB1 (expansin-like B1), a member of the expansin family. expansin-like B1 (EXLB1); INVOLVED IN: sexual reproduction, unidimensional cell growth, plant-type cell wall loosening; LOCATED IN: endomembrane system, extracellular region; EXPRESSED IN: 19 plant structures; EXPRESSED DURING: 9 growth stages; CONTAINS InterPro DOMAIN/s: Pollen allergen…
AT4G17215	91.0604	1.43789	0.000301568	AT4G17215	70.9371	2.52412	7.28689e-20	AT4G17215.1 protein_coding Pollen Ole e 1 allergen and extensin family protein Pollen Ole e 1 allergen and extensin family protein; CONTAINS InterPro DOMAIN/s: Pollen Ole e 1 allergen/extensin (InterPro:IPR006041); BEST Arabidopsis thaliana protein match is: Pollen Ole e 1 allergen and extensin family protein (TAIR:AT5G47635.1); Has 30201 Blast hits to 17322 proteins in 780 species: Archae - 12; …
AT4G17670	20.0874	1.5301	2.10506e-05	AT4G17670	18.4282	1.60072	1.884e-06	AT4G17670.1 protein_coding Protein of unknown function (DUF581) Protein of unknown function (DUF581); CONTAINS InterPro DOMAIN/s: Protein of unknown function DUF581 (InterPro:IPR007650); BEST Arabidopsis thaliana protein match is: Protein of unknown function (DUF581) (TAIR:AT5G47060.1); Has 30201 Blast hits to 17322 proteins in 780 species: Archae - 12; Bacteria - 1396; Metazoa - 17338; Fungi - 3…
AT4G17970	28.4773	1.38064	2.19188e-05	AT4G17970	15.6753	1.73147	4.17313e-09	AT4G17970.1 protein_coding aluminum-activated, malate transporter 12 Anion transporter involved in stomatal closure. Gene has 3 splicing variants. "aluminum-activated, malate transporter 12" (ALMT12); CONTAINS InterPro DOMAIN/s: Malate transporter, aliminium toerance (InterPro:IPR020966); BEST Arabidopsis thaliana protein match is: Aluminium activated malate transporter family protein (TAIR:AT5G4…
AT4G18910	93.1237	1.04398	1.68776e-07	AT4G18910	53.4273	1.17998	2.93128e-06	AT4G18910.1 protein_coding NOD26-like intrinsic protein 1;2 Encodes an aquaporin homolog. Functions in arsenite transport and tolerance.When expressed in yeast cells can conduct hydrogen peroxide into those cells. NOD26-like intrinsic protein 1;2 (NIP1;2); FUNCTIONS IN: water channel activity, arsenite transmembrane transporter activity; INVOLVED IN: transport, hydrogen peroxide transmembrane tra…
AT4G19170	406.473	1.37345	0.00502707	AT4G19170	107.904	3.01902	8.2115e-53	AT4G19170.1 protein_coding nine-cis-epoxycarotenoid dioxygenase 4 chloroplast-targeted member of a family of enzymes similar to nine-cis-epoxycarotenoid dioxygenase nine-cis-epoxycarotenoid dioxygenase 4 (NCED4); LOCATED IN: chloroplast, plastoglobule; EXPRESSED IN: 16 plant structures; EXPRESSED DURING: 9 growth stages; CONTAINS InterPro DOMAIN/s: Carotenoid oxygenase (InterPro:IPR004294); BEST …
AT4G19230	143.063	2.14397	1.71343e-16	AT4G19230	159.191	2.67597	3.34707e-61	AT4G19230.1 protein_coding cytochrome P450, family 707, subfamily A, polypeptide 1 Encodes a protein with ABA 8'-hydroxylase activity, involved in ABA catabolism. Member of the CYP707A gene family. CYP707A1 appears to play an important role in determining the ABA levels in dry seeds. Gene involved in postgermination growth. Overexpression of CYP707A1 leads to a decrease in ABA levels and a reduct…
AT4G19810	181.876	1.58742	2.23863e-13	AT4G19810	86.8042	2.43572	7.10285e-25	AT4G19810.1 protein_coding Glycosyl hydrolase family protein with chitinase insertion domain Glycosyl hydrolase family protein with chitinase insertion domain; FUNCTIONS IN: cation binding, chitinase activity, hydrolase activity, hydrolyzing O-glycosyl compounds, catalytic activity; INVOLVED IN: carbohydrate metabolic process; LOCATED IN: cell wall; EXPRESSED IN: 10 plant structures; EXPRESSED DU…
AT4G20390	132.398	1.64226	3.06239e-05	AT4G20390	89.5584	5.00914	3.16925e-72	AT4G20390.1 protein_coding Uncharacterised protein family (UPF0497) Uncharacterised protein family (UPF0497); CONTAINS InterPro DOMAIN/s: Uncharacterised protein family UPF0497, trans-membrane plant (InterPro:IPR006702), Uncharacterised protein family UPF0497, trans-membrane plant subgroup (InterPro:IPR006459); BEST Arabidopsis thaliana protein match is: Uncharacterised protein family (UPF0497) (…
AT4G21650	96.453	4.17974	9.56674e-32	AT4G21650	60.7612	5.51117	2.26094e-74	AT4G21650.1 protein_coding Subtilase family protein Subtilase family protein; FUNCTIONS IN: identical protein binding, serine-type endopeptidase activity; INVOLVED IN: proteolysis, negative regulation of catalytic activity; LOCATED IN: plant-type cell wall; EXPRESSED IN: 22 plant structures; EXPRESSED DURING: 13 growth stages; CONTAINS InterPro DOMAIN/s: Protease-associated PA (InterPro:IPR003137…
AT4G22240	679.9	1.0194	6.67925e-05	AT4G22240	622.394	1.193	8.45958e-19	AT4G22240.1 protein_coding Plastid-lipid associated protein PAP / fibrillin family protein Plastid-lipid associated protein PAP / fibrillin family protein; FUNCTIONS IN: structural molecule activity; INVOLVED IN: biological_process unknown; LOCATED IN: thylakoid, thylakoid lumen, chloroplast thylakoid membrane, chloroplast, plastoglobule; EXPRESSED IN: fruit, guard cell, leaf; EXPRESSED DURING: s…
AT4G22470	189.596	2.19816	5.53049e-06	AT4G22470	23.2683	2.8972	3.99475e-11	AT4G22470.1 protein_coding protease inhibitor/seed storage/lipid transfer protein (LTP) family protein protease inhibitor/seed storage/lipid transfer protein (LTP) family protein; FUNCTIONS IN: lipid binding; INVOLVED IN: lipid transport; LOCATED IN: endomembrane system; EXPRESSED IN: embryo, hypocotyl, sepal, stamen; EXPRESSED DURING: 4 anthesis, C globular stage, petal differentiation and expan…
AT4G22610	24.5233	1.40157	0.000185158	AT4G22610	64.5831	2.62226	1.89348e-34	AT4G22610.1 protein_coding Bifunctional inhibitor/lipid-transfer protein/seed storage 2S albumin superfamily protein Bifunctional inhibitor/lipid-transfer protein/seed storage 2S albumin superfamily protein; FUNCTIONS IN: lipid binding; INVOLVED IN: lipid transport; LOCATED IN: endomembrane system; EXPRESSED IN: hypocotyl, root; CONTAINS InterPro DOMAIN/s: Bifunctional inhibitor/plant lipid trans…
AT4G23190	144.495	1.38681	0.00125412	AT4G23190	48.3895	2.90514	5.78377e-54	AT4G23190.1 protein_coding cysteine-rich RLK (RECEPTOR-like protein kinase) 11 Encodes putative receptor-like protein kinase that is induced by the soil-borne vascular bacteria, Ralstonia solanacearum. Naming convention from Chen et al 2003 (PMID 14756307) cysteine-rich RLK (RECEPTOR-like protein kinase) 11 (CRK11); CONTAINS InterPro DOMAIN/s: Protein kinase, ATP binding site (InterPro:IPR017441)…
AT4G23260	98.9224	1.36132	0.000150484	AT4G23260	28.1473	1.70002	6.64372e-14	AT4G23260.1 protein_coding cysteine-rich RLK (RECEPTOR-like protein kinase) 18 Encodes a cysteine-rich receptor-like protein kinase. cysteine-rich RLK (RECEPTOR-like protein kinase) 18 (CRK18); FUNCTIONS IN: protein serine/threonine kinase activity, protein kinase activity, ATP binding; INVOLVED IN: response to abscisic acid stimulus; LOCATED IN: endomembrane system; EXPRESSED IN: 14 plant struct…
AT4G23290	78.0384	1.54437	2.57499e-08	AT4G23290	22.5041	2.13326	1.18706e-12	AT4G23290.1 protein_coding cysteine-rich RLK (RECEPTOR-like protein kinase) 21 Encodes a cysteine-rich receptor-like protein kinase. cysteine-rich RLK (RECEPTOR-like protein kinase) 21 (CRK21); FUNCTIONS IN: kinase activity; INVOLVED IN: protein amino acid phosphorylation; LOCATED IN: mitochondrion; EXPRESSED IN: 11 plant structures; EXPRESSED DURING: 8 growth stages; CONTAINS InterPro DOMAIN/s: …
AT4G24140	108.06	1.67602	1.20226e-06	AT4G24140	111.144	4.51675	2.48534e-58	AT4G24140.1 protein_coding alpha/beta-Hydrolases superfamily protein alpha/beta-Hydrolases superfamily protein; FUNCTIONS IN: hydrolase activity; LOCATED IN: endomembrane system; EXPRESSED IN: 10 plant structures; EXPRESSED DURING: 4 anthesis, F mature embryo stage, petal differentiation and expansion stage, E expanded cotyledon stage, D bilateral stage; CONTAINS InterPro DOMAIN/s: Alpha/beta hyd…
AT4G24450	60.0579	1.34846	5.07197e-05	AT4G24450	22.5364	2.87057	2.35177e-27	AT4G24450.1 protein_coding phosphoglucan, water dikinase "phosphoglucan, water dikinase" (PWD); FUNCTIONS IN: kinase activity, ATP binding; INVOLVED IN: phosphorylation; LOCATED IN: chloroplast envelope; EXPRESSED IN: 22 plant structures; EXPRESSED DURING: 14 growth stages; CONTAINS InterPro DOMAIN/s: Pyruvate phosphate dikinase, PEP/pyruvate-binding (InterPro:IPR002192); BEST Arabidopsis thalian…
AT4G25300	20.8423	1.01141	0.00117629	AT4G25300	19.6382	1.51577	1.18605e-11	AT4G25300.1 protein_coding 2-oxoglutarate (2OG) and Fe(II)-dependent oxygenase superfamily protein 2-oxoglutarate (2OG) and Fe(II)-dependent oxygenase superfamily protein; FUNCTIONS IN: oxidoreductase activity, acting on paired donors, with incorporation or reduction of molecular oxygen, 2-oxoglutarate as one donor, and incorporation of one atom each of oxygen into both donors, oxidoreductase act…
AT4G27260	802.067	2.3364	1.6449e-16	AT4G27260	628.817	3.89515	1.25686e-83	AT4G27260.1 protein_coding Auxin-responsive GH3 family protein encodes an IAA-amido synthase that conjugates Asp and other amino acids to auxin in vitro. Lines carrying insertions in this gene are hypersensitive to auxin. WES1; CONTAINS InterPro DOMAIN/s: GH3 auxin-responsive promoter (InterPro:IPR004993); BEST Arabidopsis thaliana protein match is: Auxin-responsive GH3 family protein (TAIR:AT5G5…
AT4G27300	170.81	2.83446	3.8174e-25	AT4G27300	70.8016	1.19568	1.54078e-12	AT4G27300.1 protein_coding S-locus lectin protein kinase family protein S-locus lectin protein kinase family protein; FUNCTIONS IN: in 6 functions; INVOLVED IN: protein amino acid phosphorylation, recognition of pollen; LOCATED IN: endomembrane system; EXPRESSED IN: 21 plant structures; EXPRESSED DURING: 11 growth stages; CONTAINS InterPro DOMAIN/s: Curculin-like (mannose-binding) lectin (InterPr…
AT4G27310	222.686	2.41196	0.00175572	AT4G27310	113.331	4.93311	1.4597e-179	AT4G27310.1 protein_coding B-box type zinc finger family protein B-box type zinc finger family protein; FUNCTIONS IN: sequence-specific DNA binding transcription factor activity, zinc ion binding; INVOLVED IN: regulation of transcription; LOCATED IN: intracellular; CONTAINS InterPro DOMAIN/s: Zinc finger, B-box (InterPro:IPR000315); BEST Arabidopsis thaliana protein match is: B-box type zinc fing…
AT4G27410	252.527	1.13032	0.00114733	AT4G27410	142.614	2.3049	8.24068e-38	AT4G27410.1 protein_coding NAC (No Apical Meristem) domain transcriptional regulator superfamily protein Encodes a NAC transcription factor induced in response to dessication. It is localized to the nucleus and acts as a transcriptional activator in ABA-mediated dehydration response. RESPONSIVE TO DESICCATION 26 (RD26); CONTAINS InterPro DOMAIN/s: No apical meristem (NAM) protein (InterPro:IPR003…
AT4G27450	337.533	1.77678	1.00778e-10	AT4G27450	160.555	2.16726	0.012018	AT4G27450.1 protein_coding Aluminium induced protein with YGL and LRDR motifs Aluminium induced protein with YGL and LRDR motifs; FUNCTIONS IN: molecular_function unknown; INVOLVED IN: biological_process unknown; LOCATED IN: cytosol, nucleus, plasma membrane; EXPRESSED IN: 25 plant structures; EXPRESSED DURING: 14 growth stages; BEST Arabidopsis thaliana protein match is: Aluminium induced protei…
AT4G28240	377.846	1.37321	1.27493e-10	AT4G28240	182.9	1.40637	7.87473e-21	AT4G28240.1 protein_coding Wound-responsive family protein Wound-responsive family protein; CONTAINS InterPro DOMAIN/s: Protein of unknown function wound-induced (InterPro:IPR022251); Has 30201 Blast hits to 17322 proteins in 780 species: Archae - 12; Bacteria - 1396; Metazoa - 17338; Fungi - 3422; Plants - 5037; Viruses - 0; Other Eukaryotes - 2996 (source: NCBI BLink).
AT4G28490	70.8772	1.92944	5.62304e-08	AT4G28490	24.4016	1.84284	8.80272e-19	AT4G28490.1 protein_coding Leucine-rich receptor-like protein kinase family protein member of Receptor kinase-like protein family HAESA (HAE); CONTAINS InterPro DOMAIN/s: Protein kinase, ATP binding site (InterPro:IPR017441), Protein kinase, catalytic domain (InterPro:IPR000719), Leucine-rich repeat-containing N-terminal domain, type 2 (InterPro:IPR013210), Leucine-rich repeat (InterPro:IPR001611…
AT4G28720	96.9112	2.85606	3.24292e-11	AT4G28720	18.1366	1.17234	1.40893e-07	AT4G28720.1 protein_coding Flavin-binding monooxygenase family protein Auxin biosynthetic gene regulated by RVE1. Overexpression leads to suppression of bri1 phenotype. YUCCA 8 (YUC8); FUNCTIONS IN: NADP or NADPH binding, oxidoreductase activity, monooxygenase activity, FAD binding, flavin-containing monooxygenase activity; INVOLVED IN: brassinosteroid mediated signaling pathway, auxin biosynthet…
AT4G28940	63.9648	1.42796	4.33005e-05	AT4G28940	57.6171	3.03194	2.07786e-16	AT4G28940.1 protein_coding Phosphorylase superfamily protein Phosphorylase superfamily protein; FUNCTIONS IN: catalytic activity; INVOLVED IN: nucleoside metabolic process; LOCATED IN: endomembrane system; EXPRESSED IN: hypocotyl, root, flower; EXPRESSED DURING: 4 anthesis; CONTAINS InterPro DOMAIN/s: Nucleoside phosphorylase (InterPro:IPR000845), Nucleoside phosphorylase, family 1 (InterPro:IPR0…
AT4G29190	269.357	1.53021	1.17437e-09	AT4G29190	80.0364	1.90765	7.60989e-32	AT4G29190.1 protein_coding Zinc finger C-x8-C-x5-C-x3-H type family protein Zinc finger C-x8-C-x5-C-x3-H type family protein; CONTAINS InterPro DOMAIN/s: Zinc finger, CCCH-type (InterPro:IPR000571); BEST Arabidopsis thaliana protein match is: CCCH-type zinc finger family protein (TAIR:AT2G19810.1); Has 726 Blast hits to 700 proteins in 125 species: Archae - 0; Bacteria - 0; Metazoa - 157; Fungi -…
AT4G29930	37.0286	1.86155	1.78151e-08	AT4G29930	41.5472	3.81392	1.94126e-61	AT4G29930.1 protein_coding basic helix-loop-helix (bHLH) DNA-binding superfamily protein basic helix-loop-helix (bHLH) DNA-binding superfamily protein; FUNCTIONS IN: DNA binding, sequence-specific DNA binding transcription factor activity; INVOLVED IN: regulation of transcription; LOCATED IN: nucleus; CONTAINS InterPro DOMAIN/s: Helix-loop-helix DNA-binding domain (InterPro:IPR001092), Helix-loop…
AT4G31877	34.2052	1.24729	1.09981e-06	AT4G31877	22.4905	2.41905	1.43384e-17	AT4G31877.1 mirna MIR156C; miRNA Encodes a microRNA that targets several SPL family members, including SPL3,4, and 5. By regulating the expression of SPL3 (and probably also SPL4 and SPL5), this microRNA regulates vegetative phase change. MicroRNAs are regulatory RNAs with a mature length of ~21-nucleotides that are processed from hairpin precursors by Dicer-like enzymes. MicroRNAs can negatively…
AT4G32280	92.3827	4.0003	1.0485e-41	AT4G32280	26.6602	2.845	9.57701e-18	AT4G32280.1 protein_coding indole-3-acetic acid inducible 29 Auxin inducible protein. indole-3-acetic acid inducible 29 (IAA29); FUNCTIONS IN: sequence-specific DNA binding transcription factor activity; INVOLVED IN: response to auxin stimulus, response to cyclopentenone, response to red light, response to far red light; LOCATED IN: nucleus; EXPRESSED IN: 7 plant structures; EXPRESSED DURING: 6 g…
AT4G33040	25.6913	1.28959	0.000157967	AT4G33040	40.4262	1.21617	7.5274e-11	AT4G33040.1 protein_coding Thioredoxin superfamily protein Thioredoxin superfamily protein; FUNCTIONS IN: electron carrier activity, protein disulfide oxidoreductase activity; INVOLVED IN: cell redox homeostasis; LOCATED IN: cellular_component unknown; EXPRESSED IN: 23 plant structures; EXPRESSED DURING: 13 growth stages; CONTAINS InterPro DOMAIN/s: Glutaredoxin-like, plant II (InterPro:IPR011905…
AT4G33050	148.4	1.36698	0.00538575	AT4G33050	61.459	1.26956	8.75185e-09	AT4G33050.1 protein_coding calmodulin-binding family protein embryo sac development arrest 39 (EDA39); CONTAINS InterPro DOMAIN/s: IQ calmodulin-binding region (InterPro:IPR000048); BEST Arabidopsis thaliana protein match is: calmodulin-binding family protein (TAIR:AT2G26190.1); Has 290 Blast hits to 243 proteins in 49 species: Archae - 0; Bacteria - 2; Metazoa - 0; Fungi - 98; Plants - 184; Viru…
AT4G33467	47.8979	1.26115	0.0457932	AT4G33467	12.541	6.74232	5.78869e-37	AT4G33467.1 protein_coding unknown protein; Has 25 Blast hits to 25 proteins in 9 species: Archae - 0; Bacteria - 0; Metazoa - 0; Fungi - 0; Plants - 25; Viruses - 0; Other Eukaryotes - 0 (source: NCBI BLink).
AT4G33550	293.464	3.80902	5.43446e-13	AT4G33550	258.839	4.09864	3.49232e-103	AT4G33550.1 protein_coding Bifunctional inhibitor/lipid-transfer protein/seed storage 2S albumin superfamily protein Bifunctional inhibitor/lipid-transfer protein/seed storage 2S albumin superfamily protein; FUNCTIONS IN: lipid binding; INVOLVED IN: lipid transport; LOCATED IN: endomembrane system; EXPRESSED IN: 15 plant structures; EXPRESSED DURING: 6 growth stages; CONTAINS InterPro DOMAIN/s: B…
AT4G34990	16.4045	1.07469	0.00178552	AT4G34990	17.3534	1.00466	4.34511e-05	AT4G34990.1 protein_coding myb domain protein 32 Member of the R2R3 factor gene family. myb domain protein 32 (MYB32); CONTAINS InterPro DOMAIN/s: SANT, DNA-binding (InterPro:IPR001005), Homeodomain-like (InterPro:IPR009057), Myb, DNA-binding (InterPro:IPR014778), HTH transcriptional regulator, Myb-type, DNA-binding (InterPro:IPR017930), Homeodomain-related (InterPro:IPR012287), Myb transcription…
AT4G35190	22.1614	3.01394	3.78736e-14	AT4G35190	38.6546	4.19032	1.12885e-65	AT4G35190.1 protein_coding Putative lysine decarboxylase family protein Putative lysine decarboxylase family protein; CONTAINS InterPro DOMAIN/s: Conserved hypothetical protein CHP00730 (InterPro:IPR005269); BEST Arabidopsis thaliana protein match is: lysine decarboxylase family protein (TAIR:AT2G37210.1); Has 30201 Blast hits to 17322 proteins in 780 species: Archae - 12; Bacteria - 1396; Metazo…
AT4G36040	1281.64	1.11066	0.00286134	AT4G36040	118.78	1.63371	1.59473e-27	AT4G36040.1 protein_coding Chaperone DnaJ-domain superfamily protein Chaperone DnaJ-domain superfamily protein; FUNCTIONS IN: heat shock protein binding; INVOLVED IN: protein folding, response to stress; LOCATED IN: nucleus; EXPRESSED IN: 24 plant structures; EXPRESSED DURING: 14 growth stages; CONTAINS InterPro DOMAIN/s: Molecular chaperone, heat shock protein, Hsp40, DnaJ (InterPro:IPR015609), …
AT4G37390	706.995	2.7881	1.53292e-23	AT4G37390	383.178	4.9443	3.80923e-75	AT4G37390.1 protein_coding Auxin-responsive GH3 family protein Encodes an IAA-amido synthase that conjugates Asp and other amino acids to auxin in vitro. Lines carrying insertions in this gene are hypersensitive to auxin. May function as a negative component in auxin signaling by regulating auxin activity. BRU6; CONTAINS InterPro DOMAIN/s: GH3 auxin-responsive promoter (InterPro:IPR004993); BEST …
AT4G38080	692.233	1.21782	0.0070351	AT4G38080	368.12	5.09091	1.66159e-54	AT4G38080.1 protein_coding hydroxyproline-rich glycoprotein family protein hydroxyproline-rich glycoprotein family protein; FUNCTIONS IN: molecular_function unknown; INVOLVED IN: biological_process unknown; LOCATED IN: endomembrane system; EXPRESSED IN: embryo, hypocotyl, root; EXPRESSED DURING: C globular stage; BEST Arabidopsis thaliana protein match is: hydroxyproline-rich glycoprotein family …
AT4G39955	57.6249	1.17752	1.4567e-06	AT4G39955	73.0803	1.31053	8.37445e-18	AT4G39955.1 protein_coding alpha/beta-Hydrolases superfamily protein alpha/beta-Hydrolases superfamily protein; FUNCTIONS IN: hydrolase activity, catalytic activity; LOCATED IN: plasma membrane; EXPRESSED IN: 12 plant structures; EXPRESSED DURING: 6 growth stages; CONTAINS InterPro DOMAIN/s: Epoxide hydrolase-like (InterPro:IPR000639), Alpha/beta hydrolase fold-1 (InterPro:IPR000073); BEST Arabid…
AT5G01360	26.4853	1.36717	3.52584e-05	AT5G01360	23.5921	2.71618	4.14402e-23	AT5G01360.1 protein_coding Plant protein of unknown function (DUF828) Encodes a member of the TBL (TRICHOME BIREFRINGENCE-LIKE) gene family containing a plant-specific DUF231 (domain of unknown function) domain. TBL gene family has 46 members, two of which (TBR/AT5G06700 and TBL3/AT5G01360) have been shown to be involved in the synthesis and deposition of secondary wall cellulose, presumably by i…
AT5G01740	125.014	2.07876	1.58095e-09	AT5G01740	50.191	2.3653	8.84974e-25	AT5G01740.1 protein_coding Nuclear transport factor 2 (NTF2) family protein Nuclear transport factor 2 (NTF2) family protein; CONTAINS InterPro DOMAIN/s: Wound-induced protein, Wun1 (InterPro:IPR009798); BEST Arabidopsis thaliana protein match is: senescence associated gene 20 (TAIR:AT3G10985.1); Has 1807 Blast hits to 1807 proteins in 277 species: Archae - 0; Bacteria - 0; Metazoa - 736; Fungi -…
AT5G02020	112.516	1.06998	5.78283e-07	AT5G02020	69.7726	2.37912	8.46476e-42	AT5G02020.1 protein_coding Encodes a protein involved in salt tolerance, names SIS (Salt Induced Serine rich). unknown protein; FUNCTIONS IN: molecular_function unknown; INVOLVED IN: biological_process unknown; LOCATED IN: chloroplast; EXPRESSED IN: 13 plant structures; EXPRESSED DURING: 6 growth stages; BEST Arabidopsis thaliana protein match is: unknown protein (TAIR:AT5G59080.1); Has 77 Blast …
AT5G02540	379.782	4.47919	2.0082e-31	AT5G02540	19.1195	1.91825	7.38771e-13	AT5G02540.1 protein_coding NAD(P)-binding Rossmann-fold superfamily protein NAD(P)-binding Rossmann-fold superfamily protein; FUNCTIONS IN: oxidoreductase activity, binding, catalytic activity; INVOLVED IN: oxidation reduction, metabolic process; EXPRESSED IN: 22 plant structures; EXPRESSED DURING: 13 growth stages; CONTAINS InterPro DOMAIN/s: NAD(P)-binding domain (InterPro:IPR016040), Glucose/r…
AT5G02760	699.91	3.97097	2.48116e-32	AT5G02760	529.09	1.80313	5.18027e-22	AT5G02760.1 protein_coding Protein phosphatase 2C family protein Protein phosphatase 2C family protein; FUNCTIONS IN: protein serine/threonine phosphatase activity, catalytic activity; INVOLVED IN: protein amino acid dephosphorylation; LOCATED IN: protein serine/threonine phosphatase complex; EXPRESSED IN: 15 plant structures; EXPRESSED DURING: 10 growth stages; CONTAINS InterPro DOMAIN/s: Protei…
AT5G03490	32.6117	1.65815	4.62887e-08	AT5G03490	13.6352	1.73292	8.23416e-10	AT5G03490.1 protein_coding UDP-Glycosyltransferase superfamily protein UDP-Glycosyltransferase superfamily protein; FUNCTIONS IN: transferase activity, transferring hexosyl groups, UDP-glycosyltransferase activity, UDP-glucosyltransferase activity, transferase activity, transferring glycosyl groups; INVOLVED IN: metabolic process; LOCATED IN: cellular_component unknown; EXPRESSED IN: 14 plant str…
AT5G04120	24.435	5.84113	5.38089e-30	AT5G04120	16.8901	7.8851	6.67485e-42	AT5G04120.1 protein_coding Phosphoglycerate mutase family protein Phosphoglycerate mutase family protein; FUNCTIONS IN: catalytic activity; INVOLVED IN: metabolic process; LOCATED IN: cellular_component unknown; EXPRESSED IN: root; CONTAINS InterPro DOMAIN/s: Histidine phosphatase superfamily, clade-1 (InterPro:IPR013078), Phosphoglycerate/bisphosphoglycerate mutase, active site (InterPro:IPR0013…
AT5G04190	114.49	2.72968	1.20778e-07	AT5G04190	42.8705	2.13603	4.57032e-25	AT5G04190.1 protein_coding phytochrome kinase substrate 4 Encodes phytochrome kinase substrate 4, a phytochrome signaling component involved in phototropism. phytochrome kinase substrate 4 (PKS4); Has 1807 Blast hits to 1807 proteins in 277 species: Archae - 0; Bacteria - 0; Metazoa - 736; Fungi - 347; Plants - 385; Viruses - 0; Other Eukaryotes - 339 (source: NCBI BLink).
AT5G04220	65.673	1.1416	8.15018e-06	AT5G04220	32.0204	2.6772	1.31244e-29	AT5G04220.1 protein_coding Calcium-dependent lipid-binding (CaLB domain) family protein SYTC; CONTAINS InterPro DOMAIN/s: C2 membrane targeting protein (InterPro:IPR018029), C2 calcium/lipid-binding domain, CaLB (InterPro:IPR008973), C2 region (InterPro:IPR020477), C2 calcium-dependent membrane targeting (InterPro:IPR000008); BEST Arabidopsis thaliana protein match is: synaptotagmin A (TAIR:AT2G2…
AT5G05340	13.4612	3.2697	5.15592e-09	AT5G05340	15.7403	3.61485	4.51352e-14	AT5G05340.1 protein_coding Peroxidase superfamily protein Peroxidase superfamily protein; FUNCTIONS IN: protein binding, peroxidase activity; INVOLVED IN: response to oxidative stress, oxidation reduction; LOCATED IN: apoplast, cell wall; EXPRESSED IN: 9 plant structures; EXPRESSED DURING: LP.04 four leaves visible, 4 anthesis, C globular stage, petal differentiation and expansion stage; CONTAINS…
AT5G06870	150.531	1.31416	1.47806e-07	AT5G06870	56.1132	1.45974	8.19778e-12	AT5G06870.1 protein_coding polygalacturonase inhibiting protein 2 Encodes a polygalacturonase inhibiting protein involved in plant defense response. PGIPs inhibit the activity of pectin degrading enzymes such as those produced by fungal pathogens. PGIP2 is induced by fungal infection and methyl jasmonate. polygalacturonase inhibiting protein 2 (PGIP2); FUNCTIONS IN: polygalacturonase inhibitor ac…
AT5G06980	138.85	1.5368	0.0301136	AT5G06980	76.8386	6.4756	6.74481e-154	AT5G06980.1 protein_coding unknown protein; BEST Arabidopsis thaliana protein match is: unknown protein (TAIR:AT3G12320.1); Has 30201 Blast hits to 17322 proteins in 780 species: Archae - 12; Bacteria - 1396; Metazoa - 17338; Fungi - 3422; Plants - 5037; Viruses - 0; Other Eukaryotes - 2996 (source: NCBI BLink).
AT5G07010	228.948	2.10796	1.04119e-15	AT5G07010	91.6775	1.12942	1.44691e-09	AT5G07010.1 protein_coding sulfotransferase 2A Encodes a sulfotransferase that acts specifically on 11- and 12-hydroxyjasmonic acid. Transcript levels for this enzyme are increased by treatments with jasmonic acid (JA), 12-hydroxyJA, JA-isoleucine, and 12-oxyphytodienoic acid (a JA precursor). sulfotransferase 2A (ST2A); CONTAINS InterPro DOMAIN/s: Sulfotransferase domain (InterPro:IPR000863); BE…
AT5G07475	64.4532	1.10717	0.000758901	AT5G07475	65.4258	3.92801	2.12955e-48	AT5G07475.1 protein_coding Cupredoxin superfamily protein Cupredoxin superfamily protein; FUNCTIONS IN: electron carrier activity, copper ion binding; LOCATED IN: anchored to membrane; CONTAINS InterPro DOMAIN/s: Plastocyanin-like (InterPro:IPR003245), Cupredoxin (InterPro:IPR008972); BEST Arabidopsis thaliana protein match is: uclacyanin 1 (TAIR:AT2G32300.1); Has 30201 Blast hits to 17322 protei…
AT5G08760	20.1634	3.25662	9.80046e-09	AT5G08760	14.5512	4.71036	4.6594e-33	AT5G08760.1 protein_coding unknown protein; FUNCTIONS IN: molecular_function unknown; INVOLVED IN: biological_process unknown; LOCATED IN: endomembrane system; Has 3 Blast hits to 3 proteins in 2 species: Archae - 0; Bacteria - 0; Metazoa - 0; Fungi - 0; Plants - 3; Viruses - 0; Other Eukaryotes - 0 (source: NCBI BLink).
AT5G08790	248.967	1.51438	2.49737e-05	AT5G08790	104.929	1.095	9.50983e-11	AT5G08790.1 protein_coding NAC (No Apical Meristem) domain transcriptional regulator superfamily protein induced by wounding, belongs to a large family of putative transcriptional activators with NAC domain. ATAF2; CONTAINS InterPro DOMAIN/s: No apical meristem (NAM) protein (InterPro:IPR003441); BEST Arabidopsis thaliana protein match is: NAC domain containing protein 102 (TAIR:AT5G63790.1); Has…
AT5G09220	1102.28	1.38244	6.16291e-08	AT5G09220	369.588	1.9306	8.79301e-21	AT5G09220.1 protein_coding amino acid permease 2 member of AAAP family amino acid permease 2 (AAP2); CONTAINS InterPro DOMAIN/s: Amino acid transporter, transmembrane (InterPro:IPR013057); BEST Arabidopsis thaliana protein match is: amino acid permease 4 (TAIR:AT5G63850.1); Has 2701 Blast hits to 2684 proteins in 226 species: Archae - 0; Bacteria - 6; Metazoa - 573; Fungi - 420; Plants - 1375; Vi…
AT5G09480	213.879	2.46099	1.70069e-08	AT5G09480	207.21	5.7144	5.12894e-90	AT5G09480.1 protein_coding hydroxyproline-rich glycoprotein family protein hydroxyproline-rich glycoprotein family protein; FUNCTIONS IN: molecular_function unknown; INVOLVED IN: biological_process unknown; LOCATED IN: endomembrane system; EXPRESSED IN: 7 plant structures; EXPRESSED DURING: 4 anthesis, C globular stage, petal differentiation and expansion stage; Has 11004 Blast hits to 3872 prote…
AT5G09530	2104.02	1.39779	0.00396628	AT5G09530	1168.24	6.04675	8.61997e-74	AT5G09530.1 protein_coding hydroxyproline-rich glycoprotein family protein hydroxyproline-rich glycoprotein family protein; INVOLVED IN: biological_process unknown; LOCATED IN: endomembrane system; EXPRESSED IN: 7 plant structures; EXPRESSED DURING: 4 anthesis, C globular stage; BEST Arabidopsis thaliana protein match is: hydroxyproline-rich glycoprotein family protein (TAIR:AT5G09520.1); Has 567…
AT5G10100	37.1717	1.79898	3.49593e-09	AT5G10100	31.653	3.03299	1.78214e-39	AT5G10100.1 protein_coding Haloacid dehalogenase-like hydrolase (HAD) superfamily protein Haloacid dehalogenase-like hydrolase (HAD) superfamily protein; FUNCTIONS IN: catalytic activity, trehalose-phosphatase activity; INVOLVED IN: trehalose biosynthetic process, metabolic process; LOCATED IN: chloroplast; EXPRESSED IN: embryo, root; EXPRESSED DURING: C globular stage; CONTAINS InterPro DOMAIN/s…
AT5G10770	514.159	1.97131	1.72026e-12	AT5G10770	335.221	1.40492	2.8237e-11	AT5G10770.1 protein_coding Eukaryotic aspartyl protease family protein Eukaryotic aspartyl protease family protein; FUNCTIONS IN: DNA binding, aspartic-type endopeptidase activity; INVOLVED IN: proteolysis; EXPRESSED IN: 12 plant structures; EXPRESSED DURING: 4 anthesis, C globular stage, petal differentiation and expansion stage, E expanded cotyledon stage; CONTAINS InterPro DOMAIN/s: Peptidase …
AT5G12330	49.5857	1.57809	1.40088e-10	AT5G12330	36.2173	1.47364	2.41796e-11	AT5G12330.1 protein_coding Lateral root primordium (LRP) protein-related A member of SHI gene family. Arabidopsis thaliana has ten members that encode proteins with a RING finger-like zinc finger motif. Despite being highly divergent in sequence, many of the SHI-related genes are partially redundant in function and synergistically promote gynoecium, stamen and leaf development in Arabidopsis. Exp…
AT5G12970	32.9758	1.41845	4.50782e-05	AT5G12970	21.4293	1.46127	2.06534e-06	AT5G12970.1 protein_coding Calcium-dependent lipid-binding (CaLB domain) plant phosphoribosyltransferase family protein Calcium-dependent lipid-binding (CaLB domain) plant phosphoribosyltransferase family protein; FUNCTIONS IN: molecular_function unknown; INVOLVED IN: tryptophan biosynthetic process; LOCATED IN: cellular_component unknown; EXPRESSED IN: 15 plant structures; EXPRESSED DURING: 7 gr…
AT5G13330	107.704	1.77529	1.16605e-10	AT5G13330	67.0761	1.40542	1.86667e-16	AT5G13330.1 protein_coding related to AP2 6l encodes a member of the ERF (ethylene response factor) subfamily B-4 of ERF/AP2 transcription factor family. The protein contains one AP2 domain. There are 7 members in this subfamily. related to AP2 6l (Rap2.6L); FUNCTIONS IN: DNA binding, sequence-specific DNA binding transcription factor activity; INVOLVED IN: regulation of transcription, DNA-depend…
AT5G14130	109.193	1.30988	2.21357e-06	AT5G14130	102.982	4.21657	1.97898e-75	AT5G14130.1 protein_coding Peroxidase superfamily protein Peroxidase superfamily protein; FUNCTIONS IN: peroxidase activity, heme binding; INVOLVED IN: response to oxidative stress, oxidation reduction; LOCATED IN: endomembrane system; EXPRESSED IN: embryo, hypocotyl, fruit, root; EXPRESSED DURING: C globular stage; CONTAINS InterPro DOMAIN/s: Haem peroxidase (InterPro:IPR010255), Plant peroxidas…
AT5G14180	48.0835	1.45907	1.89005e-09	AT5G14180	11.7306	1.53386	1.94385e-07	AT5G14180.1 protein_coding Myzus persicae-induced lipase 1 Myzus persicae-induced lipase 1 (MPL1); FUNCTIONS IN: catalytic activity; INVOLVED IN: glycerol biosynthetic process, lipid metabolic process; LOCATED IN: endomembrane system; EXPRESSED IN: 7 plant structures; EXPRESSED DURING: L mature pollen stage, M germinated pollen stage, 4 anthesis, petal differentiation and expansion stage; CONTAIN…
AT5G14650	10.1953	3.49614	1.11914e-07	AT5G14650	26.1715	6.98206	1.12915e-52	AT5G14650.1 protein_coding Pectin lyase-like superfamily protein Pectin lyase-like superfamily protein; FUNCTIONS IN: polygalacturonase activity; INVOLVED IN: carbohydrate metabolic process; LOCATED IN: endomembrane system; EXPRESSED IN: 7 plant structures; EXPRESSED DURING: F mature embryo stage, LP.02 two leaves visible, petal differentiation and expansion stage; CONTAINS InterPro DOMAIN/s: Pec…
AT5G15960	518.208	2.03029	3.08285e-06	AT5G15960	1658.43	4.86068	3.89835e-107	AT5G15960.1 protein_coding stress-responsive protein (KIN1) / stress-induced protein (KIN1) cold and ABA inducible protein kin1, possibly functions as an anti-freeze protein. Transcript level of this gene is induced by cold, ABA, dehydration and osmoticum (mannitol). However, protein activity of GUS fused to the promoter of this gene is inhibited by cold treatment, suggesting an inhibition of the…
AT5G17860	141.593	1.24017	3.94966e-08	AT5G17860	86.0921	1.79312	7.94905e-31	AT5G17860.1 protein_coding calcium exchanger 7 calcium exchanger 7 (CAX7); FUNCTIONS IN: cation:cation antiporter activity, calcium:sodium antiporter activity; INVOLVED IN: cation transport, transmembrane transport; LOCATED IN: endomembrane system, integral to membrane; EXPRESSED IN: 19 plant structures; EXPRESSED DURING: 10 growth stages; CONTAINS InterPro DOMAIN/s: Sodium/calcium exchanger memb…
AT5G18130	300.748	1.42622	3.28026e-07	AT5G18130	75.4894	1.29381	1.88222e-10	AT5G18130.1 protein_coding unknown protein; BEST Arabidopsis thaliana protein match is: unknown protein (TAIR:AT3G03870.2); Has 1807 Blast hits to 1807 proteins in 277 species: Archae - 0; Bacteria - 0; Metazoa - 736; Fungi - 347; Plants - 385; Viruses - 0; Other Eukaryotes - 339 (source: NCBI BLink).
AT5G19410	75.9646	1.35101	0.0009651	AT5G19410	61.1611	4.68131	3.51655e-62	AT5G19410.1 protein_coding ABC-2 type transporter family protein ABC-2 type transporter family protein; FUNCTIONS IN: ATPase activity, coupled to transmembrane movement of substances; LOCATED IN: chloroplast, membrane; CONTAINS InterPro DOMAIN/s: ATPase, AAA+ type, core (InterPro:IPR003593), ABC transporter-like (InterPro:IPR003439), ABC-2 type transporter (InterPro:IPR013525), ABC transporter, c…
AT5G20190	259.422	1.50657	2.75328e-08	AT5G20190	255.111	1.33314	4.62444e-21	AT5G20190.1 protein_coding Tetratricopeptide repeat (TPR)-like superfamily protein Tetratricopeptide repeat (TPR)-like superfamily protein; FUNCTIONS IN: binding; INVOLVED IN: biological_process unknown; LOCATED IN: chloroplast; CONTAINS InterPro DOMAIN/s: Tetratricopeptide-like helical (InterPro:IPR011990), Tetratricopeptide repeat-containing (InterPro:IPR013026); BEST Arabidopsis thaliana prote…
AT5G20830	172.689	1.31202	9.30012e-08	AT5G20830	120.097	2.13261	9.52004e-25	AT5G20830.1 protein_coding sucrose synthase 1 Encodes a protein with sucrose synthase activity (SUS1). sucrose synthase 1 (SUS1); FUNCTIONS IN: UDP-glycosyltransferase activity, sucrose synthase activity; INVOLVED IN: in 6 processes; LOCATED IN: cellular_component unknown; EXPRESSED IN: 31 plant structures; EXPRESSED DURING: 14 growth stages; CONTAINS InterPro DOMAIN/s: Sucrose synthase, plant/cy…
AT5G22270	65.5476	1.72825	8.97768e-08	AT5G22270	14.5324	1.49443	9.34161e-08	AT5G22270.1 protein_coding unknown protein; BEST Arabidopsis thaliana protein match is: unknown protein (TAIR:AT3G11600.1); Has 136 Blast hits to 136 proteins in 15 species: Archae - 0; Bacteria - 0; Metazoa - 0; Fungi - 0; Plants - 136; Viruses - 0; Other Eukaryotes - 0 (source: NCBI BLink).
AT5G22290	41.6663	1.0797	0.000142416	AT5G22290	33.7685	1.72903	1.3601e-13	AT5G22290.1 protein_coding NAC domain containing protein 89 NAC domain containing protein 89 (NAC089); FUNCTIONS IN: sequence-specific DNA binding transcription factor activity; INVOLVED IN: multicellular organismal development, regulation of transcription; LOCATED IN: cellular_component unknown; EXPRESSED IN: 22 plant structures; EXPRESSED DURING: 12 growth stages; CONTAINS InterPro DOMAIN/s: No…
AT5G22300	37.6976	1.45505	1.46899e-06	AT5G22300	72.7756	1.91895	9.38643e-26	AT5G22300.1 protein_coding nitrilase 4 encodes a nitrilase isomer. The purified enzyme shows a strong substrate specificity for beta-cyano-L-alanine, a intermediate product of the cyanide detoxification pathway. nitrilase 4 (NIT4); CONTAINS InterPro DOMAIN/s: Nitrilase/cyanide hydratase and apolipoprotein N-acyltransferase (InterPro:IPR003010), Nitrilase/cyanide hydratase, conserved site (InterPr…
AT5G22460	19.5213	1.28481	0.00130121	AT5G22460	64.8842	2.77587	2.8052e-27	AT5G22460.1 protein_coding alpha/beta-Hydrolases superfamily protein alpha/beta-Hydrolases superfamily protein; FUNCTIONS IN: catalytic activity; INVOLVED IN: biological_process unknown; LOCATED IN: cell wall, vacuole, plant-type cell wall; EXPRESSED IN: 19 plant structures; EXPRESSED DURING: 12 growth stages; CONTAINS InterPro DOMAIN/s: Alpha/beta hydrolase fold-1 (InterPro:IPR000073); BEST Arab…
AT5G22500	1362.01	3.35007	3.18643e-29	AT5G22500	486.489	2.25421	4.49365e-30	AT5G22500.1 protein_coding fatty acid reductase 1 Encodes a member of the eight-member gene family encoding alcohol-forming fatty acyl-CoA reductases (FARs) identified in Arabidopsis thaliana. Three of the FARs, FAR1 (At5g22500), FAR4 (At3g44540) and FAR5 (At3g44550), are shown to generate the fatty alcohols found in root, seed coat, and wound-induced leaf tissue. fatty acid reductase 1 (FAR1); F…
AT5G24080	28.6421	2.68048	2.43563e-05	AT5G24080	62.5476	6.83273	1.45058e-114	AT5G24080.1 protein_coding Protein kinase superfamily protein Protein kinase superfamily protein; FUNCTIONS IN: protein serine/threonine kinase activity, protein kinase activity, kinase activity, ATP binding; INVOLVED IN: protein amino acid phosphorylation; LOCATED IN: cellular_component unknown; EXPRESSED IN: sperm cell, stamen; EXPRESSED DURING: 4 anthesis; CONTAINS InterPro DOMAIN/s: Protein k…
AT5G24770	18.7799	1.25349	0.0376536	AT5G24770	45.1659	1.37647	3.858e-08	AT5G24770.1 protein_coding vegetative storage protein 2 Has acid phosphatase activity dependent on the presence of divalent cations (Mg2+, Co2+, Zn2+, Mn2+) and anti-insect activity. Insects fed with the protein show a retarded development. Induced in response to abscisic acid, jasmonic acid, salt, water deficiency and wounding. vegetative storage protein 2 (VSP2); FUNCTIONS IN: acid phosphatase …
AT5G24780	16.622	1.1966	0.00137343	AT5G24780	26.4437	3.50449	2.96942e-33	AT5G24780.1 protein_coding vegetative storage protein 1 encodes an acid phosphatase similar to soybean vegetative storage proteins. Gene expression is induced by wounding and jasmonic acid. vegetative storage protein 1 (VSP1); FUNCTIONS IN: transcription factor binding, acid phosphatase activity; INVOLVED IN: response to jasmonic acid stimulus, response to wounding, defense response; LOCATED IN: …
AT5G25190	68.4889	4.39135	7.48558e-36	AT5G25190	19.0299	2.54832	1.90784e-18	AT5G25190.1 protein_coding Integrase-type DNA-binding superfamily protein encodes a member of the ERF (ethylene response factor) subfamily B-6 of ERF/AP2 transcription factor family. The protein contains one AP2 domain. There are 12 members in this subfamily including RAP2.11. Integrase-type DNA-binding superfamily protein; CONTAINS InterPro DOMAIN/s: DNA-binding, integrase-type (InterPro:IPR0161…
AT5G25440	67.3487	1.30782	0.000245856	AT5G25440	18.9768	1.12226	2.05644e-06	AT5G25440.1 protein_coding Protein kinase superfamily protein Protein kinase superfamily protein; FUNCTIONS IN: protein kinase activity, kinase activity, ATP binding; INVOLVED IN: protein amino acid phosphorylation, N-terminal protein myristoylation; LOCATED IN: nucleus, cytoplasm; EXPRESSED IN: 15 plant structures; EXPRESSED DURING: 9 growth stages; CONTAINS InterPro DOMAIN/s: Protein kinase, ca…
AT5G25610	1429.17	1.36608	0.000717654	AT5G25610	750.898	3.1018	2.16198e-52	AT5G25610.1 protein_coding BURP domain-containing protein responsive to dehydration 22 (RD22) mediated by ABA RESPONSIVE TO DESSICATION 22 (RD22); FUNCTIONS IN: nutrient reservoir activity; INVOLVED IN: response to desiccation, response to salt stress, response to abscisic acid stimulus; LOCATED IN: endomembrane system; EXPRESSED IN: 21 plant structures; EXPRESSED DURING: 13 growth stages; CONTAI…
AT5G28510	50.4659	7.86826	9.41458e-27	AT5G28510	88.9344	7.4608	4.75155e-150	AT5G28510.1 protein_coding beta glucosidase 24 beta glucosidase 24 (BGLU24); FUNCTIONS IN: cation binding, hydrolase activity, hydrolyzing O-glycosyl compounds, catalytic activity; INVOLVED IN: carbohydrate metabolic process; LOCATED IN: endomembrane system; CONTAINS InterPro DOMAIN/s: Glycoside hydrolase, family 1 (InterPro:IPR001360), Glycoside hydrolase, family 1, active site (InterPro:IPR0181…
AT5G28520	37.2042	6.42606	8.0362e-19	AT5G28520	18.4594	6.87354	3.31881e-75	AT5G28520.1 protein_coding Mannose-binding lectin superfamily protein Mannose-binding lectin superfamily protein; CONTAINS InterPro DOMAIN/s: Mannose-binding lectin (InterPro:IPR001229); BEST Arabidopsis thaliana protein match is: jacalin lectin family protein (TAIR:AT1G33790.2); Has 1391 Blast hits to 637 proteins in 31 species: Archae - 0; Bacteria - 2; Metazoa - 0; Fungi - 0; Plants - 1383; Vi…
AT5G35970	1127.96	1.23899	0.0173806	AT5G35970	602.1	2.58865	1.21043e-50	AT5G35970.1 protein_coding P-loop containing nucleoside triphosphate hydrolases superfamily protein P-loop containing nucleoside triphosphate hydrolases superfamily protein; FUNCTIONS IN: hydrolase activity, DNA binding, ATP binding; INVOLVED IN: biological_process unknown; LOCATED IN: chloroplast, chloroplast envelope; EXPRESSED IN: 22 plant structures; EXPRESSED DURING: 13 growth stages; CONTAI…
AT5G36220	25.7428	2.00746	3.40886e-06	AT5G36220	22.8413	1.64402	2.18669e-13	AT5G36220.1 protein_coding cytochrome p450 81d1 member of CYP81D cytochrome p450 81d1 (CYP81D1); FUNCTIONS IN: electron carrier activity, monooxygenase activity, iron ion binding, oxygen binding, heme binding; INVOLVED IN: oxidation reduction; LOCATED IN: endomembrane system; EXPRESSED IN: 18 plant structures; EXPRESSED DURING: 8 growth stages; CONTAINS InterPro DOMAIN/s: Cytochrome P450 (InterPr…
AT5G37500	78.2879	1.37259	2.35803e-07	AT5G37500	55.2739	3.4108	4.84795e-55	AT5G37500.1 protein_coding gated outwardly-rectifying K+ channel Encodes a guard cell outward potassium channel. Belongs to the Shaker family K+ channel. This family includes five groups based on phylogenetic analysis (FEBS Letters (2007) 581: 2357): I (inward rectifying channel): AKT1 (AT2G26650), AKT5 (AT4G32500) and SPIK (also known as AKT6, AT2G25600); II (inward rectifying channel): KAT1 (AT…
AT5G37690	95.2282	2.7879	2.74125e-08	AT5G37690	132.558	5.63307	1.48354e-58	AT5G37690.1 protein_coding SGNH hydrolase-type esterase superfamily protein SGNH hydrolase-type esterase superfamily protein; FUNCTIONS IN: lipase activity, hydrolase activity, acting on ester bonds; INVOLVED IN: lipid metabolic process; LOCATED IN: endomembrane system; EXPRESSED IN: shoot, hypocotyl, root; CONTAINS InterPro DOMAIN/s: Lipase, GDSL (InterPro:IPR001087), Esterase, SGNH hydrolase-ty…
AT5G37990	104.478	6.05826	1.41473e-39	AT5G37990	48.0343	5.31667	1.54415e-26	AT5G37990.1 protein_coding S-adenosyl-L-methionine-dependent methyltransferases superfamily protein S-adenosyl-L-methionine-dependent methyltransferases superfamily protein; FUNCTIONS IN: S-adenosylmethionine-dependent methyltransferase activity, methyltransferase activity; INVOLVED IN: biological_process unknown; LOCATED IN: endomembrane system; EXPRESSED IN: hypocotyl, root; CONTAINS InterPro D…
AT5G39610	154.634	3.51762	7.22447e-32	AT5G39610	28.0413	2.01515	1.4887e-21	AT5G39610.1 protein_coding NAC domain containing protein 6 Encodes a NAC-domain transcription factor. Positively regulates aging-induced cell death and senescence in leaves. This gene is upregulated in response to salt stress in wildtype as well as NTHK1 transgenic lines although in the latter case the induction was drastically reduced. It was also upregulated by ABA, ACC and NAA treatment, altho…
AT5G40420	18.3516	3.42071	4.52723e-05	AT5G40420	106.401	5.35606	4.12779e-05	AT5G40420.1 protein_coding oleosin 2 Encodes oleosin2, a protein found in oil bodies, involved in seed lipid accumulation. Suppression of OLEO1 (and OLEO2) resulted in an aberrant phenotype of embryo cells that contain unusually large oilbodies that are not normally observed in seeds. Changes in the size of oilbodies caused disruption of storage organelles, altering accumulation of lipids and pro…
AT5G40640	51.6059	1.12559	0.000250343	AT5G40640	42.5962	1.85527	3.99595e-16	AT5G40640.1 protein_coding unknown protein; LOCATED IN: plasma membrane; EXPRESSED IN: 19 plant structures; EXPRESSED DURING: 7 growth stages; BEST Arabidopsis thaliana protein match is: unknown protein (TAIR:AT3G27390.1); Has 104 Blast hits to 102 proteins in 14 species: Archae - 0; Bacteria - 0; Metazoa - 2; Fungi - 0; Plants - 101; Viruses - 0; Other Eukaryotes - 1 (source: NCBI BLink).
AT5G41570	16.2198	3.05125	7.61585e-12	AT5G41570	14.0625	5.78953	6.54173e-40	AT5G41570.1 protein_coding WRKY DNA-binding protein 24 member of WRKY Transcription Factor; Group II-c WRKY DNA-binding protein 24 (WRKY24); CONTAINS InterPro DOMAIN/s: DNA-binding WRKY (InterPro:IPR003657); BEST Arabidopsis thaliana protein match is: WRKY DNA-binding protein 56 (TAIR:AT1G64000.1); Has 1807 Blast hits to 1807 proteins in 277 species: Archae - 0; Bacteria - 0; Metazoa - 736; Fungi…
AT5G42530	171.081	2.41857	1.95572e-07	AT5G42530	174.729	1.06017	6.32616e-08	AT5G42530.1 protein_coding unknown protein; FUNCTIONS IN: molecular_function unknown; INVOLVED IN: biological_process unknown; LOCATED IN: endomembrane system; BEST Arabidopsis thaliana protein match is: unknown protein (TAIR:AT2G25510.2); Has 30201 Blast hits to 17322 proteins in 780 species: Archae - 12; Bacteria - 1396; Metazoa - 17338; Fungi - 3422; Plants - 5037; Viruses - 0; Other Eukaryote…
AT5G42600	13.9406	4.31254	3.53799e-11	AT5G42600	21.2592	4.75512	1.12476e-24	AT5G42600.1 protein_coding marneral synthase Encodes an oxidosqualene synthase that produces the monocyclic triterpene marneral. marneral synthase (MRN1); CONTAINS InterPro DOMAIN/s: Terpene synthase, conserved site (InterPro:IPR002365), Terpenoid cylases/protein prenyltransferase alpha-alpha toroid (InterPro:IPR008930), Squalene cyclase (InterPro:IPR018333), Prenyltransferase/squalene oxidase (I…
AT5G42650	226.736	1.06207	2.20917e-05	AT5G42650	259.33	1.59456	2.14002e-31	AT5G42650.1 protein_coding allene oxide synthase Encodes a member of the cytochrome p450 CYP74 gene family that functions as an allene oxide synthase. This enzyme catalyzes dehydration of the hydroperoxide to an unstable allene oxide in the JA biosynthetic pathway. It shows a dual catalytic activity, the major one being a 13-AOS but also expressing a 9-AOS activity. allene oxide synthase (AOS); F…
AT5G43150	72.0641	1.1439	2.05801e-05	AT5G43150	79.9843	1.18935	1.70455e-10	AT5G43150.1 protein_coding unknown protein; FUNCTIONS IN: molecular_function unknown; INVOLVED IN: biological_process unknown; LOCATED IN: mitochondrion; EXPRESSED IN: 22 plant structures; EXPRESSED DURING: 13 growth stages; Has 1807 Blast hits to 1807 proteins in 277 species: Archae - 0; Bacteria - 0; Metazoa - 736; Fungi - 347; Plants - 385; Viruses - 0; Other Eukaryotes - 339 (source: NCBI BLi…
AT5G43450	290.788	1.283	3.91818e-06	AT5G43450	99.0056	2.20743	2.19591e-25	AT5G43450.1 protein_coding 2-oxoglutarate (2OG) and Fe(II)-dependent oxygenase superfamily protein encodes a protein whose sequence is similar to ACC oxidase 2-oxoglutarate (2OG) and Fe(II)-dependent oxygenase superfamily protein; CONTAINS InterPro DOMAIN/s: Oxoglutarate/iron-dependent oxygenase (InterPro:IPR005123); BEST Arabidopsis thaliana protein match is: 2-oxoglutarate (2OG) and Fe(II)-depe…
AT5G43690	14.9122	4.08646	6.38151e-16	AT5G43690	13.4404	1.62872	2.29781e-06	AT5G43690.1 protein_coding P-loop containing nucleoside triphosphate hydrolases superfamily protein P-loop containing nucleoside triphosphate hydrolases superfamily protein; FUNCTIONS IN: sulfotransferase activity; INVOLVED IN: biological_process unknown; LOCATED IN: cellular_component unknown; EXPRESSED IN: root; CONTAINS InterPro DOMAIN/s: Sulfotransferase domain (InterPro:IPR000863); BEST Arab…
AT5G43840	24.336	2.768	7.96729e-07	AT5G43840	21.981	11.4968	9.01327e-73	AT5G43840.1 protein_coding heat shock transcription factor A6A member of Heat Stress Transcription Factor (Hsf) family heat shock transcription factor A6A (HSFA6A); FUNCTIONS IN: DNA binding, sequence-specific DNA binding transcription factor activity; INVOLVED IN: regulation of transcription, DNA-dependent; LOCATED IN: nucleus; EXPRESSED IN: leaf; EXPRESSED DURING: LP.04 four leaves visible; CON…
AT5G44260	530.832	2.36584	2.55527e-19	AT5G44260	67.6951	3.45359	1.87506e-44	AT5G44260.1 protein_coding Zinc finger C-x8-C-x5-C-x3-H type family protein Zinc finger C-x8-C-x5-C-x3-H type family protein; CONTAINS InterPro DOMAIN/s: Zinc finger, CCCH-type (InterPro:IPR000571); BEST Arabidopsis thaliana protein match is: Zinc finger C-x8-C-x5-C-x3-H type family protein (TAIR:AT1G03790.1); Has 1182 Blast hits to 968 proteins in 143 species: Archae - 0; Bacteria - 0; Metazoa -…
AT5G44390	32.7363	2.21772	1.74463e-08	AT5G44390	38.5631	1.62917	6.16673e-18	AT5G44390.1 protein_coding FAD-binding Berberine family protein FAD-binding Berberine family protein; FUNCTIONS IN: electron carrier activity, oxidoreductase activity, FAD binding, catalytic activity; LOCATED IN: endomembrane system; EXPRESSED IN: cotyledon, embryo, hypocotyl, root, stamen; EXPRESSED DURING: 4 anthesis, C globular stage; CONTAINS InterPro DOMAIN/s: FAD-linked oxidase, FAD-binding…
AT5G44400	25.294	1.33155	0.000136324	AT5G44400	20.9228	1.38459	4.05697e-07	AT5G44400.1 protein_coding FAD-binding Berberine family protein FAD-binding Berberine family protein; FUNCTIONS IN: electron carrier activity, oxidoreductase activity, FAD binding, catalytic activity; LOCATED IN: cell wall; EXPRESSED IN: 18 plant structures; EXPRESSED DURING: 10 growth stages; CONTAINS InterPro DOMAIN/s: FAD-linked oxidase, FAD-binding, subdomain 2 (InterPro:IPR016168), FAD-bindi…
AT5G44550	151.726	1.66976	7.5274e-07	AT5G44550	105.558	4.19614	2.87332e-40	AT5G44550.1 protein_coding Uncharacterised protein family (UPF0497) Uncharacterised protein family (UPF0497); FUNCTIONS IN: molecular_function unknown; INVOLVED IN: biological_process unknown; LOCATED IN: endomembrane system; EXPRESSED IN: hypocotyl, root; CONTAINS InterPro DOMAIN/s: Uncharacterised protein family UPF0497, trans-membrane plant (InterPro:IPR006702), Uncharacterised protein family …
AT5G44580	686.741	1.54481	5.8463e-08	AT5G44580	401.737	1.3607	5.14803e-17	AT5G44580.1 protein_coding unknown protein; FUNCTIONS IN: molecular_function unknown; INVOLVED IN: biological_process unknown; LOCATED IN: endomembrane system; EXPRESSED IN: 18 plant structures; EXPRESSED DURING: 12 growth stages; BEST Arabidopsis thaliana protein match is: unknown protein (TAIR:AT5G44582.1); Has 30201 Blast hits to 17322 proteins in 780 species: Archae - 12; Bacteria - 1396; Met…
AT5G45380	88.6034	1.59959	1.29256e-12	AT5G45380	18.7113	1.00236	0.00105745	AT5G45380.1 protein_coding solute:sodium symporters;urea transmembrane transporters DEGRADATION OF UREA 3 (DUR3); CONTAINS InterPro DOMAIN/s: Sodium/solute symporter, subgroup (InterPro:IPR019900), Sodium/solute symporter (InterPro:IPR001734); Has 9388 Blast hits to 9377 proteins in 1702 species: Archae - 173; Bacteria - 6389; Metazoa - 719; Fungi - 340; Plants - 51; Viruses - 0; Other Eukaryotes…
AT5G46080	18.7141	1.64645	1.14812e-07	AT5G46080	13.0545	1.42202	6.43512e-06	AT5G46080.1 protein_coding Protein kinase superfamily protein Protein kinase superfamily protein; FUNCTIONS IN: protein kinase activity, kinase activity, ATP binding; INVOLVED IN: protein amino acid phosphorylation; LOCATED IN: endomembrane system; EXPRESSED IN: 22 plant structures; EXPRESSED DURING: 12 growth stages; CONTAINS InterPro DOMAIN/s: Protein kinase, catalytic domain (InterPro:IPR00071…
AT5G47060	71.8545	2.06797	3.32902e-12	AT5G47060	117.226	1.26852	6.63264e-09	AT5G47060.1 protein_coding Protein of unknown function (DUF581) Protein of unknown function (DUF581); CONTAINS InterPro DOMAIN/s: Protein of unknown function DUF581 (InterPro:IPR007650); BEST Arabidopsis thaliana protein match is: Protein of unknown function (DUF581) (TAIR:AT4G17670.1); Has 1807 Blast hits to 1807 proteins in 277 species: Archae - 0; Bacteria - 0; Metazoa - 736; Fungi - 347; Plan…
AT5G47220	71.4681	1.67494	0.00142833	AT5G47220	21.6826	1.09343	0.00236415	AT5G47220.1 protein_coding ethylene responsive element binding factor 2 Encodes a member of the ERF (ethylene response factor) subfamily B-3 of ERF/AP2 transcription factor family (ATERF-2). The protein contains one AP2 domain. Functions as activator of GCC boxdependent transcription. Positive regulator of JA-responsive defense genes and resistance to F. oxysporum and enhances JA inhibition of ro…
AT5G47635	25.956	1.59981	4.63108e-05	AT5G47635	32.1024	5.10452	9.07022e-55	AT5G47635.1 protein_coding Pollen Ole e 1 allergen and extensin family protein Pollen Ole e 1 allergen and extensin family protein; FUNCTIONS IN: molecular_function unknown; INVOLVED IN: biological_process unknown; LOCATED IN: endomembrane system; EXPRESSED IN: 8 plant structures; EXPRESSED DURING: 4 anthesis, petal differentiation and expansion stage; CONTAINS InterPro DOMAIN/s: Pollen Ole e 1 a…
AT5G47740	44.5688	1.2919	3.60244e-07	AT5G47740	25.77	2.36163	5.09547e-19	AT5G47740.1 protein_coding Adenine nucleotide alpha hydrolases-like superfamily protein Adenine nucleotide alpha hydrolases-like superfamily protein; FUNCTIONS IN: molecular_function unknown; INVOLVED IN: response to stress; LOCATED IN: cellular_component unknown; EXPRESSED IN: root; CONTAINS InterPro DOMAIN/s: UspA (InterPro:IPR006016), Rossmann-like alpha/beta/alpha sandwich fold (InterPro:IPR0…
AT5G48150	325.848	1.51594	4.98757e-15	AT5G48150	223.523	1.35575	1.54292e-24	AT5G48150.1 protein_coding GRAS family transcription factor Member of GRAS gene family. Semi-dominant mutant has a reduced response to far-red light and appears to act early in the phytochrome A signaling pathway. phytochrome a signal transduction 1 (PAT1); CONTAINS InterPro DOMAIN/s: Transcription factor GRAS (InterPro:IPR005202); BEST Arabidopsis thaliana protein match is: SCARECROW-like 21 (TA…
AT5G48180	1215.14	1.16858	7.11673e-06	AT5G48180	400.929	1.11442	2.48474e-15	AT5G48180.1 protein_coding nitrile specifier protein 5 Encodes a nitrile-specifier protein NSP5. NSP5 is one out of five (At3g16400/NSP1, At2g33070/NSP2, At3g16390/NSP3, At3g16410/NSP4 and At5g48180/NSP5) A. thaliana epithiospecifier protein (ESP) homologues that promote simple nitrile, but not epithionitrile or thiocyanate formation. nitrile specifier protein 5 (NSP5); FUNCTIONS IN: molecular_fu…
AT5G48540	98.3115	1.37906	3.21438e-06	AT5G48540	52.6795	1.77434	7.42068e-15	AT5G48540.1 protein_coding receptor-like protein kinase-related family protein receptor-like protein kinase-related family protein; FUNCTIONS IN: molecular_function unknown; INVOLVED IN: response to karrikin; LOCATED IN: endomembrane system; EXPRESSED IN: 21 plant structures; EXPRESSED DURING: 13 growth stages; CONTAINS InterPro DOMAIN/s: Protein of unknown function DUF26 (InterPro:IPR002902); BE…
AT5G49340	10.5461	2.50471	7.68939e-05	AT5G49340	11.3081	6.86758	2.27771e-40	AT5G49340.1 protein_coding TRICHOME BIREFRINGENCE-LIKE 4 Encodes a member of the TBL (TRICHOME BIREFRINGENCE-LIKE) gene family containing a plant-specific DUF231 (domain of unknown function) domain. TBL gene family has 46 members, two of which (TBR/AT5G06700 and TBL3/AT5G01360) have been shown to be involved in the synthesis and deposition of secondary wall cellulose, presumably by influencing th…
AT5G49350	42.5928	3.65118	1.09406e-07	AT5G49350	59.4263	6.31843	1.27431e-92	AT5G49350.1 protein_coding Glycine-rich protein family Glycine-rich protein family; FUNCTIONS IN: molecular_function unknown; INVOLVED IN: biological_process unknown; LOCATED IN: endomembrane system; EXPRESSED IN: hypocotyl, root; BEST Arabidopsis thaliana protein match is: unknown protein (TAIR:AT1G56320.1); Has 238380 Blast hits to 50570 proteins in 2556 species: Archae - 501; Bacteria - 82085;…
AT5G49690	57.5926	2.28976	4.54041e-21	AT5G49690	17.7571	1.30836	6.30963e-06	AT5G49690.1 protein_coding UDP-Glycosyltransferase superfamily protein UDP-Glycosyltransferase superfamily protein; FUNCTIONS IN: transferase activity, transferring glycosyl groups; INVOLVED IN: metabolic process; CONTAINS InterPro DOMAIN/s: UDP-glucuronosyl/UDP-glucosyltransferase (InterPro:IPR002213); BEST Arabidopsis thaliana protein match is: UDP-Glycosyltransferase superfamily protein (TAIR:…
AT5G50100	67.6357	1.44768	1.14673e-08	AT5G50100	90.6084	1.76661	5.15388e-31	AT5G50100.1 protein_coding Putative thiol-disulphide oxidoreductase DCC Putative thiol-disulphide oxidoreductase DCC; FUNCTIONS IN: molecular_function unknown; INVOLVED IN: biological_process unknown; LOCATED IN: mitochondrion; EXPRESSED IN: 22 plant structures; EXPRESSED DURING: 15 growth stages; CONTAINS InterPro DOMAIN/s: Thioredoxin-like fold (InterPro:IPR012336), Putative thiol-disulphide ox…
AT5G50260	39.7592	2.74664	5.38698e-17	AT5G50260	21.2565	3.91232	1.69684e-23	AT5G50260.1 protein_coding Cysteine proteinases superfamily protein Cysteine proteinases superfamily protein; FUNCTIONS IN: cysteine-type endopeptidase activity, cysteine-type peptidase activity; INVOLVED IN: proteolysis; LOCATED IN: endomembrane system; EXPRESSED IN: 8 plant structures; EXPRESSED DURING: 4 anthesis, C globular stage, petal differentiation and expansion stage; CONTAINS InterPro D…
AT5G50335	39.0679	3.63835	4.0623e-29	AT5G50335	21.1076	1.14043	3.67953e-06	AT5G50335.1 protein_coding unknown protein; Has 30201 Blast hits to 17322 proteins in 780 species: Archae - 12; Bacteria - 1396; Metazoa - 17338; Fungi - 3422; Plants - 5037; Viruses - 0; Other Eukaryotes - 2996 (source: NCBI BLink).
AT5G50360	22.9766	2.25216	0.000518735	AT5G50360	24.6889	6.96307	2.21618e-39	AT5G50360.1 protein_coding unknown protein; BEST Arabidopsis thaliana protein match is: unknown protein (TAIR:AT3G48510.1); Has 1807 Blast hits to 1807 proteins in 277 species: Archae - 0; Bacteria - 0; Metazoa - 736; Fungi - 347; Plants - 385; Viruses - 0; Other Eukaryotes - 339 (source: NCBI BLink).
AT5G52330	17.173	1.61179	1.07259e-05	AT5G52330	12.8855	1.26559	0.000915981	AT5G52330.1 protein_coding TRAF-like superfamily protein TRAF-like superfamily protein; CONTAINS InterPro DOMAIN/s: TRAF-like (InterPro:IPR008974), MATH (InterPro:IPR002083), TRAF-type (InterPro:IPR013322); BEST Arabidopsis thaliana protein match is: TRAF-like superfamily protein (TAIR:AT1G04300.1); Has 1080 Blast hits to 1018 proteins in 130 species: Archae - 0; Bacteria - 2; Metazoa - 66; Fungi…
AT5G52570	51.3919	2.79043	0.000947339	AT5G52570	64.0985	5.2696	1.43468e-143	AT5G52570.1 protein_coding beta-carotene hydroxylase 2 Converts &#946;-carotene to zeaxanthin via cryptoxanthin. beta-carotene hydroxylase 2 (BETA-OHASE 2); FUNCTIONS IN: carotene beta-ring hydroxylase activity; INVOLVED IN: xanthophyll biosynthetic process, carotene metabolic process; LOCATED IN: endoplasmic reticulum, chloroplast; EXPRESSED IN: 20 plant structures; EXPRESSED DURING: 11 growth s…
AT5G52900	169.971	4.12386	1.1328e-26	AT5G52900	46.5858	2.08801	5.44659e-27	AT5G52900.1 protein_coding unknown protein; Has 30201 Blast hits to 17322 proteins in 780 species: Archae - 12; Bacteria - 1396; Metazoa - 17338; Fungi - 3422; Plants - 5037; Viruses - 0; Other Eukaryotes - 2996 (source: NCBI BLink).
AT5G53420	176.167	1.26441	0.000128276	AT5G53420	166.406	1.16049	5.94208e-16	AT5G53420.1 protein_coding CCT motif family protein CCT motif family protein; FUNCTIONS IN: molecular_function unknown; INVOLVED IN: biological_process unknown; LOCATED IN: cellular_component unknown; EXPRESSED IN: 23 plant structures; EXPRESSED DURING: 13 growth stages; CONTAINS InterPro DOMAIN/s: CCT domain (InterPro:IPR010402); BEST Arabidopsis thaliana protein match is: CCT motif family prote…
AT5G53990	25.3556	1.04564	0.000892299	AT5G53990	33.7246	1.05523	1.19301e-05	AT5G53990.1 protein_coding UDP-Glycosyltransferase superfamily protein UDP-Glycosyltransferase superfamily protein; FUNCTIONS IN: transferase activity, transferring glycosyl groups; INVOLVED IN: metabolic process; EXPRESSED IN: root; CONTAINS InterPro DOMAIN/s: UDP-glucuronosyl/UDP-glucosyltransferase (InterPro:IPR002213); BEST Arabidopsis thaliana protein match is: UDP-Glycosyltransferase superf…
AT5G54165	14.8703	1.28751	0.0252495	AT5G54165	11.9046	3.49991	3.93391e-25	AT5G54165.1 protein_coding unknown protein; FUNCTIONS IN: molecular_function unknown; INVOLVED IN: biological_process unknown; LOCATED IN: cellular_component unknown; Has 30201 Blast hits to 17322 proteins in 780 species: Archae - 12; Bacteria - 1396; Metazoa - 17338; Fungi - 3422; Plants - 5037; Viruses - 0; Other Eukaryotes - 2996 (source: NCBI BLink).
AT5G54470	13.7873	1.79773	0.00196713	AT5G54470	13.4521	4.30964	5.31327e-46	AT5G54470.1 protein_coding B-box type zinc finger family protein B-box type zinc finger family protein; FUNCTIONS IN: sequence-specific DNA binding transcription factor activity, zinc ion binding; INVOLVED IN: response to cold, regulation of transcription; LOCATED IN: intracellular; EXPRESSED IN: 11 plant structures; EXPRESSED DURING: 4 anthesis, F mature embryo stage, petal differentiation and e…
AT5G54490	37.1048	1.37153	0.00379943	AT5G54490	60.8897	1.88812	1.18679e-18	AT5G54490.1 protein_coding pinoid-binding protein 1 Encodes a PINOID (PID)-binding protein containing putative EF-hand calcium-binding motifs. The interaction is dependent on the presence of calcium. mRNA expression is up-regulated by auxin. Not a phosphorylation target of PID, likely acts upstream of PID to regulate the activity of this protein in response to changes in calcium levels. pinoid-bi…
AT5G54510	579.537	1.44341	4.50181e-08	AT5G54510	485.614	2.0218	6.72744e-30	AT5G54510.1 protein_coding Auxin-responsive GH3 family protein Encodes an IAA-amido synthase that conjugates Ala, Asp, Phe, and Trp to auxin. Lines overexpressing this gene accumulate IAA-ASP and are hypersensitive to several auxins. Identified as a dominant mutation that displays shorter hypocotyls in light grown plants when compared to wild type siblings. Protein is similar to auxin inducible g…
AT5G55970	151.944	1.07913	8.18342e-07	AT5G55970	36.599	1.29986	0.000105314	AT5G55970.1 protein_coding RING/U-box superfamily protein RING/U-box superfamily protein; FUNCTIONS IN: zinc ion binding; LOCATED IN: chloroplast; EXPRESSED IN: 15 plant structures; EXPRESSED DURING: LP.06 six leaves visible, LP.04 four leaves visible, 4 anthesis, 4 leaf senescence stage, petal differentiation and expansion stage; CONTAINS InterPro DOMAIN/s: Zinc finger, RING-type (InterPro:IPR00…
AT5G56620	11.2423	1.89023	2.12301e-06	AT5G56620	13.2057	3.73945	1.41868e-24	AT5G56620.1 protein_coding NAC domain containing protein 99 NAC domain containing protein 99 (NAC099); FUNCTIONS IN: sequence-specific DNA binding transcription factor activity; INVOLVED IN: multicellular organismal development, regulation of transcription; LOCATED IN: cellular_component unknown; EXPRESSED IN: hypocotyl; CONTAINS InterPro DOMAIN/s: No apical meristem (NAM) protein (InterPro:IPR00…
AT5G57040	361.746	1.25823	9.18655e-08	AT5G57040	194.997	1.92182	5.46045e-44	AT5G57040.1 protein_coding Lactoylglutathione lyase / glyoxalase I family protein Lactoylglutathione lyase / glyoxalase I family protein; FUNCTIONS IN: catalytic activity; INVOLVED IN: metabolic process; LOCATED IN: chloroplast; EXPRESSED IN: 23 plant structures; EXPRESSED DURING: 15 growth stages; CONTAINS InterPro DOMAIN/s: Glyoxalase/bleomycin resistance protein/dioxygenase (InterPro:IPR004360…
AT5G57050	148.876	1.09898	6.21014e-05	AT5G57050	76.5261	3.35769	1.70031e-76	AT5G57050.1 protein_coding Protein phosphatase 2C family protein Encodes a protein phosphatase 2C and is involved in ABA signal transduction. Binds fibrillin preprotein in vitro and in vivo. ABA INSENSITIVE 2 (ABI2); CONTAINS InterPro DOMAIN/s: Protein phosphatase 2C, manganese/magnesium aspartate binding site (InterPro:IPR000222), Protein phosphatase 2C-related (InterPro:IPR001932), Protein phos…
AT5G57240	365.119	2.9959	2.71265e-17	AT5G57240	252.832	3.43584	1.05651e-64	AT5G57240.1 protein_coding OSBP(oxysterol binding protein)-related protein 4C OSBP(oxysterol binding protein)-related protein 4C (ORP4C); FUNCTIONS IN: oxysterol binding; INVOLVED IN: steroid metabolic process; LOCATED IN: cellular_component unknown; EXPRESSED IN: 9 plant structures; EXPRESSED DURING: L mature pollen stage, M germinated pollen stage, 4 anthesis, petal differentiation and expansio…
AT5G57345	157.901	1.29961	0.00322198	AT5G57345	156.315	1.02431	2.92765e-10	AT5G57345.1 protein_coding unknown protein; Has 30201 Blast hits to 17322 proteins in 780 species: Archae - 12; Bacteria - 1396; Metazoa - 17338; Fungi - 3422; Plants - 5037; Viruses - 0; Other Eukaryotes - 2996 (source: NCBI BLink).
AT5G58670	16.9035	1.69048	2.05304e-07	AT5G58670	13.8156	1.98725	3.2498e-11	AT5G58670.1 protein_coding phospholipase C1 phosphatidylinositol-specific phospholipase C is induced to a significant extent under various environmental stresses, such as dehydration, salinity, and low temperature. May play a role in secondary ABA response. There are two genes called ATPLC1, one corresponding to AT4g38530 and one corresponding ot AT5g58670 (this one). phospholipase C1 (PLC1); CON…
AT5G58860	251.959	2.03376	7.72987e-06	AT5G58860	200.294	5.10487	8.96202e-65	AT5G58860.1 protein_coding cytochrome P450, family 86, subfamily A, polypeptide 1 Encodes a member of the CYP86A subfamily of cytochrome p450 genes. Expressed significantly only in root tissue. "cytochrome P450, family 86, subfamily A, polypeptide 1" (CYP86A1); FUNCTIONS IN: alkane 1-monooxygenase activity, oxygen binding; INVOLVED IN: fatty acid metabolic process, suberin biosynthetic process; L…
AT5G59080	96.4357	1.22003	0.000311943	AT5G59080	33.5766	2.18745	4.04825e-25	AT5G59080.1 protein_coding unknown protein; FUNCTIONS IN: molecular_function unknown; INVOLVED IN: response to oxidative stress; LOCATED IN: chloroplast; EXPRESSED IN: 18 plant structures; EXPRESSED DURING: 9 growth stages; BEST Arabidopsis thaliana protein match is: unknown protein (TAIR:AT3G46880.1); Has 1807 Blast hits to 1807 proteins in 277 species: Archae - 0; Bacteria - 0; Metazoa - 736; F…
AT5G59310	107.218	10.0945	9.69117e-25	AT5G59310	118.925	10.2135	2.20419e-187	AT5G59310.1 protein_coding lipid transfer protein 4 Encodes a member of the lipid transfer protein family. Proteins of this family are generally small (~9 kD), basic, expressed abundantly and contain eight Cys residues. The proteins can bind fatty acids and acylCoA esters and can transfer several different phospholipids. They are localized to the cell wall. The mRNA is present in flowers and sili…
AT5G59320	307.724	5.01461	9.49566e-20	AT5G59320	220.787	6.23451	5.88222e-179	AT5G59320.1 protein_coding lipid transfer protein 3 Predicted to encode a PR (pathogenesis-related) protein. Belongs to the lipid transfer protein (PR-14) family with the following members: At2g38540/LTP1, At2g38530/LTP2, At5g59320/LTP3, At5g59310/LTP4, At3g51600/LTP5, At3g08770/LTP6, At2g15050/LTP7, At2g18370/LTP8, At2g15325/LTP9, At5g01870/LTP10, At4g33355/LTP11, At3g51590/LTP12, At5g44265/LTP1…
AT5G62280	672.137	3.19806	3.36333e-29	AT5G62280	224.398	2.03329	1.73015e-33	AT5G62280.1 protein_coding Protein of unknown function (DUF1442) Protein of unknown function (DUF1442); CONTAINS InterPro DOMAIN/s: Protein of unknown function DUF1442 (InterPro:IPR009902); BEST Arabidopsis thaliana protein match is: Protein of unknown function (DUF1442) (TAIR:AT2G45360.1); Has 92 Blast hits to 92 proteins in 12 species: Archae - 0; Bacteria - 0; Metazoa - 0; Fungi - 0; Plants - …
AT5G62470	141.389	1.01936	0.00194117	AT5G62470	52.4822	2.11465	3.32463e-24	AT5G62470.1 protein_coding myb domain protein 96 Encodes a R2R3 type Myb transcription factor whose expression is strongly induced by abscisic acid. Mediates abscisic acid signaling during drought stress response. myb domain protein 96 (MYB96); CONTAINS InterPro DOMAIN/s: SANT, DNA-binding (InterPro:IPR001005), Homeodomain-like (InterPro:IPR009057), Myb, DNA-binding (InterPro:IPR014778), HTH tran…
AT5G62480	94.8806	1.30011	9.41793e-06	AT5G62480	93.908	2.48157	3.51857e-39	AT5G62480.1 protein_coding glutathione S-transferase tau 9 Encodes glutathione transferase belonging to the tau class of GSTs. Naming convention according to Wagner et al. (2002). glutathione S-transferase tau 9 (GSTU9); CONTAINS InterPro DOMAIN/s: Thioredoxin fold (InterPro:IPR012335), Glutathione S-transferase, C-terminal (InterPro:IPR004046), Glutathione S-transferase, C-terminal-like (InterPr…
AT5G63350	30.2744	2.61108	1.07282e-10	AT5G63350	28.1801	7.20041	2.49478e-27	AT5G63350.1 protein_coding unknown protein; BEST Arabidopsis thaliana protein match is: unknown protein (TAIR:AT3G48510.1); Has 103 Blast hits to 102 proteins in 13 species: Archae - 0; Bacteria - 0; Metazoa - 2; Fungi - 0; Plants - 101; Viruses - 0; Other Eukaryotes - 0 (source: NCBI BLink).
AT5G63560	188.309	4.12985	6.21669e-17	AT5G63560	26.5379	2.35958	9.90413e-08	AT5G63560.1 protein_coding HXXXD-type acyl-transferase family protein HXXXD-type acyl-transferase family protein; FUNCTIONS IN: transferase activity, transferring acyl groups other than amino-acyl groups, transferase activity; INVOLVED IN: biological_process unknown; LOCATED IN: cellular_component unknown; EXPRESSED IN: 8 plant structures; EXPRESSED DURING: LP.04 four leaves visible, F mature emb…
AT5G63590	79.0565	1.02109	2.70602e-05	AT5G63590	95.7079	1.24225	2.72936e-10	AT5G63590.1 protein_coding flavonol synthase 3 flavonol synthase 3 (FLS3); CONTAINS InterPro DOMAIN/s: Oxoglutarate/iron-dependent oxygenase (InterPro:IPR005123); BEST Arabidopsis thaliana protein match is: flavonol synthase 1 (TAIR:AT5G08640.2); Has 8006 Blast hits to 7970 proteins in 965 species: Archae - 0; Bacteria - 1024; Metazoa - 86; Fungi - 741; Plants - 4902; Viruses - 0; Other Eukaryote…
AT5G63790	294.619	1.79537	1.52963e-11	AT5G63790	150.522	1.41763	1.62629e-22	AT5G63790.1 protein_coding NAC domain containing protein 102 Encodes a member of the NAC family of transcription factors. ANAC102 appears to have a role in mediating response to low oxygen stress (hypoxia) in germinating seedlings. NAC domain containing protein 102 (NAC102); CONTAINS InterPro DOMAIN/s: No apical meristem (NAM) protein (InterPro:IPR003441); BEST Arabidopsis thaliana protein match …
AT5G64840	1139.56	1.26943	0.00181623	AT5G64840	1091.86	2.15391	1.1834e-34	AT5G64840.1 protein_coding general control non-repressible 5 member of GCN subfamily general control non-repressible 5 (GCN5); CONTAINS InterPro DOMAIN/s: ATPase, AAA+ type, core (InterPro:IPR003593), ABC transporter-like (InterPro:IPR003439), ABC transporter, conserved site (InterPro:IPR017871); BEST Arabidopsis thaliana protein match is: ABC transporter family protein (TAIR:AT5G09930.1); Has 18…
AT5G65140	14.137	1.55793	5.15833e-05	AT5G65140	22.9033	2.49865	4.22661e-25	AT5G65140.1 protein_coding Haloacid dehalogenase-like hydrolase (HAD) superfamily protein Haloacid dehalogenase-like hydrolase (HAD) superfamily protein; FUNCTIONS IN: catalytic activity, trehalose-phosphatase activity; INVOLVED IN: response to cadmium ion, trehalose biosynthetic process; EXPRESSED IN: 21 plant structures; EXPRESSED DURING: 14 growth stages; CONTAINS InterPro DOMAIN/s: HAD-superf…
AT5G65640	139.937	1.3857	1.10644e-08	AT5G65640	212.952	1.03233	1.58828e-07	AT5G65640.1 protein_coding beta HLH protein 93 beta HLH protein 93 (bHLH093); FUNCTIONS IN: DNA binding, sequence-specific DNA binding transcription factor activity; INVOLVED IN: regulation of transcription; LOCATED IN: nucleus; EXPRESSED IN: 22 plant structures; EXPRESSED DURING: 13 growth stages; CONTAINS InterPro DOMAIN/s: Helix-loop-helix DNA-binding domain (InterPro:IPR001092), Helix-loop-he…
AT5G66080	54.5297	1.15229	4.53163e-06	AT5G66080	15.5318	1.80373	5.4439e-14	AT5G66080.1 protein_coding Protein phosphatase 2C family protein Protein phosphatase 2C family protein; FUNCTIONS IN: protein serine/threonine phosphatase activity, catalytic activity; INVOLVED IN: protein amino acid dephosphorylation; LOCATED IN: protein serine/threonine phosphatase complex; EXPRESSED IN: 16 plant structures; EXPRESSED DURING: 10 growth stages; CONTAINS InterPro DOMAIN/s: Protei…
AT5G66170	492.044	1.43944	5.04651e-11	AT5G66170	610.341	2.08684	2.2815e-38	AT5G66170.1 protein_coding sulfurtransferase 18 Encodes a thiosulfate sulfurtransferase/rhodanese. sulfurtransferase 18 (STR18); CONTAINS InterPro DOMAIN/s: Rhodanese-like (InterPro:IPR001763); BEST Arabidopsis thaliana protein match is: Rhodanese/Cell cycle control phosphatase superfamily protein (TAIR:AT2G17850.1); Has 200 Blast hits to 200 proteins in 47 species: Archae - 2; Bacteria - 43; Met…
AT5G66400	444.442	2.46537	2.95415e-12	AT5G66400	191.303	6.0908	1.2956e-19	AT5G66400.1 protein_coding Dehydrin family protein Belongs to the dehydrin protein family, which contains highly conserved stretches of 7-17 residues that are repetitively scattered in their sequences, the K-, S-, Y- and lysine rich segments. ABA- and drought-induced glycine-rice dehydrin protein. The ABA-induced expression of RAB18 was reduced following ACC application, indicating that ethylene …
AT5G66780	39.0335	4.63526	9.96831e-08	AT5G66780	94.0652	6.25722	2.58413e-09	AT5G66780.1 protein_coding unknown protein; Has 1807 Blast hits to 1807 proteins in 277 species: Archae - 0; Bacteria - 0; Metazoa - 736; Fungi - 347; Plants - 385; Viruses - 0; Other Eukaryotes - 339 (source: NCBI BLink).
AT5G67020	12.8063	2.17959	1.59964e-09	AT5G67020	10.6893	1.10188	0.00287756	AT5G67020.1 protein_coding unknown protein; BEST Arabidopsis thaliana protein match is: unknown protein (TAIR:AT3G50340.1); Has 1807 Blast hits to 1807 proteins in 277 species: Archae - 0; Bacteria - 0; Metazoa - 736; Fungi - 347; Plants - 385; Viruses - 0; Other Eukaryotes - 339 (source: NCBI BLink).
AT5G67030	1451.32	1.17094	0.0127419	AT5G67030	1000.08	2.45339	5.09932e-50	AT5G67030.1 protein_coding zeaxanthin epoxidase (ZEP) (ABA1) Encodes a single copy zeaxanthin epoxidase gene that functions in first step of the biosynthesis of the abiotic stress hormone abscisic acid (ABA). Mutants in this gene are unable to express female sterility in response to beta-aminobutyric acid, as wild type plants do. ABA DEFICIENT 1 (ABA1); FUNCTIONS IN: zeaxanthin epoxidase activity…
AT5G67180	16.8053	1.34502	5.75897e-06	AT5G67180	10.0567	2.93369	1.45048e-23	AT5G67180.1 protein_coding target of early activation tagged (EAT) 3 target of early activation tagged (EAT) 3 (TOE3); CONTAINS InterPro DOMAIN/s: DNA-binding, integrase-type (InterPro:IPR016177), Pathogenesis-related transcriptional factor/ERF, DNA-binding (InterPro:IPR001471); BEST Arabidopsis thaliana protein match is: Integrase-type DNA-binding superfamily protein (TAIR:AT4G36920.2); Has 1807…
AT5G67430	50.416	2.1485	8.33184e-13	AT5G67430	26.2878	2.76949	1.16854e-22	AT5G67430.1 protein_coding Acyl-CoA N-acyltransferases (NAT) superfamily protein Acyl-CoA N-acyltransferases (NAT) superfamily protein; FUNCTIONS IN: N-acetyltransferase activity; INVOLVED IN: metabolic process; LOCATED IN: cellular_component unknown; CONTAINS InterPro DOMAIN/s: GCN5-related N-acetyltransferase, C-terminal (InterPro:IPR022610), GCN5-related N-acetyltransferase (InterPro:IPR000182…
