# Supplementary material for: Ab-GALFA, A bioassay for insect gall formation using the model plant Arabidopsis thaliana
Source: Sci Rep. 2023 Feb 13;13:2554. doi: 10.1038/s41598-023-29302-8 (PMC9925437; doi:10.1038/s41598-023-29302-8)
Supplement: Supplementary file 5 — Supplementary Information 4. [file 41598_2023_29302_MOESM5_ESM.xlsx]

## Sheet: Table S3
Table S3. The 1024 genes up-regulated by Pyotohormone mixture treatment.
AGI code	sum	logFC	FDR	annotations
AT1G17960	10.0659	1.03183	0.00783427	AT1G17960.1 protein_coding Threonyl-tRNA synthetase Threonyl-tRNA synthetase; FUNCTIONS IN: nucleotide binding, aminoacyl-tRNA ligase activity, threonine-tRNA ligase activity, ATP binding; INVOLVED IN: threonyl-tRNA aminoacylation, translation, tRNA aminoacylation for protein translation; LOCATED IN: cytoplasm; EXPRESSED IN: inflorescence meristem, root, pedicel; EXPRESSED DURING: 4 anthesis; CON…
AT4G31830	10.0817	5.78127	8.30806e-13	AT4G31830.1 protein_coding unknown protein; Has 42 Blast hits to 42 proteins in 10 species: Archae - 0; Bacteria - 0; Metazoa - 0; Fungi - 0; Plants - 42; Viruses - 0; Other Eukaryotes - 0 (source: NCBI BLink).
AT2G29300	10.1371	1.28985	0.000369965	AT2G29300.1 protein_coding NAD(P)-binding Rossmann-fold superfamily protein NAD(P)-binding Rossmann-fold superfamily protein; FUNCTIONS IN: oxidoreductase activity, binding, catalytic activity; INVOLVED IN: oxidation reduction, metabolic process; LOCATED IN: endomembrane system; EXPRESSED IN: 12 plant structures; EXPRESSED DURING: 8 growth stages; CONTAINS InterPro DOMAIN/s: NAD(P)-binding domain…
AT4G10250	10.142	8.23801	2.91214e-49	AT4G10250.1 protein_coding HSP20-like chaperones superfamily protein Columbia endomembrane-localized small heat shock protein ATHSP22.0; FUNCTIONS IN: molecular_function unknown; INVOLVED IN: response to heat; LOCATED IN: endomembrane system; EXPRESSED IN: 8 plant structures; EXPRESSED DURING: M germinated pollen stage, 4 anthesis, C globular stage, petal differentiation and expansion stage; CONT…
AT4G24972	10.2402	1.05249	0.000242413	AT4G24972.1 protein_coding tapetum determinant 1 Encodes a novel small protein which is similar to proteins of unknown function from other plant species. TPD1 is involved in cell specification during anther and pollen development. Identified in a screen for male steriles. Mutants lack tapetal cells and have an increased number of microsporocytes. Expressed in flower buds, leaves and young seedlin…
AT1G29000	10.2529	6.00704	6.21174e-30	AT1G29000.1 protein_coding Heavy metal transport/detoxification superfamily protein Heavy metal transport/detoxification superfamily protein ; FUNCTIONS IN: metal ion binding; INVOLVED IN: metal ion transport; CONTAINS InterPro DOMAIN/s: Heavy metal transport/detoxification protein (InterPro:IPR006121); BEST Arabidopsis thaliana protein match is: Heavy metal transport/detoxification superfamily p…
AT1G24600	10.2582	3.87291	5.58904e-26	AT1G24600.1 protein_coding unknown protein; BEST Arabidopsis thaliana protein match is: unknown protein (TAIR:AT1G67920.1); Has 18 Blast hits to 18 proteins in 5 species: Archae - 0; Bacteria - 0; Metazoa - 0; Fungi - 0; Plants - 18; Viruses - 0; Other Eukaryotes - 0 (source: NCBI BLink).
AT5G06510	10.3001	1.86702	8.63681e-11	AT5G06510.1 protein_coding nuclear factor Y, subunit A10 "nuclear factor Y, subunit A10" (NF-YA10); FUNCTIONS IN: sequence-specific DNA binding transcription factor activity; INVOLVED IN: regulation of transcription, DNA-dependent; LOCATED IN: CCAAT-binding factor complex, nucleus; EXPRESSED IN: stem, vascular tissue, embryo, leaf whorl, seed; EXPRESSED DURING: F mature embryo stage, E expanded c…
AT3G28210	10.3097	1.0593	0.00178011	AT3G28210.1 protein_coding zinc finger (AN1-like) family protein Encodes a putative zinc finger protein (PMZ). PMZ; FUNCTIONS IN: zinc ion binding; INVOLVED IN: response to abscisic acid stimulus, response to chitin; LOCATED IN: cellular_component unknown; EXPRESSED IN: 12 plant structures; EXPRESSED DURING: 10 growth stages; CONTAINS InterPro DOMAIN/s: Zinc finger, AN1-type (InterPro:IPR000058);…
AT2G25460	10.3281	2.02758	7.11492e-12	AT2G25460.1 protein_coding CONTAINS InterPro DOMAIN/s: C2 calcium-dependent membrane targeting (InterPro:IPR000008); BEST Arabidopsis thaliana protein match is: unknown protein (TAIR:AT5G04860.1); Has 108 Blast hits to 69 proteins in 11 species: Archae - 0; Bacteria - 0; Metazoa - 0; Fungi - 0; Plants - 108; Viruses - 0; Other Eukaryotes - 0 (source: NCBI BLink).
AT1G30860	10.349	1.15541	0.000100503	AT1G30860.1 protein_coding RING/U-box superfamily protein RING/U-box superfamily protein; FUNCTIONS IN: zinc ion binding; EXPRESSED IN: stem, stamen, pollen tube; EXPRESSED DURING: 4 anthesis; CONTAINS InterPro DOMAIN/s: Zinc finger, RING-type (InterPro:IPR001841); BEST Arabidopsis thaliana protein match is: RING/U-box superfamily protein (TAIR:AT2G34920.1); Has 4912 Blast hits to 4241 proteins i…
AT1G52700	10.3733	1.01999	0.00349816	AT1G52700.1 protein_coding alpha/beta-Hydrolases superfamily protein alpha/beta-Hydrolases superfamily protein; FUNCTIONS IN: hydrolase activity, carboxylesterase activity; INVOLVED IN: biological_process unknown; EXPRESSED IN: 11 plant structures; EXPRESSED DURING: 7 growth stages; CONTAINS InterPro DOMAIN/s: Phospholipase/carboxylesterase (InterPro:IPR003140); BEST Arabidopsis thaliana protein …
AT4G08040	10.4082	1.89753	3.20225e-07	AT4G08040.1 protein_coding 1-aminocyclopropane-1-carboxylate synthase 11 encodes an aminotransferase that belongs to ACC synthase gene family structurally 1-aminocyclopropane-1-carboxylate synthase 11 (ACS11); FUNCTIONS IN: 1-aminocyclopropane-1-carboxylate synthase activity; INVOLVED IN: ethylene biosynthetic process, biosynthetic process; LOCATED IN: cellular_component unknown; EXPRESSED IN: co…
AT3G15510	10.486	1.54169	9.66513e-07	AT3G15510.1 protein_coding NAC domain containing protein 2 Note of caution: not to be confused with another protein (AtNAC6 locus AT5G39610) which on occasion has also been referred to as AtNAC2. NAC domain containing protein 2 (NAC2); FUNCTIONS IN: sequence-specific DNA binding transcription factor activity; INVOLVED IN: multicellular organismal development, regulation of transcription; LOCATED …
AT5G59732	10.4862	1.05416	0.000177999	AT5G59732.1 other_rna other RNA Potential natural antisense gene, locus overlaps with AT5G59730
AT4G16640	10.5176	2.64454	7.56857e-10	AT4G16640.1 protein_coding Matrixin family protein Matrixin family protein; FUNCTIONS IN: metallopeptidase activity, metalloendopeptidase activity, zinc ion binding; INVOLVED IN: proteolysis, metabolic process; LOCATED IN: anchored to membrane; EXPRESSED IN: 10 plant structures; EXPRESSED DURING: 4 anthesis, C globular stage, petal differentiation and expansion stage; CONTAINS InterPro DOMAIN/s: …
AT5G19100	10.574	1.19172	0.000326808	AT5G19100.1 protein_coding Eukaryotic aspartyl protease family protein Eukaryotic aspartyl protease family protein; FUNCTIONS IN: aspartic-type endopeptidase activity; INVOLVED IN: proteolysis; LOCATED IN: endomembrane system; EXPRESSED IN: root; CONTAINS InterPro DOMAIN/s: Peptidase aspartic (InterPro:IPR021109), Peptidase aspartic, catalytic (InterPro:IPR009007), Peptidase A1 (InterPro:IPR00146…
AT5G56970	10.5905	1.831	1.28891e-07	AT5G56970.1 protein_coding cytokinin oxidase 3 It encodes a protein whose sequence is similar to cytokinin oxidase/dehydrogenase, which catalyzes the degradation of cytokinins. cytokinin oxidase 3 (CKX3); FUNCTIONS IN: primary amine oxidase activity, cytokinin dehydrogenase activity; INVOLVED IN: cytokinin catabolic process; LOCATED IN: vacuole; EXPRESSED IN: 14 plant structures; EXPRESSED DURING…
AT5G02580	10.6032	1.42657	1.26174e-06	AT5G02580.1 protein_coding Plant protein 1589 of unknown function Plant protein 1589 of unknown function; CONTAINS InterPro DOMAIN/s: Conserved hypothetical protein CHP01589, plant (InterPro:IPR006476); BEST Arabidopsis thaliana protein match is: Plant protein 1589 of unknown function (TAIR:AT3G55240.1); Has 206 Blast hits to 206 proteins in 21 species: Archae - 0; Bacteria - 0; Metazoa - 0; Fung…
AT1G28470	10.6325	1.10602	0.019115	AT1G28470.1 protein_coding NAC domain containing protein 10 NAC domain containing protein 10 (NAC010); CONTAINS InterPro DOMAIN/s: No apical meristem (NAM) protein (InterPro:IPR003441); BEST Arabidopsis thaliana protein match is: NAC domain containing protein 73 (TAIR:AT4G28500.1); Has 2334 Blast hits to 2329 proteins in 68 species: Archae - 0; Bacteria - 0; Metazoa - 0; Fungi - 0; Plants - 2334;…
AT1G48470	10.6517	2.02734	0.00146173	AT1G48470.1 protein_coding glutamine synthetase 1;5 Encodes cytosolic glutamine synthase isozyme. Expression of mRNA is not detectable in roots. glutamine synthetase 1;5 (GLN1;5); FUNCTIONS IN: glutamate-ammonia ligase activity; INVOLVED IN: nitrogen compound metabolic process, glutamine biosynthetic process; LOCATED IN: chloroplast; EXPRESSED IN: 10 plant structures; EXPRESSED DURING: L mature p…
AT1G61340	10.6653	2.02227	3.23565e-09	AT1G61340.1 protein_coding F-box family protein F-box family protein; CONTAINS InterPro DOMAIN/s: F-box domain, cyclin-like (InterPro:IPR001810); BEST Arabidopsis thaliana protein match is: F-box family protein (TAIR:AT4G05010.1); Has 91 Blast hits to 91 proteins in 14 species: Archae - 0; Bacteria - 0; Metazoa - 0; Fungi - 0; Plants - 91; Viruses - 0; Other Eukaryotes - 0 (source: NCBI BLink).
AT1G48670	10.6808	1.0973	0.000555788	AT1G48670.1 protein_coding auxin-responsive GH3 family protein auxin-responsive GH3 family protein; CONTAINS InterPro DOMAIN/s: GH3 auxin-responsive promoter (InterPro:IPR004993); BEST Arabidopsis thaliana protein match is: Auxin-responsive GH3 family protein (TAIR:AT1G48660.1); Has 1327 Blast hits to 1306 proteins in 228 species: Archae - 0; Bacteria - 396; Metazoa - 53; Fungi - 2; Plants - 668;…
AT5G40230	10.714	1.2795	9.4068e-05	AT5G40230.1 protein_coding nodulin MtN21 /EamA-like transporter family protein nodulin MtN21 /EamA-like transporter family protein; FUNCTIONS IN: molecular_function unknown; LOCATED IN: membrane; EXPRESSED IN: stem, hypocotyl, root; CONTAINS InterPro DOMAIN/s: Protein of unknown function DUF6, transmembrane (InterPro:IPR000620); BEST Arabidopsis thaliana protein match is: nodulin MtN21 /EamA-like…
AT2G30790	10.7288	1.0384	0.000314075	AT2G30790.1 protein_coding photosystem II subunit P-2 Encodes a 23 kD extrinsic protein that is part of photosystem II and participates in the regulation of oxygen evolution. photosystem II subunit P-2 (PSBP-2); FUNCTIONS IN: calcium ion binding; INVOLVED IN: photosynthesis; LOCATED IN: in 7 components; EXPRESSED IN: 20 plant structures; EXPRESSED DURING: 11 growth stages; CONTAINS InterPro DOMAI…
AT3G27270	10.7461	1.0857	0.00154685	AT3G27270.1 protein_coding TRAM, LAG1 and CLN8 (TLC) lipid-sensing domain containing protein TRAM, LAG1 and CLN8 (TLC) lipid-sensing domain containing protein; FUNCTIONS IN: molecular_function unknown; INVOLVED IN: biological_process unknown; LOCATED IN: endomembrane system, integral to membrane; EXPRESSED IN: embryo, leaf whorl, sperm cell, flower, seed; EXPRESSED DURING: F mature embryo stage, …
AT1G72920	10.8133	1.63303	3.26007e-07	AT1G72920.1 protein_coding Toll-Interleukin-Resistance (TIR) domain family protein Toll-Interleukin-Resistance (TIR) domain family protein; FUNCTIONS IN: transmembrane receptor activity; INVOLVED IN: response to wounding, defense response; LOCATED IN: intrinsic to membrane; EXPRESSED IN: 19 plant structures; EXPRESSED DURING: 10 growth stages; CONTAINS InterPro DOMAIN/s: Toll-Interleukin receptor…
AT1G65800	10.8626	1.55491	2.91058e-05	AT1G65800.1 protein_coding receptor kinase 2 encodes a putative receptor-like serine/threonine protein kinases that is similar to brassica self-incompatibility (S) locus. expressed in specifically in cotyledons, leaves, and sepals, in correlation with the maturation of these structures. receptor kinase 2 (RK2); CONTAINS InterPro DOMAIN/s: Curculin-like (mannose-binding) lectin (InterPro:IPR001480…
AT3G48310	10.8746	2.48758	9.09897e-17	AT3G48310.1 protein_coding cytochrome P450, family 71, subfamily A, polypeptide 22 putative cytochrome P450 "cytochrome P450, family 71, subfamily A, polypeptide 22" (CYP71A22); FUNCTIONS IN: electron carrier activity, monooxygenase activity, iron ion binding, oxygen binding, heme binding; INVOLVED IN: oxidation reduction; LOCATED IN: cellular_component unknown; CONTAINS InterPro DOMAIN/s: Cytoch…
AT1G80800	10.9003	1.90882	2.01927e-08	AT1G80800.1 pseudogene pseudogene, 40S ribosomal protein S12 (RPS12B), similar to ribosomal protein S12 GB:AAD39838 GI:5106775 from (Hordeum vulgare); blastp match of 65% identity and 4.7e-12 P-value to GP|23617253|dbj|BAC20920.1||AP005764 putative 40S ribosomal protein S12 {Oryza sativa (japonica cultivar-group)}
AT4G24570	10.9561	1.76137	8.54711e-10	AT4G24570.1 protein_coding dicarboxylate carrier 2 Encodes one of the mitochondrial dicarboxylate carriers (DIC): DIC1 (AT2G22500), DIC2 (AT4G24570), DIC3 (AT5G09470). dicarboxylate carrier 2 (DIC2); FUNCTIONS IN: binding, dicarboxylic acid transmembrane transporter activity; INVOLVED IN: transport, mitochondrial transport; LOCATED IN: mitochondrial inner membrane, membrane; EXPRESSED IN: 24 plan…
AT4G19460	10.9633	1.12929	0.000115073	AT4G19460.1 protein_coding UDP-Glycosyltransferase superfamily protein UDP-Glycosyltransferase superfamily protein; FUNCTIONS IN: transferase activity, transferring glycosyl groups; INVOLVED IN: biosynthetic process; LOCATED IN: cellular_component unknown; EXPRESSED IN: 10 plant structures; EXPRESSED DURING: 4 anthesis, C globular stage, petal differentiation and expansion stage; CONTAINS InterPr…
AT5G55380	11.0488	1.24986	5.43546e-06	AT5G55380.1 protein_coding MBOAT (membrane bound O-acyl transferase) family protein MBOAT (membrane bound O-acyl transferase) family protein; CONTAINS InterPro DOMAIN/s: Wax synthase (InterPro:IPR017088), Membrane bound O-acyl transferase, MBOAT (InterPro:IPR004299); BEST Arabidopsis thaliana protein match is: MBOAT (membrane bound O-acyl transferase) family protein (TAIR:AT5G55370.1); Has 1807 B…
AT5G45960	11.0605	1.08693	0.000395149	AT5G45960.1 protein_coding GDSL-like Lipase/Acylhydrolase superfamily protein GDSL-like Lipase/Acylhydrolase superfamily protein; FUNCTIONS IN: lipase activity, hydrolase activity, acting on ester bonds, carboxylesterase activity; INVOLVED IN: lipid metabolic process; LOCATED IN: endomembrane system; EXPRESSED IN: 11 plant structures; EXPRESSED DURING: 6 growth stages; CONTAINS InterPro DOMAIN/s:…
AT3G03660	11.129	2.17326	7.79895e-09	AT3G03660.1 protein_coding WUSCHEL related homeobox 11 Encodes a WUSCHEL-related homeobox gene family member with 65 amino acids in its homeodomain. Proteins in this family contain a sequence of eight residues (TLPLFPMH) downstream of the homeodomain called the WUS box. WUSCHEL related homeobox 11 (WOX11); FUNCTIONS IN: DNA binding, sequence-specific DNA binding transcription factor activity; INV…
AT3G09405	11.1665	1.83837	4.27134e-09	AT3G09405.1 protein_coding Pectinacetylesterase family protein Pectinacetylesterase family protein; FUNCTIONS IN: molecular_function unknown; INVOLVED IN: biological_process unknown; LOCATED IN: cellular_component unknown; CONTAINS InterPro DOMAIN/s: Pectinacetylesterase (InterPro:IPR004963); BEST Arabidopsis thaliana protein match is: Pectinacetylesterase family protein (TAIR:AT3G09410.1); Has 5…
AT5G20045	11.1757	1.87606	1.72844e-05	AT5G20045.1 protein_coding unknown protein; Has 35333 Blast hits to 34131 proteins in 2444 species: Archae - 798; Bacteria - 22429; Metazoa - 974; Fungi - 991; Plants - 531; Viruses - 0; Other Eukaryotes - 9610 (source: NCBI BLink).
AT3G59580	11.1758	1.18411	3.33299e-05	AT3G59580.1 protein_coding Plant regulator RWP-RK family protein Plant regulator RWP-RK family protein; CONTAINS InterPro DOMAIN/s: Octicosapeptide/Phox/Bem1p (InterPro:IPR000270), Plant regulator RWP-RK (InterPro:IPR003035); BEST Arabidopsis thaliana protein match is: Plant regulator RWP-RK family protein (TAIR:AT2G43500.2); Has 701 Blast hits to 585 proteins in 46 species: Archae - 0; Bacteria …
AT1G65870	11.2532	2.25977	6.58049e-14	AT1G65870.1 protein_coding Disease resistance-responsive (dirigent-like protein) family protein Disease resistance-responsive (dirigent-like protein) family protein; FUNCTIONS IN: molecular_function unknown; INVOLVED IN: lignan biosynthetic process, defense response; LOCATED IN: cell wall; EXPRESSED IN: 13 plant structures; EXPRESSED DURING: 9 growth stages; CONTAINS InterPro DOMAIN/s: Plant dise…
AT1G16730	11.2774	3.44295	6.46067e-11	AT1G16730.1 protein_coding unknown protein 6 unknown protein 6 (UP6); Has 17 Blast hits to 17 proteins in 7 species: Archae - 0; Bacteria - 0; Metazoa - 0; Fungi - 0; Plants - 15; Viruses - 0; Other Eukaryotes - 2 (source: NCBI BLink).
AT2G21720	11.4701	4.67032	5.88305e-09	AT2G21720.1 protein_coding Plant protein of unknown function (DUF639) Plant protein of unknown function (DUF639); CONTAINS InterPro DOMAIN/s: Protein of unknown function DUF639 (InterPro:IPR006927); BEST Arabidopsis thaliana protein match is: Plant protein of unknown function (DUF639) (TAIR:AT5G23390.1); Has 146 Blast hits to 143 proteins in 14 species: Archae - 0; Bacteria - 4; Metazoa - 0; Fung…
AT4G39500	11.4825	1.07543	0.0184163	AT4G39500.1 protein_coding cytochrome P450, family 96, subfamily A, polypeptide 11 member of CYP96A "cytochrome P450, family 96, subfamily A, polypeptide 11" (CYP96A11); FUNCTIONS IN: electron carrier activity, monooxygenase activity, iron ion binding, oxygen binding, heme binding; INVOLVED IN: oxidation reduction; LOCATED IN: endomembrane system; CONTAINS InterPro DOMAIN/s: Cytochrome P450 (Inte…
AT4G29110	11.4857	1.37457	2.23771e-06	AT4G29110.1 protein_coding unknown protein; FUNCTIONS IN: molecular_function unknown; INVOLVED IN: response to chitin; LOCATED IN: vacuole; BEST Arabidopsis thaliana protein match is: unknown protein (TAIR:AT1G52140.1); Has 109 Blast hits to 109 proteins in 16 species: Archae - 0; Bacteria - 0; Metazoa - 0; Fungi - 0; Plants - 109; Viruses - 0; Other Eukaryotes - 0 (source: NCBI BLink).
AT1G12130	11.511	2.29165	6.06928e-09	AT1G12130.1 protein_coding Flavin-binding monooxygenase family protein Flavin-binding monooxygenase family protein; FUNCTIONS IN: NADP or NADPH binding, monooxygenase activity, FAD binding, flavin-containing monooxygenase activity; INVOLVED IN: oxidation reduction; CONTAINS InterPro DOMAIN/s: Flavin-containing monooxygenase FMO (InterPro:IPR000960), Flavin-containing monooxygenase-like (InterPro:…
AT1G54040	11.5247	1.32672	0.000739179	AT1G54040.1 protein_coding epithiospecifier protein Epithiospecifier protein, interacts with WRKY53. Involved in pathogen resistance and leaf senescence. epithiospecifier protein (ESP); FUNCTIONS IN: enzyme regulator activity; INVOLVED IN: response to jasmonic acid stimulus, glucosinolate catabolic process, leaf senescence, defense response to bacterium; LOCATED IN: nucleus; EXPRESSED IN: 19 plan…
AT1G35515	11.5437	1.55959	0.000106744	AT1G35515.1 protein_coding high response to osmotic stress 10 Encodes a nuclear localized R2R3-type MYB transcription factor that is involved in responses to abiotic stress including cold acclimation,osmotic and salt stress.Mutants are sensitive to salt, freezing and osmotic stress. high response to osmotic stress 10 (HOS10); CONTAINS InterPro DOMAIN/s: SANT, DNA-binding (InterPro:IPR001005), Hom…
AT2G17680	11.6048	7.0588	2.98831e-52	AT2G17680.1 protein_coding Arabidopsis protein of unknown function (DUF241) Arabidopsis protein of unknown function (DUF241); FUNCTIONS IN: molecular_function unknown; INVOLVED IN: biological_process unknown; LOCATED IN: cellular_component unknown; EXPRESSED IN: shoot apex, leaf; EXPRESSED DURING: seedling growth; CONTAINS InterPro DOMAIN/s: Protein of unknown function DUF241, plant (InterPro:IPR…
AT3G12830	11.6555	1.76262	2.6916e-12	AT3G12830.1 protein_coding SAUR-like auxin-responsive protein family SAUR-like auxin-responsive protein family ; CONTAINS InterPro DOMAIN/s: Auxin responsive SAUR protein (InterPro:IPR003676); BEST Arabidopsis thaliana protein match is: SAUR-like auxin-responsive protein family (TAIR:AT1G56150.1); Has 1206 Blast hits to 1201 proteins in 26 species: Archae - 0; Bacteria - 0; Metazoa - 0; Fungi - 0…
AT5G65890	11.7467	2.05726	2.30882e-14	AT5G65890.1 protein_coding ACT domain repeat 1 Member of ACT domain containing protein family. ACT domains are amino acid binding domains. Shows strongest expression in flowers and siliques. ACT domain repeat 1 (ACR1); FUNCTIONS IN: amino acid binding; INVOLVED IN: metabolic process; LOCATED IN: nucleus; EXPRESSED IN: 20 plant structures; EXPRESSED DURING: 14 growth stages; CONTAINS InterPro DOMA…
AT5G61660	11.7667	1.52171	5.28524e-07	AT5G61660.1 protein_coding glycine-rich protein glycine-rich protein; FUNCTIONS IN: molecular_function unknown; INVOLVED IN: biological_process unknown; LOCATED IN: endomembrane system; EXPRESSED IN: 19 plant structures; EXPRESSED DURING: 9 growth stages; Has 30201 Blast hits to 17322 proteins in 780 species: Archae - 12; Bacteria - 1396; Metazoa - 17338; Fungi - 3422; Plants - 5037; Viruses - 0;…
AT5G63130	11.7741	1.90511	4.06324e-13	AT5G63130.1 protein_coding Octicosapeptide/Phox/Bem1p family protein Octicosapeptide/Phox/Bem1p family protein; CONTAINS InterPro DOMAIN/s: Octicosapeptide/Phox/Bem1p (InterPro:IPR000270); BEST Arabidopsis thaliana protein match is: Octicosapeptide/Phox/Bem1p family protein (TAIR:AT3G48240.1); Has 353 Blast hits to 353 proteins in 15 species: Archae - 0; Bacteria - 0; Metazoa - 0; Fungi - 0; Plan…
AT1G26730	11.8659	2.04808	1.24688e-09	AT1G26730.1 protein_coding EXS (ERD1/XPR1/SYG1) family protein EXS (ERD1/XPR1/SYG1) family protein; LOCATED IN: integral to membrane, plasma membrane; EXPRESSED IN: 22 plant structures; EXPRESSED DURING: 13 growth stages; CONTAINS InterPro DOMAIN/s: EXS, C-terminal (InterPro:IPR004342), SPX, N-terminal (InterPro:IPR004331); BEST Arabidopsis thaliana protein match is: EXS (ERD1/XPR1/SYG1) family p…
AT4G38650	11.9925	1.44891	1.80624e-08	AT4G38650.1 protein_coding Glycosyl hydrolase family 10 protein Glycosyl hydrolase family 10 protein; FUNCTIONS IN: cation binding, hydrolase activity, hydrolyzing O-glycosyl compounds, catalytic activity; INVOLVED IN: carbohydrate metabolic process; LOCATED IN: endomembrane system; CONTAINS InterPro DOMAIN/s: Glycoside hydrolase, family 10 (InterPro:IPR001000), Glycoside hydrolase, catalytic cor…
AT1G19190	12.1919	1.48743	3.39937e-07	AT1G19190.1 protein_coding alpha/beta-Hydrolases superfamily protein alpha/beta-Hydrolases superfamily protein; FUNCTIONS IN: hydrolase activity; INVOLVED IN: metabolic process; LOCATED IN: cellular_component unknown; EXPRESSED IN: inflorescence meristem, root, flower; EXPRESSED DURING: petal differentiation and expansion stage; CONTAINS InterPro DOMAIN/s: Lipase, GDXG, active site (InterPro:IPR0…
AT3G03020	12.2109	1.79263	4.40332e-07	AT3G03020.1 protein_coding unknown protein; FUNCTIONS IN: molecular_function unknown; INVOLVED IN: biological_process unknown; LOCATED IN: chloroplast; EXPRESSED IN: 21 plant structures; EXPRESSED DURING: 13 growth stages; Has 5 Blast hits to 5 proteins in 1 species: Archae - 0; Bacteria - 0; Metazoa - 0; Fungi - 0; Plants - 5; Viruses - 0; Other Eukaryotes - 0 (source: NCBI BLink).
AT3G15780	12.2623	1.58849	1.68902e-08	AT3G15780.1 protein_coding unknown protein; BEST Arabidopsis thaliana protein match is: unknown protein (TAIR:AT1G52550.1); Has 20 Blast hits to 20 proteins in 5 species: Archae - 0; Bacteria - 0; Metazoa - 0; Fungi - 0; Plants - 20; Viruses - 0; Other Eukaryotes - 0 (source: NCBI BLink).
AT2G26750	12.2793	3.70821	3.44078e-35	AT2G26750.1 protein_coding alpha/beta-Hydrolases superfamily protein alpha/beta-Hydrolases superfamily protein; FUNCTIONS IN: epoxide hydrolase activity, catalytic activity; INVOLVED IN: biological_process unknown; LOCATED IN: cellular_component unknown; EXPRESSED IN: cultured cell; CONTAINS InterPro DOMAIN/s: Epoxide hydrolase-like (InterPro:IPR000639), Alpha/beta hydrolase fold-1 (InterPro:IPR0…
AT3G13130	12.3094	5.10736	4.43987e-30	AT3G13130.1 protein_coding unknown protein; FUNCTIONS IN: molecular_function unknown; INVOLVED IN: biological_process unknown; LOCATED IN: endomembrane system; EXPRESSED IN: male gametophyte; Has 140 Blast hits to 132 proteins in 41 species: Archae - 2; Bacteria - 4; Metazoa - 29; Fungi - 20; Plants - 51; Viruses - 0; Other Eukaryotes - 34 (source: NCBI BLink).
AT5G53660	12.3387	2.21497	1.1499e-07	AT5G53660.1 protein_coding growth-regulating factor 7 Growth regulating factor encoding transcription activator. One of the nine members of a GRF gene family, containing nuclear targeting domain. Involved in leaf development and expressed in shoot and flower. growth-regulating factor 7 (GRF7); CONTAINS InterPro DOMAIN/s: Glutamine-Leucine-Glutamine, QLQ (InterPro:IPR014978), WRC (InterPro:IPR0149…
AT1G69610	12.3645	1.56897	5.11418e-05	AT1G69610.1 protein_coding Protein of unknown function (DUF1666) FUNCTIONS IN: structural constituent of ribosome; INVOLVED IN: N-terminal protein myristoylation, translation; LOCATED IN: ribosome, intracellular; EXPRESSED IN: 20 plant structures; EXPRESSED DURING: 12 growth stages; CONTAINS InterPro DOMAIN/s: Ribosomal protein L34e (InterPro:IPR008195), Protein of unknown function DUF1666 (Inter…
AT3G61930	12.4075	1.47326	0.000853414	AT3G61930.1 protein_coding unknown protein; FUNCTIONS IN: molecular_function unknown; INVOLVED IN: N-terminal protein myristoylation; EXPRESSED IN: 11 plant structures; EXPRESSED DURING: 4 anthesis, C globular stage, petal differentiation and expansion stage; Has 11 Blast hits to 11 proteins in 5 species: Archae - 0; Bacteria - 0; Metazoa - 0; Fungi - 0; Plants - 11; Viruses - 0; Other Eukaryotes…
AT1G80090	12.4735	8.03177	2.47721e-11	AT1G80090.1 protein_coding Cystathionine beta-synthase (CBS) family protein Cystathionine beta-synthase (CBS) family protein; CONTAINS InterPro DOMAIN/s: Cystathionine beta-synthase, core (InterPro:IPR000644); BEST Arabidopsis thaliana protein match is: Cystathionine beta-synthase (CBS) protein (TAIR:AT1G15330.1); Has 517 Blast hits to 517 proteins in 144 species: Archae - 0; Bacteria - 47; Metaz…
AT2G30766	12.5296	2.84376	4.90427e-11	AT2G30766.1 protein_coding unknown protein; FUNCTIONS IN: molecular_function unknown; INVOLVED IN: biological_process unknown; LOCATED IN: cellular_component unknown; Has 30201 Blast hits to 17322 proteins in 780 species: Archae - 12; Bacteria - 1396; Metazoa - 17338; Fungi - 3422; Plants - 5037; Viruses - 0; Other Eukaryotes - 2996 (source: NCBI BLink).
AT2G32860	12.554	2.62448	6.76232e-08	AT2G32860.1 protein_coding beta glucosidase 33 beta glucosidase 33 (BGLU33); FUNCTIONS IN: cation binding, hydrolase activity, hydrolyzing O-glycosyl compounds, catalytic activity; INVOLVED IN: carbohydrate metabolic process; LOCATED IN: endomembrane system; EXPRESSED IN: 20 plant structures; EXPRESSED DURING: 10 growth stages; CONTAINS InterPro DOMAIN/s: Glycoside hydrolase, family 1 (InterPro:I…
AT5G01760	12.6087	2.68112	8.71187e-22	AT5G01760.1 protein_coding ENTH/VHS/GAT family protein ENTH/VHS/GAT family protein; FUNCTIONS IN: protein transporter activity; INVOLVED IN: intracellular protein transport, intra-Golgi vesicle-mediated transport; LOCATED IN: Golgi stack, intracellular; CONTAINS InterPro DOMAIN/s: VHS (InterPro:IPR002014), GAT (InterPro:IPR004152), VHS subgroup (InterPro:IPR018205), ENTH/VHS (InterPro:IPR008942);…
AT1G78530	12.6246	1.02946	0.00409361	AT1G78530.1 protein_coding Protein kinase superfamily protein Protein kinase superfamily protein; FUNCTIONS IN: protein serine/threonine kinase activity, protein kinase activity, kinase activity, ATP binding; INVOLVED IN: protein amino acid phosphorylation; LOCATED IN: endomembrane system; EXPRESSED IN: 7 plant structures; EXPRESSED DURING: LP.04 four leaves visible, 4 anthesis, petal differentia…
AT5G35660	12.6446	3.78173	0.00695868	AT5G35660.1 protein_coding Glycine-rich protein family Glycine-rich protein family; LOCATED IN: endomembrane system; Has 242106 Blast hits to 44248 proteins in 2411 species: Archae - 458; Bacteria - 59126; Metazoa - 88892; Fungi - 17902; Plants - 27548; Viruses - 3419; Other Eukaryotes - 44761 (source: NCBI BLink).
AT3G58450	12.6841	6.58175	4.86852e-15	AT3G58450.1 protein_coding Adenine nucleotide alpha hydrolases-like superfamily protein Adenine nucleotide alpha hydrolases-like superfamily protein; FUNCTIONS IN: molecular_function unknown; INVOLVED IN: response to stress; LOCATED IN: cellular_component unknown; EXPRESSED IN: carpel; EXPRESSED DURING: 4 anthesis; CONTAINS InterPro DOMAIN/s: UspA (InterPro:IPR006016), Rossmann-like alpha/beta/al…
AT4G21940	12.8101	1.50326	2.711e-06	AT4G21940.1 protein_coding calcium-dependent protein kinase 15 member of Calcium Dependent Protein Kinase calcium-dependent protein kinase 15 (CPK15); FUNCTIONS IN: in 6 functions; INVOLVED IN: protein amino acid phosphorylation, N-terminal protein myristoylation; LOCATED IN: chloroplast; EXPRESSED IN: 21 plant structures; EXPRESSED DURING: 12 growth stages; CONTAINS InterPro DOMAIN/s: Protein ki…
AT4G17490	12.8469	1.04596	0.000783901	AT4G17490.1 protein_coding ethylene responsive element binding factor 6 Encodes a member of the ERF (ethylene response factor) subfamily B-3 of ERF/AP2 transcription factor family (ATERF-6). The protein contains one AP2 domain. There are 18 members in this subfamily including ATERF-1, ATERF-2, AND ATERF-5. ethylene responsive element binding factor 6 (ERF6); CONTAINS InterPro DOMAIN/s: DNA-bindin…
AT1G14520	12.9131	2.35291	1.26728e-15	AT1G14520.1 protein_coding myo-inositol oxygenase 1 Encodes MIOX1. Belongs to myo-inositol oxygenase gene family. myo-inositol oxygenase 1 (MIOX1); FUNCTIONS IN: inositol oxygenase activity, oxidoreductase activity; INVOLVED IN: syncytium formation; LOCATED IN: cytoplasm; EXPRESSED IN: 6 plant structures; CONTAINS InterPro DOMAIN/s: Protein of unknown function DUF706 (InterPro:IPR007828); BEST Ar…
AT1G03700	12.9304	3.39363	2.37212e-15	AT1G03700.1 protein_coding Uncharacterised protein family (UPF0497) Uncharacterised protein family (UPF0497); FUNCTIONS IN: molecular_function unknown; INVOLVED IN: biological_process unknown; LOCATED IN: endomembrane system; EXPRESSED IN: hypocotyl, flower; EXPRESSED DURING: petal differentiation and expansion stage; CONTAINS InterPro DOMAIN/s: Uncharacterised protein family UPF0497, trans-membr…
AT2G15010	13.0261	3.40059	0.0189288	AT2G15010.1 protein_coding Plant thionin Predicted to encode a PR (pathogenesis-related) protein. Belongs to the plant thionin (PR-13) family with the following members: At1g66100, At5g36910, At1g72260, At2g15010, At1g12663, At1g12660. Plant thionin; FUNCTIONS IN: toxin receptor binding; INVOLVED IN: defense response; LOCATED IN: endomembrane system; CONTAINS InterPro DOMAIN/s: Thionin (InterPro:…
AT4G23450	13.0546	1.11956	0.000323675	AT4G23450.1 protein_coding RING/U-box superfamily protein RING/U-box superfamily protein; FUNCTIONS IN: zinc ion binding; INVOLVED IN: N-terminal protein myristoylation; LOCATED IN: chloroplast; EXPRESSED IN: 9 plant structures; EXPRESSED DURING: LP.04 four leaves visible, 4 anthesis, petal differentiation and expansion stage; CONTAINS InterPro DOMAIN/s: Zinc finger, RING-type (InterPro:IPR001841…
AT4G13575	13.127	1.36513	5.79873e-05	AT4G13575.1 protein_coding unknown protein; FUNCTIONS IN: molecular_function unknown; INVOLVED IN: biological_process unknown; LOCATED IN: cellular_component unknown; Has 30201 Blast hits to 17322 proteins in 780 species: Archae - 12; Bacteria - 1396; Metazoa - 17338; Fungi - 3422; Plants - 5037; Viruses - 0; Other Eukaryotes - 2996 (source: NCBI BLink).
AT3G13672	13.2146	3.32191	4.5052e-33	AT3G13672.1 protein_coding TRAF-like superfamily protein TRAF-like superfamily protein; FUNCTIONS IN: molecular_function unknown; INVOLVED IN: multicellular organismal development, ubiquitin-dependent protein catabolic process; LOCATED IN: nucleus; EXPRESSED IN: 11 plant structures; EXPRESSED DURING: LP.06 six leaves visible, LP.04 four leaves visible, 4 anthesis, petal differentiation and expans…
AT3G57765	13.2437	1.10536	0.00159602	AT3G57765.1 small_nuclear_rna U2.3; snRNA encodes a small nuclear RNA, which is a part of small nuclear ribonuclear particle (snRNP) and is involved in RNA processing such as splicing and polyadenylation. gi|17662|emb|X06474.1|ATU23 Arabidopsis thaliana U2 RNA gene (U2.3)
AT4G04410	13.3041	1.55639	4.25544e-09	AT4G04410.1 transposable_element_gene transposable element gene copia-like retrotransposon family, has a 1.7e-176 P-value blast match to dbj|BAA78426.1| polyprotein (AtRE2-1) (Arabidopsis thaliana) (Ty1_Copia-element)
AT2G17650	13.3139	1.20942	1.02925e-05	AT2G17650.1 protein_coding AMP-dependent synthetase and ligase family protein AMP-dependent synthetase and ligase family protein; FUNCTIONS IN: catalytic activity; INVOLVED IN: metabolic process; LOCATED IN: mitochondrion; EXPRESSED IN: carpel; EXPRESSED DURING: petal differentiation and expansion stage; CONTAINS InterPro DOMAIN/s: AMP-binding, conserved site (InterPro:IPR020845), AMP-dependent s…
AT3G16175	13.434	1.3724	2.53777e-07	AT3G16175.1 protein_coding Thioesterase superfamily protein Thioesterase superfamily protein; CONTAINS InterPro DOMAIN/s: Thioesterase superfamily (InterPro:IPR006683); BEST Arabidopsis thaliana protein match is: Thioesterase superfamily protein (TAIR:AT1G52191.1); Has 298 Blast hits to 297 proteins in 61 species: Archae - 0; Bacteria - 6; Metazoa - 132; Fungi - 4; Plants - 150; Viruses - 0; Othe…
AT3G55500	13.4412	1.67471	5.31108e-08	AT3G55500.1 protein_coding expansin A16 expansin-like protein. Naming convention from the Expansin Working Group (Kende et al, 2004. Plant Mol Bio). Involved in the formation of nematode-induced syncytia in roots of Arabidopsis thaliana. expansin A16 (EXPA16); INVOLVED IN: plant-type cell wall modification involved in multidimensional cell growth, syncytium formation, unidimensional cell growth, …
AT2G21430	13.4472	1.03352	0.000514096	AT2G21430.1 protein_coding Papain family cysteine protease Papain family cysteine protease; FUNCTIONS IN: cysteine-type endopeptidase activity, cysteine-type peptidase activity; INVOLVED IN: proteolysis; LOCATED IN: endomembrane system; EXPRESSED IN: 17 plant structures; EXPRESSED DURING: 9 growth stages; CONTAINS InterPro DOMAIN/s: Peptidase C1A, papain (InterPro:IPR013128), Proteinase inhibitor…
AT5G67550	13.4544	2.88672	8.36895e-17	AT5G67550.1 protein_coding unknown protein; FUNCTIONS IN: molecular_function unknown; INVOLVED IN: biological_process unknown; LOCATED IN: endomembrane system; EXPRESSED IN: flower; EXPRESSED DURING: 4 anthesis; BEST Arabidopsis thaliana protein match is: unknown protein (TAIR:AT1G71110.1); Has 161 Blast hits to 154 proteins in 16 species: Archae - 0; Bacteria - 0; Metazoa - 0; Fungi - 0; Plants …
AT4G33905	13.489	3.77444	2.42259e-34	AT4G33905.1 protein_coding Peroxisomal membrane 22 kDa (Mpv17/PMP22) family protein Peroxisomal membrane 22 kDa (Mpv17/PMP22) family protein; INVOLVED IN: biological_process unknown; LOCATED IN: integral to membrane, peroxisomal membrane; EXPRESSED IN: 21 plant structures; EXPRESSED DURING: 10 growth stages; CONTAINS InterPro DOMAIN/s: Mpv17/PMP22 (InterPro:IPR007248); BEST Arabidopsis thaliana p…
AT3G19920	13.5283	3.46843	0.000438987	AT3G19920.1 protein_coding unknown protein; BEST Arabidopsis thaliana protein match is: unknown protein (TAIR:AT5G64230.1); Has 217 Blast hits to 217 proteins in 16 species: Archae - 0; Bacteria - 2; Metazoa - 0; Fungi - 0; Plants - 215; Viruses - 0; Other Eukaryotes - 0 (source: NCBI BLink).
AT5G57790	13.5999	1.96301	9.92818e-12	AT5G57790.1 protein_coding unknown protein; Has 13 Blast hits to 11 proteins in 5 species: Archae - 0; Bacteria - 0; Metazoa - 0; Fungi - 0; Plants - 13; Viruses - 0; Other Eukaryotes - 0 (source: NCBI BLink).
AT2G16990	13.6315	1.18888	7.65718e-06	AT2G16990.1 protein_coding Major facilitator superfamily protein Major facilitator superfamily protein; FUNCTIONS IN: tetracycline transporter activity; INVOLVED IN: transmembrane transport; LOCATED IN: endomembrane system; EXPRESSED IN: 22 plant structures; EXPRESSED DURING: 13 growth stages; CONTAINS InterPro DOMAIN/s: Major facilitator superfamily MFS-1 (InterPro:IPR011701), Major facilitator …
AT5G58780	13.7396	2.04087	3.3328e-11	AT5G58780.1 protein_coding Undecaprenyl pyrophosphate synthetase family protein Undecaprenyl pyrophosphate synthetase family protein; FUNCTIONS IN: dehydrodolichyl diphosphate synthase activity; INVOLVED IN: dolichol biosynthetic process; LOCATED IN: endomembrane system; CONTAINS InterPro DOMAIN/s: Di-trans-poly-cis-decaprenylcistransferase-like, conserved site (InterPro:IPR018520), Di-trans-poly…
AT5G44050	13.7509	1.82961	6.77169e-09	AT5G44050.1 protein_coding MATE efflux family protein MATE efflux family protein; FUNCTIONS IN: antiporter activity, drug transmembrane transporter activity, transporter activity; INVOLVED IN: drug transmembrane transport, transmembrane transport; LOCATED IN: membrane; EXPRESSED IN: 10 plant structures; EXPRESSED DURING: 7 growth stages; CONTAINS InterPro DOMAIN/s: Multi antimicrobial extrusion p…
AT2G36295	13.7721	3.38659	3.8798e-21	AT2G36295.1 protein_coding unknown protein; Has 35333 Blast hits to 34131 proteins in 2444 species: Archae - 798; Bacteria - 22429; Metazoa - 974; Fungi - 991; Plants - 531; Viruses - 0; Other Eukaryotes - 9610 (source: NCBI BLink).
AT5G03350	13.7838	1.29078	6.71879e-06	AT5G03350.1 protein_coding Legume lectin family protein Legume lectin family protein; FUNCTIONS IN: carbohydrate binding, binding; INVOLVED IN: biological_process unknown; LOCATED IN: apoplast, cell wall, chloroplast; EXPRESSED IN: 19 plant structures; EXPRESSED DURING: 12 growth stages; CONTAINS InterPro DOMAIN/s: Legume lectin, beta chain (InterPro:IPR001220), Concanavalin A-like lectin/glucana…
AT1G64380	13.798	1.03111	0.00124646	AT1G64380.1 protein_coding Integrase-type DNA-binding superfamily protein encodes a member of the DREB subfamily A-6 of ERF/AP2 transcription factor family. The protein contains one AP2 domain. There are 8 members in this subfamily including RAP2.4. Integrase-type DNA-binding superfamily protein; CONTAINS InterPro DOMAIN/s: DNA-binding, integrase-type (InterPro:IPR016177), Pathogenesis-related tr…
AT3G46900	13.8206	3.21359	5.78355e-28	AT3G46900.1 protein_coding copper transporter 2 encodes a member of copper transporter family and functionally complements a high affinity copper transporter mutant in yeast copper transporter 2 (COPT2); FUNCTIONS IN: copper ion transmembrane transporter activity, high affinity copper ion transmembrane transporter activity; INVOLVED IN: copper ion transport, high-affinity copper ion transport; LO…
AT3G21380	13.8409	3.71812	6.99008e-05	AT3G21380.1 protein_coding Mannose-binding lectin superfamily protein Mannose-binding lectin superfamily protein; CONTAINS InterPro DOMAIN/s: Mannose-binding lectin (InterPro:IPR001229); BEST Arabidopsis thaliana protein match is: myrosinase-binding protein 1 (TAIR:AT1G52040.1); Has 1897 Blast hits to 750 proteins in 41 species: Archae - 0; Bacteria - 4; Metazoa - 0; Fungi - 0; Plants - 1886; Vir…
AT3G01070	13.8574	2.22272	1.17182e-10	AT3G01070.1 protein_coding early nodulin-like protein 16 early nodulin-like protein 16 (ENODL16); FUNCTIONS IN: electron carrier activity, copper ion binding; LOCATED IN: anchored to membrane; EXPRESSED IN: 9 plant structures; EXPRESSED DURING: 4 anthesis, C globular stage, F mature embryo stage, petal differentiation and expansion stage, D bilateral stage; CONTAINS InterPro DOMAIN/s: Plastocyani…
AT4G05010	13.8947	1.13225	0.000213577	AT4G05010.1 protein_coding F-box family protein F-box family protein; CONTAINS InterPro DOMAIN/s: F-box domain, cyclin-like (InterPro:IPR001810); BEST Arabidopsis thaliana protein match is: F-box family protein (TAIR:AT4G21510.1); Has 30201 Blast hits to 17322 proteins in 780 species: Archae - 12; Bacteria - 1396; Metazoa - 17338; Fungi - 3422; Plants - 5037; Viruses - 0; Other Eukaryotes - 2996 …
AT4G16750	13.9516	1.5457	3.61483e-06	AT4G16750.1 protein_coding Integrase-type DNA-binding superfamily protein encodes a member of the DREB subfamily A-4 of ERF/AP2 transcription factor family. The protein contains one AP2 domain. There are 17 members in this subfamily including TINY. Integrase-type DNA-binding superfamily protein; CONTAINS InterPro DOMAIN/s: DNA-binding, integrase-type (InterPro:IPR016177), Pathogenesis-related tra…
AT4G21326	14.0224	1.79287	2.97781e-13	AT4G21326.1 protein_coding subtilase 3.12 subtilase 3.12 (SBT3.12); FUNCTIONS IN: identical protein binding, serine-type endopeptidase activity; INVOLVED IN: proteolysis, negative regulation of catalytic activity; LOCATED IN: endomembrane system; EXPRESSED IN: 17 plant structures; EXPRESSED DURING: 8 growth stages; CONTAINS InterPro DOMAIN/s: Peptidase S8/S53, subtilisin/kexin/sedolisin (InterPro…
AT1G52550	14.0602	1.04637	0.000177146	AT1G52550.1 protein_coding unknown protein; FUNCTIONS IN: molecular_function unknown; INVOLVED IN: biological_process unknown; LOCATED IN: chloroplast; EXPRESSED IN: 22 plant structures; EXPRESSED DURING: 13 growth stages; BEST Arabidopsis thaliana protein match is: unknown protein (TAIR:AT3G15780.1); Has 53 Blast hits to 51 proteins in 18 species: Archae - 0; Bacteria - 8; Metazoa - 4; Fungi - 0…
AT4G17785	14.0659	5.11056	1.44885e-42	AT4G17785.1 protein_coding myb domain protein 39 Encodes a putative transcription factor (MYB39). myb domain protein 39 (MYB39); FUNCTIONS IN: DNA binding, sequence-specific DNA binding transcription factor activity; INVOLVED IN: regulation of transcription, DNA-dependent, regulation of transcription; CONTAINS InterPro DOMAIN/s: SANT, DNA-binding (InterPro:IPR001005), Homeodomain-like (InterPro:I…
AT3G22540	14.1684	1.01	0.00136835	AT3G22540.1 protein_coding Protein of unknown function (DUF1677) Protein of unknown function (DUF1677); CONTAINS InterPro DOMAIN/s: Protein of unknown function DUF1677, plant (InterPro:IPR012876); BEST Arabidopsis thaliana protein match is: Protein of unknown function (DUF1677) (TAIR:AT4G14819.1); Has 245 Blast hits to 245 proteins in 14 species: Archae - 0; Bacteria - 0; Metazoa - 0; Fungi - 0; …
AT3G02940	14.2331	1.72442	1.20535e-07	AT3G02940.1 protein_coding myb domain protein 107 Encodes a putative transcription factor (MYB107). myb domain protein 107 (MYB107); CONTAINS InterPro DOMAIN/s: SANT, DNA-binding (InterPro:IPR001005), Homeodomain-like (InterPro:IPR009057), Myb, DNA-binding (InterPro:IPR014778), HTH transcriptional regulator, Myb-type, DNA-binding (InterPro:IPR017930), Homeodomain-related (InterPro:IPR012287), Myb…
AT5G65320	14.315	2.53824	8.30505e-16	AT5G65320.1 protein_coding basic helix-loop-helix (bHLH) DNA-binding superfamily protein basic helix-loop-helix (bHLH) DNA-binding superfamily protein; FUNCTIONS IN: DNA binding, sequence-specific DNA binding transcription factor activity; INVOLVED IN: regulation of transcription; LOCATED IN: nucleus; EXPRESSED IN: hypocotyl, root, leaf; EXPRESSED DURING: LP.04 four leaves visible, LP.10 ten leav…
AT1G17810	14.3367	3.80264	3.40173e-05	AT1G17810.1 protein_coding beta-tonoplast intrinsic protein beta-tonoplast intrinsic protein (beta-TIP) mRNA, complete beta-tonoplast intrinsic protein (BETA-TIP); FUNCTIONS IN: water channel activity; INVOLVED IN: transport, transmembrane transport; LOCATED IN: integral to membrane, membrane; EXPRESSED DURING: seedling growth; CONTAINS InterPro DOMAIN/s: Major intrinsic protein, conserved site (…
AT5G45810	14.3396	3.04351	4.40166e-22	AT5G45810.1 protein_coding CBL-interacting protein kinase 19 Encodes a member of the SNF1-related kinase (SnRK) gene family (SnRK3.5), which has also been reported as a member of the CBL-interacting protein kinases (CIPK19). CBL-interacting protein kinase 19 (CIPK19); FUNCTIONS IN: protein serine/threonine kinase activity, protein kinase activity, kinase activity, ATP binding; INVOLVED IN: signal…
AT5G41740	14.5222	1.99858	2.2412e-12	AT5G41740.1 protein_coding Disease resistance protein (TIR-NBS-LRR class) family Disease resistance protein (TIR-NBS-LRR class) family; FUNCTIONS IN: transmembrane receptor activity, nucleoside-triphosphatase activity, nucleotide binding, ATP binding; INVOLVED IN: signal transduction, apoptosis, defense response, innate immune response; LOCATED IN: intrinsic to membrane, chloroplast; CONTAINS Int…
AT5G17800	14.6337	1.63519	2.67044e-09	AT5G17800.1 protein_coding myb domain protein 56 Member of the R2R3 factor gene family. myb domain protein 56 (MYB56); CONTAINS InterPro DOMAIN/s: SANT, DNA-binding (InterPro:IPR001005), Homeodomain-like (InterPro:IPR009057), Myb, DNA-binding (InterPro:IPR014778), HTH transcriptional regulator, Myb-type, DNA-binding (InterPro:IPR017930), Homeodomain-related (InterPro:IPR012287), Myb transcription…
AT1G29720	14.6756	5.39365	6.59217e-56	AT1G29720.1 protein_coding Leucine-rich repeat transmembrane protein kinase Leucine-rich repeat transmembrane protein kinase; FUNCTIONS IN: protein serine/threonine kinase activity, protein kinase activity, kinase activity, ATP binding; INVOLVED IN: protein amino acid phosphorylation; LOCATED IN: endomembrane system; EXPRESSED IN: 15 plant structures; EXPRESSED DURING: 9 growth stages; CONTAINS I…
AT1G04920	14.7127	2.48773	7.10971e-06	AT1G04920.1 protein_coding sucrose phosphate synthase 3F Encodes a protein with putative sucrose-phosphate synthase activity. sucrose phosphate synthase 3F (SPS3F); FUNCTIONS IN: sucrose-phosphate synthase activity, transferase activity, transferring glycosyl groups; INVOLVED IN: biosynthetic process, sucrose metabolic process; LOCATED IN: cellular_component unknown; EXPRESSED IN: 9 plant structu…
AT4G29230	14.7195	2.83123	1.51949e-20	AT4G29230.1 protein_coding NAC domain containing protein 75 NAC domain containing protein 75 (NAC075); FUNCTIONS IN: sequence-specific DNA binding transcription factor activity; INVOLVED IN: multicellular organismal development, regulation of transcription; EXPRESSED IN: inflorescence meristem, flower; EXPRESSED DURING: petal differentiation and expansion stage; CONTAINS InterPro DOMAIN/s: No api…
AT2G15220	14.7412	1.34924	0.000879912	AT2G15220.1 protein_coding Plant basic secretory protein (BSP) family protein Plant basic secretory protein (BSP) family protein; INVOLVED IN: defense response; LOCATED IN: endomembrane system; EXPRESSED DURING: seedling growth; CONTAINS InterPro DOMAIN/s: Uncharacterised protein family, basic secretory protein (InterPro:IPR007541); BEST Arabidopsis thaliana protein match is: Plant basic secretor…
AT5G55470	14.7655	1.46821	5.12851e-05	AT5G55470.1 protein_coding Na+/H+ (sodium hydrogen) exchanger 3 member of Sodium proton exchanger family Na+/H+ (sodium hydrogen) exchanger 3 (NHX3); CONTAINS InterPro DOMAIN/s: Na+/H+ exchanger, subfamily (InterPro:IPR004709), Cation/H+ exchanger, conserved region (InterPro:IPR018422), Cation/H+ exchanger (InterPro:IPR006153), Na+/H+ exchanger, isoforms 1-4, conserved region (InterPro:IPR018407)…
AT1G66540	14.7704	1.33348	1.02168e-07	AT1G66540.1 protein_coding Cytochrome P450 superfamily protein Cytochrome P450 superfamily protein; FUNCTIONS IN: electron carrier activity, monooxygenase activity, iron ion binding, oxygen binding, heme binding; INVOLVED IN: oxidation reduction; EXPRESSED IN: 21 plant structures; EXPRESSED DURING: 13 growth stages; CONTAINS InterPro DOMAIN/s: Cytochrome P450 (InterPro:IPR001128), Cytochrome P450…
AT5G28400	14.8306	1.18577	8.31794e-06	AT5G28400.1 protein_coding unknown protein; BEST Arabidopsis thaliana protein match is: unknown protein (TAIR:AT5G28320.1); Has 2580 Blast hits to 2028 proteins in 270 species: Archae - 20; Bacteria - 158; Metazoa - 939; Fungi - 198; Plants - 144; Viruses - 14; Other Eukaryotes - 1107 (source: NCBI BLink).
AT3G19620	14.888	2.98973	2.03402e-27	AT3G19620.1 protein_coding Glycosyl hydrolase family protein Glycosyl hydrolase family protein; FUNCTIONS IN: hydrolase activity, hydrolyzing O-glycosyl compounds; INVOLVED IN: carbohydrate metabolic process; LOCATED IN: cell wall; EXPRESSED IN: 14 plant structures; EXPRESSED DURING: LP.04 four leaves visible, 4 anthesis, LP.10 ten leaves visible, C globular stage, petal differentiation and expan…
AT4G38410	14.9233	1.66889	0.00110285	AT4G38410.1 protein_coding Dehydrin family protein Dehydrin family protein; FUNCTIONS IN: molecular_function unknown; INVOLVED IN: response to water, response to stress; LOCATED IN: cellular_component unknown; EXPRESSED IN: stem, hypocotyl, root; CONTAINS InterPro DOMAIN/s: Dehydrin (InterPro:IPR000167); Has 3050 Blast hits to 2020 proteins in 252 species: Archae - 4; Bacteria - 32; Metazoa - 564…
AT1G30730	14.9696	2.3677	8.33898e-14	AT1G30730.1 protein_coding FAD-binding Berberine family protein FAD-binding Berberine family protein; FUNCTIONS IN: electron carrier activity, oxidoreductase activity, FAD binding, catalytic activity; LOCATED IN: endomembrane system; CONTAINS InterPro DOMAIN/s: FAD-binding, type 2 (InterPro:IPR016166), Berberine/berberine-like (InterPro:IPR012951), FAD linked oxidase, N-terminal (InterPro:IPR0060…
AT1G78950	14.9872	1.00136	0.0047649	AT1G78950.1 protein_coding Terpenoid cyclases family protein Terpenoid cyclases family protein; CONTAINS InterPro DOMAIN/s: Terpene synthase, conserved site (InterPro:IPR002365), Squalene cyclase (InterPro:IPR018333), Terpenoid cylases/protein prenyltransferase alpha-alpha toroid (InterPro:IPR008930), Prenyltransferase/squalene oxidase (InterPro:IPR001330); BEST Arabidopsis thaliana protein match…
AT3G17110	15.2059	1.22224	0.0117783	AT3G17110.1 pseudogene pseudogene, glycine-rich protein
AT4G26270	15.2149	1.0318	0.000152464	AT4G26270.1 protein_coding phosphofructokinase 3 phosphofructokinase 3 (PFK3); CONTAINS InterPro DOMAIN/s: Pyrophosphate-dependent phosphofructokinase TP0108 (InterPro:IPR012004), Phosphofructokinase (InterPro:IPR000023); BEST Arabidopsis thaliana protein match is: phosphofructokinase 7 (TAIR:AT5G56630.1); Has 30201 Blast hits to 17322 proteins in 780 species: Archae - 12; Bacteria - 1396; Metazo…
AT3G15280	15.2194	9.20466	1.60578e-35	AT3G15280.1 protein_coding unknown protein; FUNCTIONS IN: molecular_function unknown; LOCATED IN: mitochondrion; EXPRESSED IN: 8 plant structures; EXPRESSED DURING: L mature pollen stage, 4 anthesis, petal differentiation and expansion stage; Has 36 Blast hits to 36 proteins in 15 species: Archae - 0; Bacteria - 0; Metazoa - 1; Fungi - 2; Plants - 33; Viruses - 0; Other Eukaryotes - 0 (source: NC…
AT2G28400	15.3927	1.39187	2.40194e-08	AT2G28400.1 protein_coding Protein of unknown function, DUF584 Protein of unknown function, DUF584; CONTAINS InterPro DOMAIN/s: Protein of unknown function DUF584 (InterPro:IPR007608); BEST Arabidopsis thaliana protein match is: Protein of unknown function, DUF584 (TAIR:AT3G45210.1); Has 318 Blast hits to 318 proteins in 20 species: Archae - 0; Bacteria - 0; Metazoa - 0; Fungi - 0; Plants - 318; …
AT1G27990	15.5271	6.69591	2.75152e-05	AT1G27990.1 protein_coding unknown protein; BEST Arabidopsis thaliana protein match is: unknown protein (TAIR:AT5G52420.1); Has 86 Blast hits to 86 proteins in 15 species: Archae - 0; Bacteria - 0; Metazoa - 0; Fungi - 0; Plants - 84; Viruses - 0; Other Eukaryotes - 2 (source: NCBI BLink).
AT4G21680	15.5359	3.00653	5.30527e-29	AT4G21680.1 protein_coding NITRATE TRANSPORTER 1.8 Encodes a nitrate transporter (NRT1.8). Functions in nitrate removal from the xylem sap. Mediates cadmium tolerance. NITRATE TRANSPORTER 1.8 (NRT1.8); FUNCTIONS IN: transporter activity, nitrate transmembrane transporter activity; INVOLVED IN: response to cadmium ion, oligopeptide transport, response to nitrate; LOCATED IN: plasma membrane, membr…
AT4G35690	16.0565	7.57749	1.72294e-65	AT4G35690.1 protein_coding Arabidopsis protein of unknown function (DUF241) Arabidopsis protein of unknown function (DUF241); CONTAINS InterPro DOMAIN/s: Protein of unknown function DUF241, plant (InterPro:IPR004320); BEST Arabidopsis thaliana protein match is: Arabidopsis protein of unknown function (DUF241) (TAIR:AT4G35710.1); Has 1807 Blast hits to 1807 proteins in 277 species: Archae - 0; Bac…
AT2G16367	16.1592	6.5338	2.73812e-31	AT2G16367.1 pseudogene Encodes a defensin-like (DEFL) family protein.
AT5G23460	16.2649	1.01623	4.1159e-05	AT5G23460.1 protein_coding unknown protein; Has 30201 Blast hits to 17322 proteins in 780 species: Archae - 12; Bacteria - 1396; Metazoa - 17338; Fungi - 3422; Plants - 5037; Viruses - 0; Other Eukaryotes - 2996 (source: NCBI BLink).
AT5G24420	16.4071	2.64005	8.17034e-17	AT5G24420.1 protein_coding 6-phosphogluconolactonase 5 6-phosphogluconolactonase 5 (PGL5); FUNCTIONS IN: 6-phosphogluconolactonase activity; INVOLVED IN: pentose-phosphate shunt, pentose-phosphate shunt, oxidative branch, carbohydrate metabolic process; LOCATED IN: cellular_component unknown; EXPRESSED IN: 21 plant structures; EXPRESSED DURING: 14 growth stages; CONTAINS InterPro DOMAIN/s: 6-phos…
AT1G19490	16.4116	2.25296	5.72837e-14	AT1G19490.1 protein_coding Basic-leucine zipper (bZIP) transcription factor family protein Basic-leucine zipper (bZIP) transcription factor family protein; FUNCTIONS IN: DNA binding, sequence-specific DNA binding transcription factor activity; INVOLVED IN: regulation of transcription, DNA-dependent; LOCATED IN: chloroplast; CONTAINS InterPro DOMAIN/s: Basic-leucine zipper (bZIP) transcription fac…
AT1G63720	16.494	2.06668	1.09226e-15	AT1G63720.1 protein_coding BEST Arabidopsis thaliana protein match is: hydroxyproline-rich glycoprotein family protein (TAIR:AT5G52430.1); Has 490 Blast hits to 394 proteins in 96 species: Archae - 0; Bacteria - 2; Metazoa - 132; Fungi - 88; Plants - 175; Viruses - 14; Other Eukaryotes - 79 (source: NCBI BLink).
AT2G22200	16.4967	1.48857	2.89362e-07	AT2G22200.1 protein_coding Integrase-type DNA-binding superfamily protein encodes a member of the DREB subfamily A-6 of ERF/AP2 transcription factor family. The protein contains one AP2 domain. There are 8 members in this subfamily including RAP2.4. Integrase-type DNA-binding superfamily protein; FUNCTIONS IN: DNA binding, sequence-specific DNA binding transcription factor activity; INVOLVED IN: …
AT3G14362	16.5438	1.88062	4.96899e-13	AT3G14362.1 protein_coding ROTUNDIFOLIA like 10 ROTUNDIFOLIA like 10 (RTFL10); CONTAINS InterPro DOMAIN/s: DVL (InterPro:IPR012552); BEST Arabidopsis thaliana protein match is: ROTUNDIFOLIA like 9 (TAIR:AT1G53708.1); Has 125 Blast hits to 125 proteins in 11 species: Archae - 0; Bacteria - 0; Metazoa - 0; Fungi - 0; Plants - 125; Viruses - 0; Other Eukaryotes - 0 (source: NCBI BLink).
AT3G16150	16.5526	1.36665	2.05688e-05	AT3G16150.1 protein_coding N-terminal nucleophile aminohydrolases (Ntn hydrolases) superfamily protein N-terminal nucleophile aminohydrolases (Ntn hydrolases) superfamily protein; CONTAINS InterPro DOMAIN/s: Peptidase T2, asparaginase 2 (InterPro:IPR000246); BEST Arabidopsis thaliana protein match is: N-terminal nucleophile aminohydrolases (Ntn hydrolases) superfamily protein (TAIR:AT5G08100.1); …
AT1G30260	16.5533	1.17422	0.000141269	AT1G30260.1 protein_coding BEST Arabidopsis thaliana protein match is: Galactosyltransferase family protein (TAIR:AT4G21060.1); Has 30 Blast hits to 30 proteins in 8 species: Archae - 0; Bacteria - 0; Metazoa - 0; Fungi - 0; Plants - 30; Viruses - 0; Other Eukaryotes - 0 (source: NCBI BLink).
AT4G13810	16.7172	1.36853	6.03053e-06	AT4G13810.1 protein_coding receptor like protein 47 receptor like protein 47 (RLP47); CONTAINS InterPro DOMAIN/s: Leucine-rich repeat-containing N-terminal domain, type 2 (InterPro:IPR013210), Leucine-rich repeat (InterPro:IPR001611); BEST Arabidopsis thaliana protein match is: receptor like protein 50 (TAIR:AT4G13920.1); Has 94456 Blast hits to 27387 proteins in 1128 species: Archae - 39; Bacter…
AT3G15760	16.858	1.03341	7.26546e-05	AT3G15760.1 protein_coding unknown protein; FUNCTIONS IN: molecular_function unknown; INVOLVED IN: biological_process unknown; LOCATED IN: endomembrane system; EXPRESSED IN: 22 plant structures; EXPRESSED DURING: 10 growth stages; BEST Arabidopsis thaliana protein match is: unknown protein (TAIR:AT1G52565.1); Has 42 Blast hits to 42 proteins in 10 species: Archae - 0; Bacteria - 0; Metazoa - 0; F…
AT1G19020	17.0285	1.95695	3.41826e-15	AT1G19020.1 protein_coding unknown protein; BEST Arabidopsis thaliana protein match is: unknown protein (TAIR:AT3G48180.1); Has 88 Blast hits to 88 proteins in 15 species: Archae - 0; Bacteria - 0; Metazoa - 0; Fungi - 0; Plants - 88; Viruses - 0; Other Eukaryotes - 0 (source: NCBI BLink).
AT3G62570	17.0791	1.29356	4.62313e-06	AT3G62570.1 protein_coding Tetratricopeptide repeat (TPR)-like superfamily protein Tetratricopeptide repeat (TPR)-like superfamily protein; FUNCTIONS IN: heat shock protein binding, binding; INVOLVED IN: protein folding; LOCATED IN: vacuole; CONTAINS InterPro DOMAIN/s: Tetratricopeptide TPR-1 (InterPro:IPR001440), Tetratricopeptide-like helical (InterPro:IPR011990), Heat shock protein DnaJ, N-ter…
AT1G64590	17.1482	1.13485	0.0401794	AT1G64590.1 protein_coding NAD(P)-binding Rossmann-fold superfamily protein NAD(P)-binding Rossmann-fold superfamily protein; FUNCTIONS IN: oxidoreductase activity, binding, catalytic activity; INVOLVED IN: oxidation reduction, metabolic process; EXPRESSED IN: 20 plant structures; EXPRESSED DURING: 12 growth stages; CONTAINS InterPro DOMAIN/s: NAD(P)-binding domain (InterPro:IPR016040), Glucose/r…
AT3G05932	17.263	1.02942	1.45302e-05	AT3G05932.1 other_rna Potential natural antisense gene, locus overlaps with AT3G05930
AT2G44570	17.3274	1.31343	2.30005e-06	AT2G44570.1 protein_coding glycosyl hydrolase 9B12 glycosyl hydrolase 9B12 (GH9B12); FUNCTIONS IN: hydrolase activity, hydrolyzing O-glycosyl compounds, catalytic activity; INVOLVED IN: carbohydrate metabolic process; LOCATED IN: endomembrane system; EXPRESSED IN: male gametophyte, pollen tube; EXPRESSED DURING: L mature pollen stage; CONTAINS InterPro DOMAIN/s: Six-hairpin glycosidase (InterPro:…
AT5G53220	17.3516	1.28036	6.60847e-08	AT5G53220.1 protein_coding unknown protein; Has 3099 Blast hits to 2528 proteins in 332 species: Archae - 2; Bacteria - 245; Metazoa - 1059; Fungi - 555; Plants - 177; Viruses - 49; Other Eukaryotes - 1012 (source: NCBI BLink).
AT3G59080	17.5274	1.5807	7.58708e-11	AT3G59080.1 protein_coding Eukaryotic aspartyl protease family protein Eukaryotic aspartyl protease family protein; FUNCTIONS IN: DNA binding, aspartic-type endopeptidase activity; INVOLVED IN: proteolysis; LOCATED IN: endomembrane system; EXPRESSED IN: 21 plant structures; EXPRESSED DURING: 11 growth stages; CONTAINS InterPro DOMAIN/s: Peptidase aspartic (InterPro:IPR021109), Peptidase aspartic,…
AT1G69730	17.5489	1.48214	4.00123e-08	AT1G69730.1 protein_coding Wall-associated kinase family protein Wall-associated kinase family protein; FUNCTIONS IN: kinase activity; INVOLVED IN: protein amino acid phosphorylation; LOCATED IN: endomembrane system, integral to membrane; EXPRESSED IN: 18 plant structures; EXPRESSED DURING: 12 growth stages; CONTAINS InterPro DOMAIN/s: Wall-associated kinase (InterPro:IPR013695), EGF-like calcium…
AT4G15120	17.5841	2.08227	2.2959e-12	AT4G15120.1 protein_coding VQ motif-containing protein VQ motif-containing protein; CONTAINS InterPro DOMAIN/s: VQ (InterPro:IPR008889); BEST Arabidopsis thaliana protein match is: VQ motif-containing protein (TAIR:AT3G22160.1); Has 30201 Blast hits to 17322 proteins in 780 species: Archae - 12; Bacteria - 1396; Metazoa - 17338; Fungi - 3422; Plants - 5037; Viruses - 0; Other Eukaryotes - 2996 (s…
AT4G35070	17.6587	1.51141	2.20917e-10	AT4G35070.1 protein_coding SBP (S-ribonuclease binding protein) family protein SBP (S-ribonuclease binding protein) family protein; CONTAINS InterPro DOMAIN/s: S-ribonuclease binding protein, SBP1, pollen (InterPro:IPR017066); BEST Arabidopsis thaliana protein match is: S-ribonuclease binding protein 1 (TAIR:AT1G45976.1); Has 975 Blast hits to 929 proteins in 127 species: Archae - 2; Bacteria - 2…
AT5G66610	17.7561	1.10449	2.90128e-06	AT5G66610.1 protein_coding DA1-related protein 7 DA1-related protein 7 (DAR7); FUNCTIONS IN: zinc ion binding; LOCATED IN: cellular_component unknown; EXPRESSED IN: 16 plant structures; EXPRESSED DURING: 7 growth stages; CONTAINS InterPro DOMAIN/s: Zinc finger, LIM-type (InterPro:IPR001781), Protein of unknown function DUF3633 (InterPro:IPR022087); BEST Arabidopsis thaliana protein match is: DA1-…
AT1G70170	17.7983	1.19487	0.00028693	AT1G70170.1 protein_coding matrix metalloproteinase mutant has Late flowering; Early senescence; Matrix Metalloproteinase matrix metalloproteinase (MMP); FUNCTIONS IN: metallopeptidase activity, metalloendopeptidase activity, zinc ion binding; INVOLVED IN: proteolysis, metabolic process; LOCATED IN: anchored to membrane; EXPRESSED IN: 7 plant structures; EXPRESSED DURING: L mature pollen stage, M…
AT4G13395	17.8286	2.21503	1.65226e-09	AT4G13395.1 protein_coding ROTUNDIFOLIA like 12 ROTUNDIFOLIA like 12 (RTFL12); CONTAINS InterPro DOMAIN/s: DVL (InterPro:IPR012552); BEST Arabidopsis thaliana protein match is: ROTUNDIFOLIA like 10 (TAIR:AT3G14362.1); Has 139 Blast hits to 139 proteins in 12 species: Archae - 0; Bacteria - 0; Metazoa - 0; Fungi - 0; Plants - 139; Viruses - 0; Other Eukaryotes - 0 (source: NCBI BLink).
AT1G11170	17.832	1.09956	7.38909e-05	AT1G11170.1 protein_coding Protein of unknown function (DUF707) Protein of unknown function (DUF707); CONTAINS InterPro DOMAIN/s: Protein of unknown function DUF707 (InterPro:IPR007877); BEST Arabidopsis thaliana protein match is: Protein of unknown function (DUF707) (TAIR:AT1G61240.4); Has 308 Blast hits to 308 proteins in 23 species: Archae - 0; Bacteria - 5; Metazoa - 0; Fungi - 0; Plants - 30…
AT2G04090	17.863	1.33391	3.06195e-05	AT2G04090.1 protein_coding MATE efflux family protein MATE efflux family protein; FUNCTIONS IN: antiporter activity, drug transmembrane transporter activity, transporter activity; INVOLVED IN: drug transmembrane transport, transmembrane transport; LOCATED IN: membrane; CONTAINS InterPro DOMAIN/s: MATE family transporter related protein (InterPro:IPR015521), Multi antimicrobial extrusion protein M…
AT5G43570	17.8708	3.4309	2.55756e-30	AT5G43570.1 protein_coding Serine protease inhibitor, potato inhibitor I-type family protein Predicted to encode a PR (pathogenesis-related) peptide that belongs to the PR-6 proteinase inhibitor family. Six putative PR-6-type protein encoding genes are found in Arabidopsis: At2g38900, At2g38870, At5g43570, At5g43580, At3g50020 and At3g46860. Serine protease inhibitor, potato inhibitor I-type fami…
AT4G32295	17.947	1.15125	3.65425e-06	AT4G32295.1 protein_coding unknown protein; BEST Arabidopsis thaliana protein match is: unknown protein (TAIR:AT3G24150.1); Has 39 Blast hits to 39 proteins in 10 species: Archae - 0; Bacteria - 0; Metazoa - 0; Fungi - 0; Plants - 39; Viruses - 0; Other Eukaryotes - 0 (source: NCBI BLink).
AT4G11900	17.9472	1.15477	0.000299054	AT4G11900.1 protein_coding S-locus lectin protein kinase family protein S-locus lectin protein kinase family protein; FUNCTIONS IN: in 6 functions; INVOLVED IN: protein amino acid phosphorylation, recognition of pollen; LOCATED IN: endomembrane system; CONTAINS InterPro DOMAIN/s: Curculin-like (mannose-binding) lectin (InterPro:IPR001480), PAN-2 domain (InterPro:IPR013227), Apple-like (InterPro:I…
AT5G17650	18.1669	1.38692	7.25883e-09	AT5G17650.1 protein_coding glycine/proline-rich protein glycine/proline-rich protein; Has 1807 Blast hits to 1807 proteins in 277 species: Archae - 0; Bacteria - 0; Metazoa - 736; Fungi - 347; Plants - 385; Viruses - 0; Other Eukaryotes - 339 (source: NCBI BLink).
AT5G67140	18.207	2.26113	1.20744e-17	AT5G67140.1 protein_coding F-box/RNI-like superfamily protein F-box/RNI-like superfamily protein; CONTAINS InterPro DOMAIN/s: F-box domain, cyclin-like (InterPro:IPR001810), F-box domain, Skp2-like (InterPro:IPR022364); BEST Arabidopsis thaliana protein match is: F-box/RNI-like superfamily protein (TAIR:AT1G21410.1); Has 1807 Blast hits to 1807 proteins in 277 species: Archae - 0; Bacteria - 0; M…
AT1G13700	18.2195	1.02508	4.10661e-05	AT1G13700.1 protein_coding 6-phosphogluconolactonase 1 6-phosphogluconolactonase 1 (PGL1); FUNCTIONS IN: 6-phosphogluconolactonase activity, catalytic activity; INVOLVED IN: pentose-phosphate shunt, carbohydrate metabolic process; LOCATED IN: cellular_component unknown; EXPRESSED IN: 11 plant structures; EXPRESSED DURING: LP.06 six leaves visible, LP.04 four leaves visible, 4 anthesis, petal diff…
AT1G13650	18.2666	1.26229	7.79502e-06	AT1G13650.1 protein_coding BEST Arabidopsis thaliana protein match is: 18S pre-ribosomal assembly protein gar2-related (TAIR:AT2G03810.4); Has 3688 Blast hits to 1629 proteins in 255 species: Archae - 22; Bacteria - 222; Metazoa - 684; Fungi - 292; Plants - 62; Viruses - 14; Other Eukaryotes - 2392 (source: NCBI BLink).
AT4G02630	18.3514	1.17595	2.73475e-05	AT4G02630.1 protein_coding Protein kinase superfamily protein Protein kinase superfamily protein; FUNCTIONS IN: protein serine/threonine kinase activity, protein kinase activity, kinase activity, ATP binding; INVOLVED IN: protein amino acid phosphorylation; LOCATED IN: plasma membrane; EXPRESSED IN: 22 plant structures; EXPRESSED DURING: 13 growth stages; CONTAINS InterPro DOMAIN/s: Protein kinas…
AT2G20080	18.461	1.49285	7.20268e-07	AT2G20080.1 protein_coding unknown protein; FUNCTIONS IN: molecular_function unknown; INVOLVED IN: biological_process unknown; LOCATED IN: chloroplast; BEST Arabidopsis thaliana protein match is: unknown protein (TAIR:AT4G28840.1); Has 35333 Blast hits to 34131 proteins in 2444 species: Archae - 798; Bacteria - 22429; Metazoa - 974; Fungi - 991; Plants - 531; Viruses - 0; Other Eukaryotes - 9610 …
AT4G12580	18.4885	4.09151	1.62582e-40	AT4G12580.1 protein_coding unknown protein; Has 24 Blast hits to 18 proteins in 5 species: Archae - 0; Bacteria - 2; Metazoa - 0; Fungi - 0; Plants - 7; Viruses - 0; Other Eukaryotes - 15 (source: NCBI BLink).
AT1G27730	18.5276	1.39755	9.73776e-06	AT1G27730.1 protein_coding salt tolerance zinc finger Related to Cys2/His2-type zinc-finger proteins found in higher plants. Compensated for a subset of calcineurin deficiency in yeast. Salt tolerance produced by ZAT10 appeared to be partially dependent on ENA1/PMR2, a P-type ATPase required for Li+ and Na+ efflux in yeast. The protein is localized to the nucleus, acts as a transcriptional repres…
AT5G59720	18.5926	2.26038	1.28472e-13	AT5G59720.1 protein_coding heat shock protein 18.2 encodes a low molecular weight heat shock protein that contains the heat shock element in the promoter region. Expression is induced in response to heat shock. heat shock protein 18.2 (HSP18.2); CONTAINS InterPro DOMAIN/s: Heat shock protein Hsp20 (InterPro:IPR002068), HSP20-like chaperone (InterPro:IPR008978); BEST Arabidopsis thaliana protein m…
AT1G67710	18.6121	1.44566	1.49317e-07	AT1G67710.1 protein_coding response regulator 11 Encodes an Arabidopsis response regulator (ARR) protein that acts in concert with other type-B ARRs in the cytokinin signaling pathway. response regulator 11 (ARR11); CONTAINS InterPro DOMAIN/s: Response regulator, plant B-type (InterPro:IPR017053), Myb-like DNA-binding domain, SHAQKYF class (InterPro:IPR006447), CheY-like (InterPro:IPR011006), Myb…
AT5G18560	18.6587	1.84601	1.96677e-11	AT5G18560.1 protein_coding Integrase-type DNA-binding superfamily protein Encodes PUCHI, a member of the ERF (ethylene response factor) subfamily B-1 of ERF/AP2 transcription factor family. The protein contains one AP2 domain. There are 15 members in this subfamily including ATERF-3, ATERF-4, ATERF-7, and leafy petiole. PUCHI is required for morphogenesis in the early lateral root primordium of A…
AT3G13065	18.7192	1.05197	3.30087e-06	AT3G13065.1 protein_coding STRUBBELIG-receptor family 4 STRUBBELIG-receptor family 4 (SRF4); FUNCTIONS IN: protein serine/threonine kinase activity, kinase activity, ATP binding; INVOLVED IN: transmembrane receptor protein tyrosine kinase signaling pathway, protein amino acid phosphorylation; LOCATED IN: endomembrane system; EXPRESSED IN: 7 plant structures; EXPRESSED DURING: L mature pollen stag…
AT1G50180	18.8797	1.30007	8.85633e-07	AT1G50180.1 protein_coding NB-ARC domain-containing disease resistance protein NB-ARC domain-containing disease resistance protein; FUNCTIONS IN: ATP binding; INVOLVED IN: apoptosis, defense response; LOCATED IN: cellular_component unknown; EXPRESSED IN: shoot; CONTAINS InterPro DOMAIN/s: NB-ARC (InterPro:IPR002182), Disease resistance protein (InterPro:IPR000767); BEST Arabidopsis thaliana prote…
AT1G31750	18.9518	2.49372	7.12814e-16	AT1G31750.1 protein_coding proline-rich family protein proline-rich family protein; BEST Arabidopsis thaliana protein match is: glycine-rich protein (TAIR:AT2G04063.1); Has 30775 Blast hits to 15451 proteins in 908 species: Archae - 8; Bacteria - 4096; Metazoa - 13079; Fungi - 3329; Plants - 5909; Viruses - 858; Other Eukaryotes - 3496 (source: NCBI BLink).
AT3G51410	18.9909	1.06135	0.0129024	AT3G51410.1 protein_coding Arabidopsis protein of unknown function (DUF241) Arabidopsis protein of unknown function (DUF241); CONTAINS InterPro DOMAIN/s: Protein of unknown function DUF241, plant (InterPro:IPR004320); BEST Arabidopsis thaliana protein match is: Arabidopsis protein of unknown function (DUF241) (TAIR:AT4G35680.1); Has 465 Blast hits to 455 proteins in 24 species: Archae - 0; Bacter…
AT5G50720	19.008	1.0259	0.000117021	AT5G50720.1 protein_coding HVA22 homologue E Encodes one of five HVA22 homologs in Arabidopsis. HVA22 is an ABA- and stress-inducible gene first isolated from barley. Members of this gene family have only been found in eukaryotes. AtHVA22e mRNA is upregulated to varying degrees in response to cold stress, salt stress, ABA treatment or dehydration. HVA22 homologue E (HVA22E); FUNCTIONS IN: molecul…
AT1G62500	19.2022	2.22332	9.91399e-16	AT1G62500.1 protein_coding Bifunctional inhibitor/lipid-transfer protein/seed storage 2S albumin superfamily protein Bifunctional inhibitor/lipid-transfer protein/seed storage 2S albumin superfamily protein; FUNCTIONS IN: lipid binding; INVOLVED IN: lipid transport; LOCATED IN: endomembrane system; EXPRESSED IN: 17 plant structures; EXPRESSED DURING: 8 growth stages; CONTAINS InterPro DOMAIN/s: B…
AT3G24927	19.2581	1.14996	7.96981e-07	AT3G24927.1 pseudogene pseudogene of unknown protein expressed protein
AT2G43920	19.2701	1.26383	7.24979e-05	AT2G43920.1 protein_coding S-adenosyl-L-methionine-dependent methyltransferases superfamily protein HARMLESS TO OZONE LAYER 2 (HOL2); FUNCTIONS IN: methyltransferase activity, thiopurine S-methyltransferase activity; INVOLVED IN: metabolic process; LOCATED IN: cytoplasm; CONTAINS InterPro DOMAIN/s: Thiopurine S-methyltransferase (InterPro:IPR008854); BEST Arabidopsis thaliana protein match is: HA…
AT5G14700	19.3051	1.04488	0.000439025	AT5G14700.1 protein_coding NAD(P)-binding Rossmann-fold superfamily protein NAD(P)-binding Rossmann-fold superfamily protein; FUNCTIONS IN: coenzyme binding, binding, cinnamoyl-CoA reductase activity, catalytic activity; INVOLVED IN: lignin biosynthetic process, cellular metabolic process, metabolic process; LOCATED IN: cellular_component unknown; EXPRESSED IN: 22 plant structures; EXPRESSED DURI…
AT1G09380	19.3098	3.33246	7.07567e-20	AT1G09380.1 protein_coding nodulin MtN21 /EamA-like transporter family protein nodulin MtN21 /EamA-like transporter family protein; LOCATED IN: endomembrane system, membrane; EXPRESSED IN: 15 plant structures; EXPRESSED DURING: 4 anthesis, C globular stage, petal differentiation and expansion stage, LP.08 eight leaves visible; CONTAINS InterPro DOMAIN/s: Protein of unknown function DUF6, transmem…
AT3G09450	19.3975	5.53282	4.53116e-68	AT3G09450.1 protein_coding CONTAINS InterPro DOMAIN/s: Fusaric acid resistance protein, conserved region (InterPro:IPR006726); BEST Arabidopsis thaliana protein match is: unknown protein (TAIR:AT2G28780.1); Has 503 Blast hits to 494 proteins in 215 species: Archae - 0; Bacteria - 423; Metazoa - 0; Fungi - 0; Plants - 65; Viruses - 0; Other Eukaryotes - 15 (source: NCBI BLink).
AT4G39720	19.5007	2.85298	2.33727e-22	AT4G39720.1 protein_coding VQ motif-containing protein VQ motif-containing protein; CONTAINS InterPro DOMAIN/s: VQ (InterPro:IPR008889); BEST Arabidopsis thaliana protein match is: VQ motif-containing protein (TAIR:AT1G35830.1); Has 406 Blast hits to 390 proteins in 39 species: Archae - 0; Bacteria - 0; Metazoa - 10; Fungi - 7; Plants - 145; Viruses - 0; Other Eukaryotes - 244 (source: NCBI BLink…
AT2G46070	19.5085	1.17103	2.38815e-06	AT2G46070.1 protein_coding mitogen-activated protein kinase 12 Encodes a MAP kinase protein. MPK12 interacts with the IBR5 protein phosphatase in vitro and in vivo, and it can be dephosphorylated and inactivated by IBR5. MPK12 appears to be a negative regulator of auxin signlaing. MPK12 RNAi lines are hypersensitive to auxin in root elongation and transcriptional response assays, but they appear …
AT3G05640	19.5813	2.80516	2.94037e-32	AT3G05640.1 protein_coding Protein phosphatase 2C family protein Protein phosphatase 2C family protein; FUNCTIONS IN: protein serine/threonine phosphatase activity, catalytic activity; INVOLVED IN: response to water deprivation; LOCATED IN: cellular_component unknown; EXPRESSED IN: 22 plant structures; EXPRESSED DURING: 13 growth stages; CONTAINS InterPro DOMAIN/s: Protein phosphatase 2C-related …
AT5G17490	19.7484	1.10707	0.0013607	AT5G17490.1 protein_coding RGA-like protein 3 DELLA subfamily member involved in GA signal transduction RGA-like protein 3 (RGL3); CONTAINS InterPro DOMAIN/s: Transcriptional factor DELLA, N-terminal (InterPro:IPR021914), Transcription factor GRAS (InterPro:IPR005202); BEST Arabidopsis thaliana protein match is: RGA-like 2 (TAIR:AT3G03450.1); Has 1807 Blast hits to 1807 proteins in 277 species: A…
AT2G23100	19.7962	1.47361	2.6999e-11	AT2G23100.1 protein_coding Cysteine/Histidine-rich C1 domain family protein Cysteine/Histidine-rich C1 domain family protein; FUNCTIONS IN: zinc ion binding; LOCATED IN: chloroplast; CONTAINS InterPro DOMAIN/s: Zinc finger, PHD-type (InterPro:IPR001965), DC1 (InterPro:IPR004146), C1-like (InterPro:IPR011424); BEST Arabidopsis thaliana protein match is: Cysteine/Histidine-rich C1 domain family pro…
AT4G26790	19.8135	2.86063	2.29502e-22	AT4G26790.1 protein_coding GDSL-like Lipase/Acylhydrolase superfamily protein GDSL-like Lipase/Acylhydrolase superfamily protein; FUNCTIONS IN: hydrolase activity, acting on ester bonds, carboxylesterase activity; INVOLVED IN: lipid metabolic process; LOCATED IN: endomembrane system; EXPRESSED IN: 18 plant structures; EXPRESSED DURING: 9 growth stages; CONTAINS InterPro DOMAIN/s: Lipase, GDSL (In…
AT4G15248	19.8417	4.57873	3.76473e-56	AT4G15248.1 protein_coding B-box type zinc finger family protein B-box type zinc finger family protein; FUNCTIONS IN: zinc ion binding; INVOLVED IN: biological_process unknown; LOCATED IN: intracellular; CONTAINS InterPro DOMAIN/s: Zinc finger, B-box (InterPro:IPR000315); BEST Arabidopsis thaliana protein match is: B-box type zinc finger family protein (TAIR:AT3G21890.1); Has 35333 Blast hits to …
AT3G21600	19.9392	1.29036	1.07643e-07	AT3G21600.1 protein_coding Senescence/dehydration-associated protein-related Senescence/dehydration-associated protein-related; FUNCTIONS IN: molecular_function unknown; INVOLVED IN: biological_process unknown; EXPRESSED IN: 22 plant structures; EXPRESSED DURING: 13 growth stages; CONTAINS InterPro DOMAIN/s: Senescence/spartin-associated (InterPro:IPR009686); BEST Arabidopsis thaliana protein mat…
AT3G02400	19.9561	1.07099	7.68286e-06	AT3G02400.1 protein_coding SMAD/FHA domain-containing protein SMAD/FHA domain-containing protein ; FUNCTIONS IN: DNA binding; INVOLVED IN: regulation of transcription, DNA-dependent; LOCATED IN: nucleus; EXPRESSED IN: 21 plant structures; EXPRESSED DURING: 11 growth stages; CONTAINS InterPro DOMAIN/s: AT hook, DNA-binding motif (InterPro:IPR017956), SMAD/FHA domain (InterPro:IPR008984), Forkhead-…
AT2G33060	20.0037	1.16947	3.48409e-05	AT2G33060.1 protein_coding receptor like protein 27 receptor like protein 27 (RLP27); FUNCTIONS IN: kinase activity; INVOLVED IN: signal transduction, defense response; LOCATED IN: endomembrane system; CONTAINS InterPro DOMAIN/s: Leucine-rich repeat, typical subtype (InterPro:IPR003591), Leucine-rich repeat (InterPro:IPR001611); BEST Arabidopsis thaliana protein match is: receptor like protein 26…
AT3G15650	20.2563	2.23382	6.07681e-12	AT3G15650.1 protein_coding alpha/beta-Hydrolases superfamily protein alpha/beta-Hydrolases superfamily protein; FUNCTIONS IN: hydrolase activity, carboxylesterase activity; EXPRESSED IN: 16 plant structures; EXPRESSED DURING: 11 growth stages; CONTAINS InterPro DOMAIN/s: Phospholipase/carboxylesterase (InterPro:IPR003140); BEST Arabidopsis thaliana protein match is: alpha/beta-Hydrolases superfam…
AT2G30960	20.3094	1.19574	2.41893e-06	AT2G30960.1 protein_coding unknown protein; Has 4906 Blast hits to 2903 proteins in 334 species: Archae - 5; Bacteria - 381; Metazoa - 1639; Fungi - 509; Plants - 244; Viruses - 5; Other Eukaryotes - 2123 (source: NCBI BLink).
AT4G36700	20.3738	5.28581	3.20564e-06	AT4G36700.1 protein_coding RmlC-like cupins superfamily protein RmlC-like cupins superfamily protein; FUNCTIONS IN: nutrient reservoir activity; INVOLVED IN: biological_process unknown; LOCATED IN: endomembrane system; EXPRESSED IN: seed; EXPRESSED DURING: seedling growth; CONTAINS InterPro DOMAIN/s: Cupin, RmlC-type (InterPro:IPR011051), Cupin 1 (InterPro:IPR006045), RmlC-like jelly roll fold (I…
AT4G16680	20.3839	1.77552	1.75192e-14	AT4G16680.1 protein_coding P-loop containing nucleoside triphosphate hydrolases superfamily protein P-loop containing nucleoside triphosphate hydrolases superfamily protein; FUNCTIONS IN: RNA helicase activity, helicase activity, nucleic acid binding, ATP binding, ATP-dependent helicase activity; LOCATED IN: cellular_component unknown; EXPRESSED IN: stem, sepal, male gametophyte, carpel, stamen; …
AT2G37770	20.3876	2.92577	1.11826e-15	AT2G37770.1 protein_coding NAD(P)-linked oxidoreductase superfamily protein NAD(P)-linked oxidoreductase superfamily protein; FUNCTIONS IN: oxidoreductase activity; INVOLVED IN: oxidation reduction; EXPRESSED IN: 12 plant structures; EXPRESSED DURING: LP.04 four leaves visible, 4 anthesis, petal differentiation and expansion stage; CONTAINS InterPro DOMAIN/s: Aldo/keto reductase (InterPro:IPR0013…
AT2G46950	20.3931	2.87598	4.0409e-33	AT2G46950.1 protein_coding cytochrome P450, family 709, subfamily B, polypeptide 2 member of CYP709B "cytochrome P450, family 709, subfamily B, polypeptide 2" (CYP709B2); FUNCTIONS IN: electron carrier activity, monooxygenase activity, iron ion binding, oxygen binding, heme binding; INVOLVED IN: oxidation reduction; LOCATED IN: endomembrane system; EXPRESSED IN: 14 plant structures; EXPRESSED DUR…
AT5G66620	20.4661	1.48992	4.79027e-10	AT5G66620.1 protein_coding DA1-related protein 6 DA1-related protein 6 (DAR6); FUNCTIONS IN: zinc ion binding; EXPRESSED IN: 13 plant structures; EXPRESSED DURING: 8 growth stages; CONTAINS InterPro DOMAIN/s: Zinc finger, LIM-type (InterPro:IPR001781), Ubiquitin interacting motif (InterPro:IPR003903), Protein of unknown function DUF3633 (InterPro:IPR022087); BEST Arabidopsis thaliana protein matc…
AT3G02410	20.584	3.48555	4.37401e-13	AT3G02410.1 protein_coding alpha/beta-Hydrolases superfamily protein Isoprenylcysteine methylesterase-like 2 (ICME-LIKE2); FUNCTIONS IN: hydrolase activity; INVOLVED IN: metabolic process; LOCATED IN: cellular_component unknown; CONTAINS InterPro DOMAIN/s: Carboxylesterase type B, active site (InterPro:IPR019826), Carboxylesterase, type B (InterPro:IPR002018), Alpha/beta hydrolase fold-3 (InterPr…
AT1G01520	20.7166	6.45516	5.63821e-38	AT1G01520.1 protein_coding Homeodomain-like superfamily protein Homeodomain-like superfamily protein; CONTAINS InterPro DOMAIN/s: SANT, DNA-binding (InterPro:IPR001005), Homeodomain-like (InterPro:IPR009057), Myb, DNA-binding (InterPro:IPR014778), Myb-like DNA-binding domain, SHAQKYF class (InterPro:IPR006447), HTH transcriptional regulator, Myb-type, DNA-binding (InterPro:IPR017930); BEST Arabid…
AT4G23600	20.8481	3.51999	9.13819e-19	AT4G23600.1 protein_coding Tyrosine transaminase family protein Encodes cystine lyase which is expected to be involved in amino acid metabolism, providing the plant with cysteine and the generation of precursors of ethylene biosynthesis. mRNA levels are elevated in response to wounding. CORONATINE INDUCED 1 (CORI3); FUNCTIONS IN: cystathionine beta-lyase activity, transaminase activity; INVOLVED …
AT1G23560	20.8641	1.09552	6.84089e-07	AT1G23560.1 protein_coding Domain of unknown function (DUF220) Domain of unknown function (DUF220); CONTAINS InterPro DOMAIN/s: Protein of unknown function DUF220 (InterPro:IPR003863); BEST Arabidopsis thaliana protein match is: Domain of unknown function (DUF220) (TAIR:AT1G70480.2); Has 154 Blast hits to 140 proteins in 12 species: Archae - 0; Bacteria - 0; Metazoa - 0; Fungi - 0; Plants - 154; …
AT3G03450	20.9315	1.11427	0.0133974	AT3G03450.1 protein_coding RGA-like 2 Encodes a DELLA protein, a member of the GRAS superfamily of putative transcription factors. DELLA proteins restrain the cell proliferation and expansion that drives plant growth. Negative regulator of the response to GA in controlling seed germination. GA triggers the degradation of RGL2 protein in a process blocked by both proteasome inhibitors and serine/t…
AT1G73880	20.9687	1.34063	5.16e-10	AT1G73880.1 protein_coding UDP-glucosyl transferase 89B1 UDP-glucosyl transferase 89B1 (UGT89B1); FUNCTIONS IN: in 7 functions; INVOLVED IN: metabolic process; LOCATED IN: cellular_component unknown; CONTAINS InterPro DOMAIN/s: UDP-glucuronosyl/UDP-glucosyltransferase (InterPro:IPR002213); BEST Arabidopsis thaliana protein match is: UDP-Glycosyltransferase superfamily protein (TAIR:AT1G51210.1); …
AT2G47015	20.9847	4.08169	2.49704e-44	AT2G47015.1 mirna MIR408; miRNA Encodes a microRNA that targets both a Laccase and Plantacyanin-like family member. MicroRNAs are regulatory RNAs with a mature length of ~21-nucleotides that are processed from hairpin precursors by Dicer-like enzymes. MicroRNAs can negatively regulate gene expression by attenuating translation or by directing mRNA cleavage.Mature sequence: AUGCACUGCCUCUUCCCUGGC
AT2G28570	21.0972	1.10339	6.51113e-05	AT2G28570.1 protein_coding unknown protein; Has 13 Blast hits to 13 proteins in 6 species: Archae - 0; Bacteria - 0; Metazoa - 0; Fungi - 0; Plants - 13; Viruses - 0; Other Eukaryotes - 0 (source: NCBI BLink).
AT3G23840	21.1071	1.34686	5.09347e-05	AT3G23840.1 protein_coding HXXXD-type acyl-transferase family protein HXXXD-type acyl-transferase family protein; FUNCTIONS IN: transferase activity, transferring acyl groups other than amino-acyl groups, transferase activity; INVOLVED IN: biological_process unknown; LOCATED IN: chloroplast thylakoid membrane; EXPRESSED IN: 25 plant structures; EXPRESSED DURING: 15 growth stages; CONTAINS InterPr…
AT4G15440	21.1316	1.2587	7.37867e-06	AT4G15440.1 protein_coding hydroperoxide lyase 1 Encodes a hydroperoxide lyase. Also a member of the CYP74B cytochrome p450 family. In the ecotype Columbia (Col) the gene contains a 10-nucleotide deletion in its first exon that causes it to code for a truncated protein that results in a non-functional hydroperoxide lyase. hydroperoxide lyase 1 (HPL1); FUNCTIONS IN: electron carrier activity, mono…
AT3G26310	21.1532	1.18155	1.31259e-06	AT3G26310.1 protein_coding cytochrome P450, family 71, subfamily B, polypeptide 35 putative cytochrome P450 "cytochrome P450, family 71, subfamily B, polypeptide 35" (CYP71B35); FUNCTIONS IN: electron carrier activity, monooxygenase activity, iron ion binding, oxygen binding, heme binding; INVOLVED IN: oxidation reduction; LOCATED IN: endomembrane system; EXPRESSED IN: 17 plant structures; EXPRES…
AT1G29195	21.1812	1.70914	9.48851e-09	AT1G29195.1 protein_coding unknown protein; FUNCTIONS IN: molecular_function unknown; INVOLVED IN: biological_process unknown; LOCATED IN: chloroplast; EXPRESSED IN: 13 plant structures; EXPRESSED DURING: 4 anthesis, C globular stage, 4 leaf senescence stage, petal differentiation and expansion stage; BEST Arabidopsis thaliana protein match is: unknown protein (TAIR:AT2G30230.1); Has 180 Blast hi…
AT5G16770	21.5626	1.84923	6.57781e-09	AT5G16770.1 protein_coding myb domain protein 9 Member of the R2R3 factor gene family. myb domain protein 9 (MYB9); CONTAINS InterPro DOMAIN/s: SANT, DNA-binding (InterPro:IPR001005), Myb, DNA-binding (InterPro:IPR014778), Homeodomain-like (InterPro:IPR009057), HTH transcriptional regulator, Myb-type, DNA-binding (InterPro:IPR017930), Homeodomain-related (InterPro:IPR012287), Myb transcription fa…
AT5G61650	21.6215	1.38571	0.000643158	AT5G61650.1 protein_coding CYCLIN P4;2 The P-type cyclins (CYCPs) share a conserved central region of 100 amino acids ('cyclin box') displaying homology to the corresponding region of the PHO80 cyclin from Saccharomyces cerevisiae and the related G1 cyclins from Trypanosoma cruzi and T. brucei. CYCLIN P4;2 (CYCP4;2); CONTAINS InterPro DOMAIN/s: Negative regulatory factor PREG (InterPro:IPR012389)…
AT5G67230	21.7232	1.17242	1.94178e-07	AT5G67230.1 protein_coding Nucleotide-diphospho-sugar transferases superfamily protein Encodes a member of the GT43 family glycosyltransferases involved in glucuronoxylan biosynthesis: AT2G37090 (IRX9) and AT1G27600 (IRX9-L or I9H, IRX9 homolog); AT4G36890 (IRX14) and AT5G67230 (IRX14-L or I14H, IRX14 homolog). They form two functionally non-redundant groups essential for the normal elongation of…
AT3G54200	21.8974	1.28203	0.000142722	AT3G54200.1 protein_coding Late embryogenesis abundant (LEA) hydroxyproline-rich glycoprotein family Late embryogenesis abundant (LEA) hydroxyproline-rich glycoprotein family; FUNCTIONS IN: molecular_function unknown; INVOLVED IN: biological_process unknown; LOCATED IN: anchored to plasma membrane, plasma membrane; EXPRESSED IN: 23 plant structures; EXPRESSED DURING: 14 growth stages; CONTAINS In…
AT4G21440	22.0429	3.22045	3.25682e-27	AT4G21440.1 protein_coding MYB-like 102 Encodes a MYB transcription factor involved in wounding and osmotic stress response. Member of the R2R3 factor gene family. MYB-like 102 (MYB102); CONTAINS InterPro DOMAIN/s: SANT, DNA-binding (InterPro:IPR001005), Homeodomain-like (InterPro:IPR009057), Myb, DNA-binding (InterPro:IPR014778), HTH transcriptional regulator, Myb-type, DNA-binding (InterPro:IPR…
AT3G53720	22.0479	1.20562	9.59275e-06	AT3G53720.1 protein_coding cation/H+ exchanger 20 member of Putative Na+/H+ antiporter family. Involved in the osmoregulation through K(+) fluxes and possibly pH modulation of an active endomembrane system in guard cells. cation/H+ exchanger 20 (CHX20); CONTAINS InterPro DOMAIN/s: Cation/H+ exchanger (InterPro:IPR006153); BEST Arabidopsis thaliana protein match is: cation/H+ exchanger 18 (TAIR:AT…
AT5G13200	22.1238	1.27146	1.28231e-07	AT5G13200.1 protein_coding GRAM domain family protein GRAM domain family protein; CONTAINS InterPro DOMAIN/s: GRAM (InterPro:IPR004182); BEST Arabidopsis thaliana protein match is: GRAM domain family protein (TAIR:AT2G22475.1); Has 1807 Blast hits to 1807 proteins in 277 species: Archae - 0; Bacteria - 0; Metazoa - 736; Fungi - 347; Plants - 385; Viruses - 0; Other Eukaryotes - 339 (source: NCBI …
AT1G17870	22.1523	2.37645	7.74257e-28	AT1G17870.1 protein_coding ethylene-dependent gravitropism-deficient and yellow-green-like 3 S2P-like putative metalloprotease, also contain transmembrane helices near their C-termini and many of them, five of seven, contain a conserved zinc-binding motif HEXXH. Homolog of EGY1. Each of the EGY1 and EGY-like proteins share two additional highly conserved motifs, the previously reported NPDG motif…
AT2G41010	22.1958	2.04767	4.4095e-16	AT2G41010.1 protein_coding calmodulin (CAM)-binding protein of 25 kDa Encodes a novel calmodulin binding protein whose gene expression is induced by dehydration and ionic (salt) and non-ionic (mannitol) osmotic stress. Lines over-expressing this gene are more sensitive and anti-sense lines are more tolerant to osmotic stress, suggesting this gene may be a negative regulator of response to osmotic…
AT5G02420	22.2337	1.20163	2.4807e-06	AT5G02420.1 protein_coding unknown protein; Has 90 Blast hits to 90 proteins in 10 species: Archae - 0; Bacteria - 0; Metazoa - 0; Fungi - 0; Plants - 90; Viruses - 0; Other Eukaryotes - 0 (source: NCBI BLink).
AT5G58690	22.3847	1.66482	1.51295e-15	AT5G58690.1 protein_coding phosphatidylinositol-speciwc phospholipase C5 phosphatidylinositol-speciwc phospholipase C5 (PLC5); FUNCTIONS IN: phosphoinositide phospholipase C activity, phospholipase C activity, phosphoric diester hydrolase activity, calcium ion binding; INVOLVED IN: signal transduction, intracellular signaling pathway, lipid metabolic process; LOCATED IN: cellular_component unknow…
AT2G38820	22.4343	1.15064	1.81026e-07	AT2G38820.1 protein_coding Protein of unknown function (DUF506) Protein of unknown function (DUF506) ; CONTAINS InterPro DOMAIN/s: Protein of unknown function DUF506, plant (InterPro:IPR006502); BEST Arabidopsis thaliana protein match is: Protein of unknown function (DUF506) (TAIR:AT3G22970.1); Has 400 Blast hits to 398 proteins in 24 species: Archae - 0; Bacteria - 0; Metazoa - 0; Fungi - 0; Pla…
AT5G22470	22.5781	5.34486	2.26656e-06	AT5G22470.1 protein_coding NAD+ ADP-ribosyltransferases;NAD+ ADP-ribosyltransferases NAD+ ADP-ribosyltransferases;NAD+ ADP-ribosyltransferases; FUNCTIONS IN: NAD+ ADP-ribosyltransferase activity; INVOLVED IN: protein amino acid ADP-ribosylation; LOCATED IN: intracellular, nucleus; CONTAINS InterPro DOMAIN/s: WGR (InterPro:IPR008893), Poly(ADP-ribose) polymerase, regulatory domain (InterPro:IPR004…
AT3G10870	22.6233	2.37879	1.31315e-14	AT3G10870.1 protein_coding methyl esterase 17 Encodes a methyl IAA esterase. Methyl IAA is believed to be an inactive form of auxin that needs to be demethylated to exert a biological effect. MES17 does not act on methyl JA, MeSA, MeGA4, or MEGA9 in vitro. This gene is expressed in several tissues of seedlings and adult plants, with a higher relative level of expression in the seedling shoot apex…
AT4G38960	22.7663	1.9908	6.30339e-22	AT4G38960.1 protein_coding B-box type zinc finger family protein B-box type zinc finger family protein; FUNCTIONS IN: sequence-specific DNA binding transcription factor activity, zinc ion binding; INVOLVED IN: regulation of transcription; LOCATED IN: endomembrane system, intracellular; EXPRESSED IN: 18 plant structures; EXPRESSED DURING: 8 growth stages; CONTAINS InterPro DOMAIN/s: Zinc finger, B…
AT5G57780	22.8498	1.13545	7.35898e-05	AT5G57780.1 protein_coding EXPRESSED IN: 18 plant structures; EXPRESSED DURING: 12 growth stages; BEST Arabidopsis thaliana protein match is: sequence-specific DNA binding transcription factors (TAIR:AT4G30410.1); Has 123 Blast hits to 123 proteins in 11 species: Archae - 0; Bacteria - 0; Metazoa - 0; Fungi - 0; Plants - 123; Viruses - 0; Other Eukaryotes - 0 (source: NCBI BLink).
AT2G32610	22.8738	2.18539	5.76513e-06	AT2G32610.1 protein_coding cellulose synthase-like B1 encodes a gene similar to cellulose synthase cellulose synthase-like B1 (CSLB01); FUNCTIONS IN: cellulose synthase activity, transferase activity, transferring glycosyl groups, transferase activity; INVOLVED IN: cellulose biosynthetic process, polysaccharide biosynthetic process; LOCATED IN: membrane; EXPRESSED IN: root; CONTAINS InterPro DOMA…
AT4G29780	22.9582	2.01085	3.11766e-17	AT4G29780.1 protein_coding unknown protein; BEST Arabidopsis thaliana protein match is: unknown protein (TAIR:AT5G12010.1); Has 945 Blast hits to 944 proteins in 87 species: Archae - 0; Bacteria - 0; Metazoa - 519; Fungi - 43; Plants - 365; Viruses - 0; Other Eukaryotes - 18 (source: NCBI BLink).
AT5G58980	22.9949	1.08386	8.7571e-07	AT5G58980.1 protein_coding Neutral/alkaline non-lysosomal ceramidase Neutral/alkaline non-lysosomal ceramidase; FUNCTIONS IN: ceramidase activity; INVOLVED IN: biological_process unknown; LOCATED IN: endomembrane system; EXPRESSED IN: 22 plant structures; EXPRESSED DURING: 13 growth stages; CONTAINS InterPro DOMAIN/s: Neutral/alkaline nonlysosomal ceramidase (InterPro:IPR006823); BEST Arabidopsis…
AT4G26950	23.1189	1.24485	3.63192e-06	AT4G26950.1 protein_coding Protein of unknown function, DUF584 Protein of unknown function, DUF584; CONTAINS InterPro DOMAIN/s: Protein of unknown function DUF584 (InterPro:IPR007608); BEST Arabidopsis thaliana protein match is: Protein of unknown function, DUF584 (TAIR:AT4G04630.1); Has 1807 Blast hits to 1807 proteins in 277 species: Archae - 0; Bacteria - 0; Metazoa - 736; Fungi - 347; Plants …
AT3G45730	23.268	2.22876	1.8765e-22	AT3G45730.1 protein_coding unknown protein; Has 3 Blast hits to 3 proteins in 1 species: Archae - 0; Bacteria - 0; Metazoa - 0; Fungi - 0; Plants - 3; Viruses - 0; Other Eukaryotes - 0 (source: NCBI BLink).
AT4G25580	23.4426	4.58708	4.61087e-12	AT4G25580.1 protein_coding CAP160 protein CAP160 protein; CONTAINS InterPro DOMAIN/s: CAP160 (InterPro:IPR012418); BEST Arabidopsis thaliana protein match is: CAP160 protein (TAIR:AT5G52300.1); Has 292 Blast hits to 249 proteins in 85 species: Archae - 0; Bacteria - 26; Metazoa - 66; Fungi - 33; Plants - 116; Viruses - 9; Other Eukaryotes - 42 (source: NCBI BLink).
AT1G75900	23.556	1.07181	3.91633e-05	AT1G75900.1 protein_coding GDSL-like Lipase/Acylhydrolase superfamily protein GDSL-like Lipase/Acylhydrolase superfamily protein; CONTAINS InterPro DOMAIN/s: Lipase, GDSL, active site (InterPro:IPR008265), Lipase, GDSL (InterPro:IPR001087); BEST Arabidopsis thaliana protein match is: SGNH hydrolase-type esterase superfamily protein (TAIR:AT1G75880.2); Has 3444 Blast hits to 3405 proteins in 204 s…
AT4G18220	23.558	1.674	6.00478e-13	AT4G18220.1 protein_coding Drug/metabolite transporter superfamily protein Drug/metabolite transporter superfamily protein; CONTAINS InterPro DOMAIN/s: Protein of unknown function DUF250 (InterPro:IPR004853); BEST Arabidopsis thaliana protein match is: purine permease 10 (TAIR:AT4G18210.1); Has 1807 Blast hits to 1807 proteins in 277 species: Archae - 0; Bacteria - 0; Metazoa - 736; Fungi - 347; …
AT1G31820	23.5599	1.13023	7.8923e-06	AT1G31820.1 protein_coding Amino acid permease family protein Amino acid permease family protein; FUNCTIONS IN: cationic amino acid transmembrane transporter activity; INVOLVED IN: transport, amino acid transport, transmembrane transport; LOCATED IN: membrane; EXPRESSED IN: 18 plant structures; EXPRESSED DURING: 9 growth stages; CONTAINS InterPro DOMAIN/s: Amino acid/polyamine transporter I (Inte…
AT5G45275	23.5919	1.08315	7.23971e-07	AT5G45275.1 protein_coding Major facilitator superfamily protein Major facilitator superfamily protein; FUNCTIONS IN: molecular_function unknown; INVOLVED IN: biological_process unknown; LOCATED IN: endomembrane system; EXPRESSED IN: cultured cell; CONTAINS InterPro DOMAIN/s: Nodulin-like (InterPro:IPR010658), Major facilitator superfamily, general substrate transporter (InterPro:IPR016196); BEST…
AT3G29770	23.6141	1.19799	1.29936e-06	AT3G29770.1 protein_coding methyl esterase 11 Encodes a protein predicted to act as a carboxylesterase. It has similarity to the SABP2 methyl salicylate esterase from tobacco. This protein does not act on methyl IAA, methyl JA, MeSA, MeGA4, or MEGA9 in vitro. methyl esterase 11 (MES11); FUNCTIONS IN: hydrolase activity; INVOLVED IN: N-terminal protein myristoylation; LOCATED IN: chloroplast; EXPR…
AT1G18710	23.6369	2.53815	1.87362e-29	AT1G18710.1 protein_coding myb domain protein 47 Member of the R2R3 factor gene family. myb domain protein 47 (MYB47); FUNCTIONS IN: DNA binding, sequence-specific DNA binding transcription factor activity; INVOLVED IN: response to jasmonic acid stimulus, response to salt stress, regulation of transcription, DNA-dependent; LOCATED IN: nucleus, cytoplasm; EXPRESSED IN: leaf lamina base, stem, leaf…
AT1G63090	23.6695	1.01742	8.38504e-05	AT1G63090.1 protein_coding phloem protein 2-A11 phloem protein 2-A11 (PP2-A11); FUNCTIONS IN: carbohydrate binding; INVOLVED IN: N-terminal protein myristoylation; LOCATED IN: cellular_component unknown; EXPRESSED IN: 24 plant structures; EXPRESSED DURING: 15 growth stages; CONTAINS InterPro DOMAIN/s: F-box domain, Skp2-like (InterPro:IPR022364); BEST Arabidopsis thaliana protein match is: phloem…
AT5G58580	23.673	1.18772	4.67698e-06	AT5G58580.1 protein_coding TOXICOS EN LEVADURA 63 TOXICOS EN LEVADURA 63 (ATL63); FUNCTIONS IN: zinc ion binding; CONTAINS InterPro DOMAIN/s: Zinc finger, RING-type (InterPro:IPR001841), Zinc finger, C3HC4 RING-type (InterPro:IPR018957); BEST Arabidopsis thaliana protein match is: TOXICOS EN LEVADURA 2 (TAIR:AT3G16720.1); Has 1807 Blast hits to 1807 proteins in 277 species: Archae - 0; Bacteria -…
AT3G21890	23.6877	3.27304	6.0567e-42	AT3G21890.1 protein_coding B-box type zinc finger family protein B-box type zinc finger family protein; FUNCTIONS IN: sequence-specific DNA binding transcription factor activity, zinc ion binding; INVOLVED IN: response to UV-B, regulation of transcription; LOCATED IN: intracellular; EXPRESSED IN: 18 plant structures; EXPRESSED DURING: 7 growth stages; CONTAINS InterPro DOMAIN/s: Zinc finger, B-bo…
AT5G06080	23.7508	6.55181	3.36366e-74	AT5G06080.1 protein_coding LOB domain-containing protein 33 LOB domain-containing protein 33 (LBD33); CONTAINS InterPro DOMAIN/s: Lateral organ boundaries, LOB (InterPro:IPR004883); BEST Arabidopsis thaliana protein match is: lateral organ boundaries-domain 29 (TAIR:AT3G58190.1); Has 1807 Blast hits to 1807 proteins in 277 species: Archae - 0; Bacteria - 0; Metazoa - 736; Fungi - 347; Plants - 38…
AT4G02410	23.8438	1.21842	1.00548e-07	AT4G02410.1 protein_coding Concanavalin A-like lectin protein kinase family protein Concanavalin A-like lectin protein kinase family protein; FUNCTIONS IN: kinase activity; INVOLVED IN: protein amino acid phosphorylation; LOCATED IN: endomembrane system; EXPRESSED IN: 19 plant structures; EXPRESSED DURING: 10 growth stages; CONTAINS InterPro DOMAIN/s: Legume lectin, beta chain (InterPro:IPR001220…
AT1G74300	23.9052	1.42628	1.62165e-09	AT1G74300.1 protein_coding alpha/beta-Hydrolases superfamily protein alpha/beta-Hydrolases superfamily protein; FUNCTIONS IN: catalytic activity; INVOLVED IN: biological_process unknown; LOCATED IN: endomembrane system; EXPRESSED IN: 11 plant structures; EXPRESSED DURING: 6 growth stages; CONTAINS InterPro DOMAIN/s: Alpha/beta hydrolase fold-1 (InterPro:IPR000073); BEST Arabidopsis thaliana prote…
AT2G21185	23.98	1.26396	3.21729e-08	AT2G21185.1 protein_coding unknown protein; Has 9 Blast hits to 9 proteins in 4 species: Archae - 0; Bacteria - 0; Metazoa - 0; Fungi - 0; Plants - 9; Viruses - 0; Other Eukaryotes - 0 (source: NCBI BLink).
AT3G19580	24.1829	1.93874	2.99433e-15	AT3G19580.1 protein_coding zinc-finger protein 2 Encodes zinc finger protein. mRNA levels are upregulated in response to ABA, high salt, and mild dessication. The protein is localized to the nucleus and acts as a transcriptional repressor. zinc-finger protein 2 (ZF2); CONTAINS InterPro DOMAIN/s: Zinc finger, C2H2-like (InterPro:IPR015880), Zinc finger, C2H2-type (InterPro:IPR007087); BEST Arabido…
AT1G27461	24.2041	5.44589	9.4602e-11	AT1G27461.1 protein_coding unknown protein; Has 30201 Blast hits to 17322 proteins in 780 species: Archae - 12; Bacteria - 1396; Metazoa - 17338; Fungi - 3422; Plants - 5037; Viruses - 0; Other Eukaryotes - 2996 (source: NCBI BLink).
AT1G22370	24.2105	1.51794	9.18953e-12	AT1G22370.1 protein_coding UDP-glucosyl transferase 85A5 UDP-glucosyl transferase 85A5 (UGT85A5); FUNCTIONS IN: transferase activity, transferring glycosyl groups, glucuronosyltransferase activity; INVOLVED IN: metabolic process; EXPRESSED IN: 15 plant structures; EXPRESSED DURING: 9 growth stages; CONTAINS InterPro DOMAIN/s: UDP-glucuronosyl/UDP-glucosyltransferase (InterPro:IPR002213); BEST Ara…
AT4G28110	24.2742	3.37347	1.41433e-26	AT4G28110.1 protein_coding myb domain protein 41 Member of the R2R3 factor gene family. Expression is induced in response to dessication, ABA and salt treatment. Overexpression of Myb41 results in abnormal cuticle development and decreased cell expansion. myb domain protein 41 (MYB41); CONTAINS InterPro DOMAIN/s: SANT, DNA-binding (InterPro:IPR001005), Homeodomain-like (InterPro:IPR009057), Myb, …
AT1G05100	24.4572	4.3095	6.24282e-40	AT1G05100.1 protein_coding mitogen-activated protein kinase kinase kinase 18 member of MEKK subfamily mitogen-activated protein kinase kinase kinase 18 (MAPKKK18); FUNCTIONS IN: protein serine/threonine kinase activity, protein kinase activity, kinase activity, ATP binding; INVOLVED IN: protein amino acid phosphorylation; EXPRESSED IN: 6 plant structures; EXPRESSED DURING: 4 anthesis, petal diffe…
AT2G18570	24.6943	1.17113	4.54733e-05	AT2G18570.1 protein_coding UDP-Glycosyltransferase superfamily protein UDP-Glycosyltransferase superfamily protein; FUNCTIONS IN: transferase activity, transferring glycosyl groups; INVOLVED IN: metabolic process; LOCATED IN: cellular_component unknown; CONTAINS InterPro DOMAIN/s: UDP-glucuronosyl/UDP-glucosyltransferase (InterPro:IPR002213); BEST Arabidopsis thaliana protein match is: UDP-Glycos…
AT5G02600	24.7256	1.27059	1.74368e-08	AT5G02600.1 protein_coding Heavy metal transport/detoxification superfamily protein Heavy metal transport/detoxification superfamily protein ; FUNCTIONS IN: metal ion binding; INVOLVED IN: metal ion transport; LOCATED IN: chloroplast; EXPRESSED IN: 22 plant structures; EXPRESSED DURING: 12 growth stages; CONTAINS InterPro DOMAIN/s: Heavy metal transport/detoxification protein (InterPro:IPR006121)…
AT1G19970	24.7569	1.50768	4.35914e-13	AT1G19970.1 protein_coding ER lumen protein retaining receptor family protein ER lumen protein retaining receptor family protein; FUNCTIONS IN: ER retention sequence binding, receptor activity; INVOLVED IN: protein retention in ER lumen, protein transport; LOCATED IN: integral to membrane; EXPRESSED IN: 23 plant structures; EXPRESSED DURING: 15 growth stages; CONTAINS InterPro DOMAIN/s: ER lumen …
AT5G20230	24.825	1.63659	1.05225e-06	AT5G20230.1 protein_coding blue-copper-binding protein Al-stress-induced gene blue-copper-binding protein (BCB); FUNCTIONS IN: electron carrier activity, copper ion binding; INVOLVED IN: response to oxidative stress, response to salt stress, aluminum ion transport, response to wounding, response to absence of light; LOCATED IN: anchored to plasma membrane, plasma membrane, vacuole, anchored to me…
AT1G35710	24.8428	1.37138	4.33819e-10	AT1G35710.1 protein_coding Protein kinase family protein with leucine-rich repeat domain Protein kinase family protein with leucine-rich repeat domain; FUNCTIONS IN: protein serine/threonine kinase activity, protein tyrosine kinase activity, protein kinase activity, ATP binding; INVOLVED IN: transmembrane receptor protein tyrosine kinase signaling pathway, protein amino acid phosphorylation; LOCA…
AT4G31870	25.2023	2.64575	2.55756e-30	AT4G31870.1 protein_coding glutathione peroxidase 7 Encodes glutathione peroxidase. glutathione peroxidase 7 (GPX7); FUNCTIONS IN: glutathione peroxidase activity; INVOLVED IN: response to karrikin; LOCATED IN: chloroplast; EXPRESSED IN: 23 plant structures; EXPRESSED DURING: 13 growth stages; CONTAINS InterPro DOMAIN/s: Thioredoxin fold (InterPro:IPR012335), Thioredoxin-like fold (InterPro:IPR01…
AT4G25780	25.214	1.0267	5.19041e-07	AT4G25780.1 protein_coding CAP (Cysteine-rich secretory proteins, Antigen 5, and Pathogenesis-related 1 protein) superfamily protein CAP (Cysteine-rich secretory proteins, Antigen 5, and Pathogenesis-related 1 protein) superfamily protein; FUNCTIONS IN: molecular_function unknown; INVOLVED IN: biological_process unknown; LOCATED IN: endomembrane system, extracellular region; EXPRESSED IN: 14 plan…
AT3G10820	25.3079	1.11803	6.20726e-08	AT3G10820.1 protein_coding Transcription elongation factor (TFIIS) family protein Transcription elongation factor (TFIIS) family protein; FUNCTIONS IN: transcription regulator activity, DNA binding; INVOLVED IN: transcription; LOCATED IN: nucleus; CONTAINS InterPro DOMAIN/s: Transcription elongation factor, TFIIS/CRSP70, N-terminal, sub-type (InterPro:IPR003617), Transcription factor IIS, N-termi…
AT4G16160	25.4214	5.11258	0.00019636	AT4G16160.1 protein_coding Mitochondrial import inner membrane translocase subunit Tim17/Tim22/Tim23 family protein Homologous to pea OEP16 and barley pPORA (OEP16), a member of Arabidopsis OEP16 family. Two OEP16 genes are closely related to each other and are conserved in all land plants, OEP16-2, also named OEP16-S, and OEP16-1 (renamed OEP16-L) are result of the gene duplication event that oc…
AT1G02740	25.6404	1.19556	2.15347e-07	AT1G02740.1 protein_coding MRG family protein MRG family protein; FUNCTIONS IN: chromatin binding; INVOLVED IN: chromatin assembly or disassembly; LOCATED IN: chromatin, nucleus; EXPRESSED IN: 15 plant structures; EXPRESSED DURING: 6 growth stages; CONTAINS InterPro DOMAIN/s: Histone H4 acetyltransferase, NuA4 complex, Eaf3/MRG15 subunit (InterPro:IPR017398), Tudor-like, plant (InterPro:IPR014002…
AT1G68620	25.7023	3.04997	3.77726e-39	AT1G68620.1 protein_coding alpha/beta-Hydrolases superfamily protein alpha/beta-Hydrolases superfamily protein; FUNCTIONS IN: hydrolase activity; INVOLVED IN: metabolic process; LOCATED IN: cellular_component unknown; EXPRESSED IN: 11 plant structures; EXPRESSED DURING: LP.06 six leaves visible, LP.04 four leaves visible, 4 anthesis, C globular stage, petal differentiation and expansion stage; CO…
AT2G21187	25.7694	2.24347	1.32793e-20	AT2G21187.1 other_rna other RNA Potential natural antisense gene, locus overlaps with AT2G21185
AT4G02420	25.7902	1.47332	1.11997e-13	AT4G02420.1 protein_coding Concanavalin A-like lectin protein kinase family protein Concanavalin A-like lectin protein kinase family protein; FUNCTIONS IN: kinase activity; INVOLVED IN: protein amino acid phosphorylation; LOCATED IN: endomembrane system; EXPRESSED IN: 21 plant structures; EXPRESSED DURING: 13 growth stages; CONTAINS InterPro DOMAIN/s: Legume lectin, beta chain (InterPro:IPR001220…
AT2G20750	25.829	1.89787	5.47261e-17	AT2G20750.1 protein_coding expansin B1 member of BETA-EXPANSINS. Naming convention from the Expansin Working Group (Kende et al, 2004. Plant Mol Bio) expansin B1 (EXPB1); INVOLVED IN: plant-type cell wall organization, unidimensional cell growth, plant-type cell wall loosening; LOCATED IN: endomembrane system, extracellular region; EXPRESSED IN: 15 plant structures; EXPRESSED DURING: 10 growth st…
AT4G15960	25.8577	1.09344	8.08888e-07	AT4G15960.1 protein_coding alpha/beta-Hydrolases superfamily protein alpha/beta-Hydrolases superfamily protein; FUNCTIONS IN: epoxide hydrolase activity, catalytic activity; INVOLVED IN: biological_process unknown; LOCATED IN: mitochondrion; CONTAINS InterPro DOMAIN/s: Epoxide hydrolase-like (InterPro:IPR000639), Alpha/beta hydrolase fold-1 (InterPro:IPR000073); BEST Arabidopsis thaliana protein …
AT2G21820	25.8831	6.11534	3.44456e-15	AT2G21820.1 protein_coding unknown protein; Has 45 Blast hits to 45 proteins in 13 species: Archae - 0; Bacteria - 0; Metazoa - 0; Fungi - 0; Plants - 45; Viruses - 0; Other Eukaryotes - 0 (source: NCBI BLink).
AT1G30500	25.9453	1.3839	5.02159e-07	AT1G30500.1 protein_coding nuclear factor Y, subunit A7 "nuclear factor Y, subunit A7" (NF-YA7); FUNCTIONS IN: sequence-specific DNA binding transcription factor activity, specific transcriptional repressor activity; INVOLVED IN: negative regulation of gene-specific transcription, regulation of transcription, DNA-dependent; LOCATED IN: CCAAT-binding factor complex, nucleus; EXPRESSED IN: 19 plant…
AT5G47070	25.9596	1.57148	5.99428e-15	AT5G47070.1 protein_coding Protein kinase superfamily protein Protein kinase superfamily protein; FUNCTIONS IN: protein serine/threonine kinase activity, protein kinase activity, kinase activity, ATP binding; INVOLVED IN: protein amino acid phosphorylation; LOCATED IN: plasma membrane; EXPRESSED IN: 22 plant structures; EXPRESSED DURING: 13 growth stages; CONTAINS InterPro DOMAIN/s: Protein kinas…
AT3G47950	26.0672	2.40569	2.63608e-24	AT3G47950.1 protein_coding H(+)-ATPase 4 mutant has Slight reduction in root and shoot growth; Exaggerated defects in salt stress; Plasma Membrane H+ ATPase H(+)-ATPase 4 (HA4); FUNCTIONS IN: ATPase activity, hydrogen-exporting ATPase activity, phosphorylative mechanism; INVOLVED IN: response to salt stress; LOCATED IN: plasma membrane; EXPRESSED IN: 17 plant structures; EXPRESSED DURING: 6 growt…
AT2G32100	26.0918	1.81293	2.15976e-19	AT2G32100.1 protein_coding ovate family protein 16 ovate family protein 16 (OFP16); CONTAINS InterPro DOMAIN/s: Protein of unknown function DUF623 (InterPro:IPR006458); BEST Arabidopsis thaliana protein match is: ovate family protein 12 (TAIR:AT1G05420.1); Has 251 Blast hits to 251 proteins in 22 species: Archae - 0; Bacteria - 16; Metazoa - 0; Fungi - 0; Plants - 235; Viruses - 0; Other Eukaryot…
AT2G23110	26.2678	5.52532	3.28204e-19	AT2G23110.1 protein_coding Late embryogenesis abundant protein, group 6 Late embryogenesis abundant protein, group 6; CONTAINS InterPro DOMAIN/s: Late embryogenesis abundant protein, group 6 (InterPro:IPR018930); BEST Arabidopsis thaliana protein match is: Late embryogenesis abundant protein, group 6 (TAIR:AT2G23120.1); Has 37 Blast hits to 37 proteins in 9 species: Archae - 0; Bacteria - 0; Meta…
AT5G02170	26.3996	1.21238	1.38064e-06	AT5G02170.1 protein_coding Transmembrane amino acid transporter family protein Transmembrane amino acid transporter family protein; CONTAINS InterPro DOMAIN/s: Amino acid transporter, transmembrane (InterPro:IPR013057); BEST Arabidopsis thaliana protein match is: Transmembrane amino acid transporter family protein (TAIR:AT5G02180.1); Has 30201 Blast hits to 17322 proteins in 780 species: Archae -…
AT3G16220	26.4628	1.18747	0.00105696	AT3G16220.1 protein_coding Predicted eukaryotic LigT Predicted eukaryotic LigT; FUNCTIONS IN: molecular_function unknown; INVOLVED IN: regulation of transcription; LOCATED IN: cytoplasm; EXPRESSED IN: 23 plant structures; EXPRESSED DURING: 12 growth stages; CONTAINS InterPro DOMAIN/s: Predicted eukaryotic LigT (InterPro:IPR009210), Protein kinase A anchor protein, nuclear localisation signal doma…
AT1G70690	26.6423	1.39811	6.22911e-08	AT1G70690.1 protein_coding Receptor-like protein kinase-related family protein Encodes a plasmodesmal protein that may be involved in the intercellular movement of molecules through the plasmodesmata. The protein has two DUF26 domains and a single transmembrane domain. HOPW1-1-INDUCED GENE1 (HWI1); CONTAINS InterPro DOMAIN/s: Protein of unknown function DUF26 (InterPro:IPR002902); BEST Arabidopsi…
AT1G26210	26.644	1.24943	2.38844e-06	AT1G26210.1 protein_coding SOB five-like 1 AtSOFL1 acts redundantly with AtSOFL2 as positive regulator of cytokinin levels. SOB five-like 1 (SOFL1); BEST Arabidopsis thaliana protein match is: SOB five-like 2 (TAIR:AT1G68870.1); Has 495 Blast hits to 457 proteins in 104 species: Archae - 0; Bacteria - 20; Metazoa - 127; Fungi - 76; Plants - 112; Viruses - 7; Other Eukaryotes - 153 (source: NCBI B…
AT4G13860	26.6569	1.28103	2.16252e-07	AT4G13860.1 protein_coding RNA-binding (RRM/RBD/RNP motifs) family protein RNA-binding (RRM/RBD/RNP motifs) family protein; FUNCTIONS IN: RNA binding, nucleotide binding, nucleic acid binding; INVOLVED IN: biological_process unknown; LOCATED IN: cellular_component unknown; CONTAINS InterPro DOMAIN/s: RNA recognition motif, glycine rich protein (InterPro:IPR015465), RNA recognition motif, RNP-1 (I…
AT4G22230	26.6662	1.41547	9.59715e-08	AT4G22230.1 protein_coding Arabidopsis defensin-like protein Encodes a defensin-like (DEFL) family protein. Arabidopsis defensin-like protein; LOCATED IN: endomembrane system; CONTAINS InterPro DOMAIN/s: Defensin-like protein, Arabidopsis (InterPro:IPR022618), Low-molecular-weight cysteine-rich family (InterPro:IPR020191); BEST Arabidopsis thaliana protein match is: Arabidopsis defensin-like prot…
AT1G22650	27.1472	1.22276	1.21767e-07	AT1G22650.1 protein_coding Plant neutral invertase family protein Plant neutral invertase family protein; FUNCTIONS IN: catalytic activity, beta-fructofuranosidase activity; INVOLVED IN: sucrose catabolic process, using beta-fructofuranosidase; LOCATED IN: cellular_component unknown; EXPRESSED IN: 19 plant structures; EXPRESSED DURING: 14 growth stages; CONTAINS InterPro DOMAIN/s: Plant neutral i…
AT3G61830	27.1815	1.15292	3.65179e-08	AT3G61830.1 protein_coding auxin response factor 18 auxin response factor 18 (ARF18); FUNCTIONS IN: sequence-specific DNA binding transcription factor activity; INVOLVED IN: response to hormone stimulus, regulation of transcription, DNA-dependent, regulation of transcription; LOCATED IN: nucleus; EXPRESSED IN: 22 plant structures; EXPRESSED DURING: 13 growth stages; CONTAINS InterPro DOMAIN/s: Au…
AT3G22830	27.258	1.09154	2.85928e-05	AT3G22830.1 protein_coding heat shock transcription factor A6B member of Heat Stress Transcription Factor (Hsf) family heat shock transcription factor A6B (HSFA6B); FUNCTIONS IN: DNA binding, sequence-specific DNA binding transcription factor activity; INVOLVED IN: regulation of transcription, DNA-dependent; LOCATED IN: nucleus; EXPRESSED IN: root; CONTAINS InterPro DOMAIN/s: Winged helix-turn-he…
AT1G18330	27.4244	1.2073	5.35674e-10	AT1G18330.1 protein_coding Homeodomain-like superfamily protein EARLY-PHYTOCHROME-RESPONSIVE1 EARLY-PHYTOCHROME-RESPONSIVE1 (EPR1); CONTAINS InterPro DOMAIN/s: SANT, DNA-binding (InterPro:IPR001005), Homeodomain-like (InterPro:IPR009057), Myb, DNA-binding (InterPro:IPR014778), HTH transcriptional regulator, Myb-type, DNA-binding (InterPro:IPR017930), Myb-like DNA-binding domain, SHAQKYF class (In…
AT4G11280	27.7071	1.03175	2.17666e-06	AT4G11280.1 protein_coding 1-aminocyclopropane-1-carboxylic acid (acc) synthase 6 encodes a a member of the 1-aminocyclopropane-1-carboxylate (ACC) synthase (S-adenosyl-L-methionine methylthioadenosine-lyase, EC 4.4.1.14) gene family 1-aminocyclopropane-1-carboxylic acid (acc) synthase 6 (ACS6); CONTAINS InterPro DOMAIN/s: 1-aminocyclopropane-1-carboxylate synthase (InterPro:IPR001176), Aminotran…
AT3G60220	27.7454	1.49762	1.32642e-12	AT3G60220.1 protein_coding TOXICOS EN LEVADURA 4 Encodes a putative RING-H2 zinc finger protein ATL4 (ATL4). TOXICOS EN LEVADURA 4 (ATL4); FUNCTIONS IN: zinc ion binding; EXPRESSED IN: 18 plant structures; EXPRESSED DURING: 11 growth stages; CONTAINS InterPro DOMAIN/s: Zinc finger, RING-type (InterPro:IPR001841), Zinc finger, C3HC4 RING-type (InterPro:IPR018957); BEST Arabidopsis thaliana protein…
AT5G38000	27.7577	2.066	9.87327e-11	AT5G38000.1 protein_coding Zinc-binding dehydrogenase family protein Zinc-binding dehydrogenase family protein; FUNCTIONS IN: oxidoreductase activity, binding, zinc ion binding, catalytic activity; INVOLVED IN: response to oxidative stress; CONTAINS InterPro DOMAIN/s: GroES-like (InterPro:IPR011032), NAD(P)-binding domain (InterPro:IPR016040), Alcohol dehydrogenase, C-terminal (InterPro:IPR013149…
AT3G17070	27.9278	1.61523	1.12142e-09	AT3G17070.1 protein_coding Peroxidase family protein Peroxidase family protein; FUNCTIONS IN: peroxidase activity, heme binding; INVOLVED IN: response to oxidative stress, oxidation reduction; LOCATED IN: endomembrane system; EXPRESSED IN: guard cell; CONTAINS InterPro DOMAIN/s: Haem peroxidase (InterPro:IPR010255), Plant peroxidase (InterPro:IPR000823), Haem peroxidase, plant/fungal/bacterial (I…
AT3G50980	27.9379	4.59681	1.13723e-17	AT3G50980.1 protein_coding dehydrin xero 1 dehydrin xero 1 (XERO1); FUNCTIONS IN: molecular_function unknown; INVOLVED IN: response to water, response to stress; LOCATED IN: cellular_component unknown; EXPRESSED IN: shoot apex, inflorescence meristem, petal, leaf whorl, seed; EXPRESSED DURING: F mature embryo stage, petal differentiation and expansion stage, E expanded cotyledon stage; CONTAINS I…
AT3G54390	28.0942	1.67419	1.60694e-18	AT3G54390.1 protein_coding sequence-specific DNA binding transcription factors sequence-specific DNA binding transcription factors; FUNCTIONS IN: sequence-specific DNA binding transcription factor activity; INVOLVED IN: regulation of transcription; LOCATED IN: cellular_component unknown; EXPRESSED IN: 20 plant structures; EXPRESSED DURING: 9 growth stages; BEST Arabidopsis thaliana protein match …
AT4G24415	28.1542	2.1744	5.95118e-21	AT4G24415.1 mirna MIR824a; miRNA Encodes a microRNA that targets AGL16. MicroRNAs are regulatory RNAs with a mature length of ~21-nucleotides that are processed from hairpin precursors by Dicer-like enzymes. MicroRNAs can negatively regulate gene expression by attenuating translation or by directing mRNA cleavage. Mature sequence: UAGACCAUUUGUGAGAAGGGA
AT5G24155	28.2148	1.76271	3.49138e-14	AT5G24155.1 protein_coding FAD/NAD(P)-binding oxidoreductase family protein FAD/NAD(P)-binding oxidoreductase family protein; FUNCTIONS IN: oxidoreductase activity; INVOLVED IN: sterol biosynthetic process; LOCATED IN: endomembrane system; CONTAINS InterPro DOMAIN/s: FAD dependent oxidoreductase (InterPro:IPR006076); BEST Arabidopsis thaliana protein match is: squalene monoxygenase 6 (TAIR:AT5G24…
AT1G02700	28.2149	6.17128	1.08706e-15	AT1G02700.1 protein_coding unknown protein; FUNCTIONS IN: molecular_function unknown; INVOLVED IN: biological_process unknown; LOCATED IN: mitochondrion; BEST Arabidopsis thaliana protein match is: unknown protein (TAIR:AT4G02140.1); Has 49 Blast hits to 49 proteins in 21 species: Archae - 0; Bacteria - 0; Metazoa - 10; Fungi - 6; Plants - 29; Viruses - 0; Other Eukaryotes - 4 (source: NCBI BLink…
AT3G16360	28.2777	1.11582	1.08571e-06	AT3G16360.1 protein_coding HPT phosphotransmitter 4 Encodes AHP4, a histidine-containing phosphotransmitter involved in Histidine (His)-to-Aspartate (Asp) phosphorelay signal transduction. AHP4 is one of the six Arabidopsis thaliana histidine phosphotransfer proteins (AHPs). AHPs function as redundant positive regulators of cytokinin signaling. Members of the AHP gene family include: AT3G21510 (A…
AT3G26460	28.3336	1.75235	1.16329e-11	AT3G26460.1 protein_coding Polyketide cyclase/dehydrase and lipid transport superfamily protein Polyketide cyclase/dehydrase and lipid transport superfamily protein; FUNCTIONS IN: molecular_function unknown; INVOLVED IN: response to biotic stimulus, defense response; LOCATED IN: cellular_component unknown; EXPRESSED IN: hypocotyl, root; CONTAINS InterPro DOMAIN/s: Bet v I allergen (InterPro:IPR00…
AT3G21150	28.4734	2.46603	7.34755e-30	AT3G21150.1 protein_coding B-box 32 Encodes a protein with a B-box domain predicted to act as a transcription factor. Expression of the BBX32 gene is affected by monochromatic red light. B-box 32 (BBX32); BEST Arabidopsis thaliana protein match is: B-box type zinc finger family protein (TAIR:AT4G15248.1); Has 926 Blast hits to 858 proteins in 65 species: Archae - 0; Bacteria - 0; Metazoa - 0; Fun…
AT5G58120	28.5588	2.44164	1.2181e-26	AT5G58120.1 protein_coding Disease resistance protein (TIR-NBS-LRR class) family Disease resistance protein (TIR-NBS-LRR class) family; FUNCTIONS IN: transmembrane receptor activity, nucleoside-triphosphatase activity, nucleotide binding, ATP binding; INVOLVED IN: signal transduction, apoptosis, defense response, innate immune response; LOCATED IN: intrinsic to membrane; EXPRESSED IN: 16 plant st…
AT4G28390	28.5974	1.15991	1.8635e-09	AT4G28390.1 protein_coding ADP/ATP carrier 3 Encodes a mitochondrial ADP/ATP carrier protein. Shown in heterologous systems to be located in the plasma membrane. Has comparable affinity for ADP and ATP (in E.coli). ADP/ATP carrier 3 (AAC3); FUNCTIONS IN: binding, ATP:ADP antiporter activity; INVOLVED IN: transport, mitochondrial transport, purine nucleotide transport; LOCATED IN: mitochondrion, m…
AT4G17350	28.6549	1.05274	4.12286e-06	AT4G17350.1 protein_coding Plant protein of unknown function (DUF828) with plant pleckstrin homology-like region CONTAINS InterPro DOMAIN/s: Pleckstrin-like, plant (InterPro:IPR013666), Protein of unknown function DUF828 (InterPro:IPR008546), Pleckstrin homology (InterPro:IPR001849); BEST Arabidopsis thaliana protein match is: Plant protein of unknown function (DUF828) with plant pleckstrin homol…
AT3G16990	29.0092	1.07984	1.97026e-07	AT3G16990.1 protein_coding Haem oxygenase-like, multi-helical Haem oxygenase-like, multi-helical; CONTAINS InterPro DOMAIN/s: Haem oxygenase-like, multi-helical (InterPro:IPR016084), TENA/THI-4 protein/Coenzyme PQQ biosynthesis protein C (InterPro:IPR004305); Has 259 Blast hits to 259 proteins in 88 species: Archae - 23; Bacteria - 94; Metazoa - 0; Fungi - 34; Plants - 38; Viruses - 0; Other Euka…
AT5G58340	29.0314	1.00164	9.93905e-07	AT5G58340.1 protein_coding myb-like HTH transcriptional regulator family protein myb-like HTH transcriptional regulator family protein; FUNCTIONS IN: DNA binding; INVOLVED IN: regulation of transcription; EXPRESSED IN: guard cell; CONTAINS InterPro DOMAIN/s: SANT, DNA-binding (InterPro:IPR001005), Homeodomain-like (InterPro:IPR009057), Myb, DNA-binding (InterPro:IPR014778), HTH transcriptional re…
AT1G68690	29.2069	1.10443	8.01862e-09	AT1G68690.1 protein_coding Protein kinase superfamily protein Protein kinase superfamily protein; FUNCTIONS IN: protein serine/threonine kinase activity, protein kinase activity, ATP binding; INVOLVED IN: protein amino acid phosphorylation; LOCATED IN: chloroplast; EXPRESSED IN: 13 plant structures; EXPRESSED DURING: LP.06 six leaves visible, LP.04 four leaves visible, 4 anthesis, petal different…
AT4G34650	29.2807	1.32077	0.00121413	AT4G34650.1 protein_coding squalene synthase 2 Encodes a protein with similarity to squalene synthase which catalyzes the first committed step in sterol biosynthesis. To date no experimental evidence exists that SQS2 functions as a squalene synthase and some experiments indicate it does not have this function. squalene synthase 2 (SQS2); FUNCTIONS IN: farnesyl-diphosphate farnesyltransferase acti…
AT2G45420	29.3311	3.64783	1.14921e-45	AT2G45420.1 protein_coding LOB domain-containing protein 18 LOB domain-containing protein 18 (LBD18); CONTAINS InterPro DOMAIN/s: Lateral organ boundaries, LOB (InterPro:IPR004883), Uncharacterised conserved protein UCP038127, LOB (InterPro:IPR017394); BEST Arabidopsis thaliana protein match is: Lateral organ boundaries (LOB) domain family protein (TAIR:AT4G00220.1); Has 12357 Blast hits to 5209 …
AT5G45340	29.3615	2.36888	1.55966e-16	AT5G45340.1 protein_coding cytochrome P450, family 707, subfamily A, polypeptide 3 Encodes a protein with ABA 8'-hydroxylase activity; involved in ABA catabolism. Mutant analyses show that disruption in the gene results in more drought tolerance whereas overexpression results in increased transpiration rate and reduced drought tolerance. Gene involved in postgermination growth. Plant P450 CYP707A…
AT1G53170	29.3711	1.0815	8.83421e-07	AT1G53170.1 protein_coding ethylene response factor 8 encodes a member of the ERF (ethylene response factor) subfamily B-1 of ERF/AP2 transcription factor family (ATERF-8). The protein contains one AP2 domain. There are 15 members in this subfamily including ATERF-3, ATERF-4, ATERF-7, and leafy petiole. ethylene response factor 8 (ERF8); CONTAINS InterPro DOMAIN/s: DNA-binding, integrase-type (In…
AT2G23840	29.7404	1.80381	1.08279e-18	AT2G23840.1 protein_coding HNH endonuclease HNH endonuclease; FUNCTIONS IN: endonuclease activity, nucleic acid binding; INVOLVED IN: biological_process unknown; LOCATED IN: cellular_component unknown; EXPRESSED IN: 21 plant structures; EXPRESSED DURING: 13 growth stages; CONTAINS InterPro DOMAIN/s: HNH nuclease (InterPro:IPR003615), HNH endonuclease (InterPro:IPR002711); Has 4176 Blast hits to 4…
AT1G74450	29.7465	1.06469	0.00015617	AT1G74450.1 protein_coding Protein of unknown function (DUF793) FUNCTIONS IN: molecular_function unknown; INVOLVED IN: biological_process unknown; EXPRESSED IN: 24 plant structures; EXPRESSED DURING: 14 growth stages; CONTAINS InterPro DOMAIN/s: Protein BYPASS related (InterPro:IPR008511); BEST Arabidopsis thaliana protein match is: Protein of unknown function (DUF793) (TAIR:AT1G18740.1); Has 215…
AT1G73190	30.0215	4.80792	0.000902271	AT1G73190.1 protein_coding Aquaporin-like superfamily protein Moves to the Protein Storage Vacuole in a Golgi independent manner TIP3;1; FUNCTIONS IN: water channel activity; INVOLVED IN: autophagy, transport; LOCATED IN: plant-type vacuole membrane, protein storage vacuole, membrane, central vacuole; EXPRESSED IN: 6 plant structures; EXPRESSED DURING: seedling growth, E expanded cotyledon stage;…
AT4G35840	30.2223	1.12786	7.6286e-08	AT4G35840.1 protein_coding RING/U-box superfamily protein RING/U-box superfamily protein; FUNCTIONS IN: zinc ion binding; CONTAINS InterPro DOMAIN/s: Zinc finger, RING-type (InterPro:IPR001841); BEST Arabidopsis thaliana protein match is: NEP-interacting protein 2 (TAIR:AT2G17730.1); Has 8964 Blast hits to 8940 proteins in 268 species: Archae - 0; Bacteria - 2; Metazoa - 2132; Fungi - 649; Plants…
AT2G25690	30.2496	1.12226	8.65667e-08	AT2G25690.1 protein_coding Protein of unknown function (DUF581) Protein of unknown function (DUF581); CONTAINS InterPro DOMAIN/s: Protein of unknown function DUF581 (InterPro:IPR007650); BEST Arabidopsis thaliana protein match is: Protein of unknown function (DUF581) (TAIR:AT5G11460.1); Has 500 Blast hits to 500 proteins in 19 species: Archae - 0; Bacteria - 0; Metazoa - 0; Fungi - 0; Plants - 50…
AT1G80110	30.3024	2.50348	1.13766e-29	AT1G80110.1 protein_coding phloem protein 2-B11 phloem protein 2-B11 (PP2-B11); FUNCTIONS IN: carbohydrate binding; LOCATED IN: nucleus; EXPRESSED IN: 10 plant structures; EXPRESSED DURING: 4 anthesis, F mature embryo stage, petal differentiation and expansion stage, E expanded cotyledon stage, D bilateral stage; CONTAINS InterPro DOMAIN/s: F-box domain, cyclin-like (InterPro:IPR001810), F-box do…
AT2G26530	30.3914	1.07529	2.04974e-05	AT2G26530.1 protein_coding Protein of unknown function (DUF1645) unknown function AR781; FUNCTIONS IN: molecular_function unknown; INVOLVED IN: biological_process unknown; LOCATED IN: plasma membrane; EXPRESSED IN: 21 plant structures; EXPRESSED DURING: 10 growth stages; CONTAINS InterPro DOMAIN/s: Protein of unknown function DUF1645 (InterPro:IPR012442); BEST Arabidopsis thaliana protein match i…
AT1G78230	30.4608	1.80145	9.49812e-20	AT1G78230.1 protein_coding Outer arm dynein light chain 1 protein Outer arm dynein light chain 1 protein; INVOLVED IN: biological_process unknown; LOCATED IN: vacuole; CONTAINS InterPro DOMAIN/s: Leucine-rich repeat, typical subtype (InterPro:IPR003591), Leucine-rich repeat (InterPro:IPR001611); BEST Arabidopsis thaliana protein match is: Outer arm dynein light chain 1 protein (TAIR:AT4G03260.2);…
AT5G16240	30.7998	1.33144	1.59825e-08	AT5G16240.1 protein_coding Plant stearoyl-acyl-carrier-protein desaturase family protein Plant stearoyl-acyl-carrier-protein desaturase family protein; FUNCTIONS IN: acyl-[acyl-carrier-protein] desaturase activity, oxidoreductase activity, transition metal ion binding; INVOLVED IN: oxidation reduction, fatty acid metabolic process, fatty acid biosynthetic process; EXPRESSED IN: 23 plant structure…
AT1G62560	30.847	1.97378	4.78011e-16	AT1G62560.1 protein_coding flavin-monooxygenase glucosinolate S-oxygenase 3 belongs to the flavin-monooxygenase (FMO) family, encodes a glucosinolate S-oxygenase that catalyzes the conversion of methylthioalkyl glucosinolates to methylsulfinylalkyl glucosinolates flavin-monooxygenase glucosinolate S-oxygenase 3 (FMO GS-OX3); CONTAINS InterPro DOMAIN/s: Flavin-containing monooxygenase FMO (InterPr…
AT2G27420	30.8684	1.5415	5.01708e-14	AT2G27420.1 protein_coding Cysteine proteinases superfamily protein Cysteine proteinases superfamily protein; FUNCTIONS IN: cysteine-type peptidase activity, cysteine-type endopeptidase activity; INVOLVED IN: proteolysis; LOCATED IN: endomembrane system; EXPRESSED IN: 15 plant structures; EXPRESSED DURING: 10 growth stages; CONTAINS InterPro DOMAIN/s: Peptidase C1A, papain (InterPro:IPR013128), P…
AT1G05450	31.0012	4.62552	1.193e-55	AT1G05450.1 protein_coding Bifunctional inhibitor/lipid-transfer protein/seed storage 2S albumin superfamily protein Encodes a Protease inhibitor/seed storage/LTP family protein Bifunctional inhibitor/lipid-transfer protein/seed storage 2S albumin superfamily protein; Has 3 Blast hits to 3 proteins in 1 species: Archae - 0; Bacteria - 0; Metazoa - 0; Fungi - 0; Plants - 3; Viruses - 0; Other Euka…
AT1G29640	31.1212	1.00945	5.45793e-06	AT1G29640.1 protein_coding Protein of unknown function, DUF584 Protein of unknown function, DUF584; CONTAINS InterPro DOMAIN/s: Protein of unknown function DUF584 (InterPro:IPR007608); BEST Arabidopsis thaliana protein match is: Protein of unknown function, DUF584 (TAIR:AT2G34340.1); Has 324 Blast hits to 324 proteins in 20 species: Archae - 0; Bacteria - 0; Metazoa - 0; Fungi - 0; Plants - 324; …
AT1G65090	31.1305	2.95303	0.0225302	AT1G65090.1 protein_coding unknown protein; BEST Arabidopsis thaliana protein match is: unknown protein (TAIR:AT5G36100.1); Has 1435 Blast hits to 1033 proteins in 192 species: Archae - 0; Bacteria - 61; Metazoa - 511; Fungi - 123; Plants - 100; Viruses - 42; Other Eukaryotes - 598 (source: NCBI BLink).
AT4G18280	31.24	1.12062	1.09637e-06	AT4G18280.1 protein_coding glycine-rich cell wall protein-related glycine-rich cell wall protein-related; Has 30201 Blast hits to 17322 proteins in 780 species: Archae - 12; Bacteria - 1396; Metazoa - 17338; Fungi - 3422; Plants - 5037; Viruses - 0; Other Eukaryotes - 2996 (source: NCBI BLink).
AT5G19875	31.2647	1.72973	2.73004e-14	AT5G19875.1 protein_coding unknown protein; FUNCTIONS IN: molecular_function unknown; INVOLVED IN: response to oxidative stress; LOCATED IN: endomembrane system; EXPRESSED IN: 21 plant structures; EXPRESSED DURING: 13 growth stages; BEST Arabidopsis thaliana protein match is: unknown protein (TAIR:AT2G31940.1); Has 30201 Blast hits to 17322 proteins in 780 species: Archae - 12; Bacteria - 1396; M…
AT4G21320	31.6657	1.76969	1.20523e-19	AT4G21320.1 protein_coding Aldolase-type TIM barrel family protein Encodes heat-stress-associated 32-kD protein. Up-regulated by heat shock. Thermotolerance in a knockout mutant was compromised following a long recovery period (> 24 h) after acclimation heat shock treatment. HEAT-STRESS-ASSOCIATED 32 (HSA32); FUNCTIONS IN: catalytic activity; INVOLVED IN: response to heat, heat acclimation; LOCAT…
AT4G27240	31.6693	1.00368	3.54204e-06	AT4G27240.1 protein_coding zinc finger (C2H2 type) family protein zinc finger (C2H2 type) family protein; FUNCTIONS IN: sequence-specific DNA binding transcription factor activity, zinc ion binding, nucleic acid binding; INVOLVED IN: regulation of transcription; LOCATED IN: intracellular; EXPRESSED IN: 19 plant structures; EXPRESSED DURING: 13 growth stages; CONTAINS InterPro DOMAIN/s: Zinc finge…
AT1G72940	31.7628	1.27542	3.88983e-08	AT1G72940.1 protein_coding Toll-Interleukin-Resistance (TIR) domain-containing protein Toll-Interleukin-Resistance (TIR) domain-containing protein; FUNCTIONS IN: transmembrane receptor activity, ATP binding; INVOLVED IN: signal transduction, defense response, apoptosis, innate immune response; LOCATED IN: intrinsic to membrane; EXPRESSED IN: 22 plant structures; EXPRESSED DURING: 13 growth stages…
AT2G04850	31.9468	1.13558	1.09817e-07	AT2G04850.1 protein_coding Auxin-responsive family protein Auxin-responsive family protein; CONTAINS InterPro DOMAIN/s: Cytochrome b561, eukaryote (InterPro:IPR004877), Uncharacterised conserved protein UCP037471 (InterPro:IPR017214), Protein of unknown function DUF568, DOMON-like (InterPro:IPR007613), DOMON related (InterPro:IPR005018), Cytochrome b561/ferric reductase transmembrane (InterPro:IP…
AT5G01300	32.3006	6.2713	1.55312e-10	AT5G01300.1 protein_coding PEBP (phosphatidylethanolamine-binding protein) family protein PEBP (phosphatidylethanolamine-binding protein) family protein; FUNCTIONS IN: phosphatidylethanolamine binding; INVOLVED IN: biological_process unknown; LOCATED IN: cellular_component unknown; EXPRESSED IN: 7 plant structures; EXPRESSED DURING: LP.04 four leaves visible, 4 anthesis, 4 leaf senescence stage, …
AT1G19380	32.4723	1.37687	2.29965e-08	AT1G19380.1 protein_coding Protein of unknown function (DUF1195) Protein of unknown function (DUF1195); CONTAINS InterPro DOMAIN/s: Protein of unknown function DUF1195 (InterPro:IPR010608); BEST Arabidopsis thaliana protein match is: Protein of unknown function (DUF1195) (TAIR:AT4G36660.1); Has 67 Blast hits to 67 proteins in 15 species: Archae - 0; Bacteria - 0; Metazoa - 0; Fungi - 0; Plants - …
AT5G23850	32.514	1.74169	2.69962e-17	AT5G23850.1 protein_coding Arabidopsis thaliana protein of unknown function (DUF821) FUNCTIONS IN: molecular_function unknown; INVOLVED IN: biological_process unknown; LOCATED IN: cellular_component unknown; EXPRESSED IN: 23 plant structures; EXPRESSED DURING: 13 growth stages; CONTAINS InterPro DOMAIN/s: Lipopolysaccharide-modifying protein (InterPro:IPR006598), Protein of unknown function DUF82…
AT4G21740	32.551	1.09442	1.13357e-08	AT4G21740.1 protein_coding unknown protein; BEST Arabidopsis thaliana protein match is: unknown protein (TAIR:AT1G30515.1); Has 20 Blast hits to 20 proteins in 4 species: Archae - 0; Bacteria - 0; Metazoa - 0; Fungi - 0; Plants - 20; Viruses - 0; Other Eukaryotes - 0 (source: NCBI BLink).
AT2G41040	32.5511	1.35886	1.95571e-11	AT2G41040.1 protein_coding S-adenosyl-L-methionine-dependent methyltransferases superfamily protein S-adenosyl-L-methionine-dependent methyltransferases superfamily protein; FUNCTIONS IN: methyltransferase activity; INVOLVED IN: response to karrikin; LOCATED IN: chloroplast, plastoglobule; EXPRESSED IN: 21 plant structures; EXPRESSED DURING: 12 growth stages; CONTAINS InterPro DOMAIN/s: Methyltra…
AT1G21790	32.6201	1.0067	6.28456e-07	AT1G21790.1 protein_coding TRAM, LAG1 and CLN8 (TLC) lipid-sensing domain containing protein TRAM, LAG1 and CLN8 (TLC) lipid-sensing domain containing protein; FUNCTIONS IN: molecular_function unknown; INVOLVED IN: biological_process unknown; LOCATED IN: integral to membrane; EXPRESSED IN: 23 plant structures; EXPRESSED DURING: 15 growth stages; CONTAINS InterPro DOMAIN/s: TRAM/LAG1/CLN8 homology…
AT3G48320	32.6679	1.02523	1.89703e-05	AT3G48320.1 protein_coding cytochrome P450, family 71, subfamily A, polypeptide 21 putative cytochrome P450 "cytochrome P450, family 71, subfamily A, polypeptide 21" (CYP71A21); FUNCTIONS IN: electron carrier activity, monooxygenase activity, iron ion binding, oxygen binding, heme binding; INVOLVED IN: oxidation reduction; CONTAINS InterPro DOMAIN/s: Cytochrome P450 (InterPro:IPR001128), Cytochro…
AT4G37295	32.7963	3.66807	7.92243e-48	AT4G37295.1 protein_coding unknown protein; FUNCTIONS IN: molecular_function unknown; INVOLVED IN: biological_process unknown; LOCATED IN: endomembrane system; EXPRESSED IN: stem, root, leaf; EXPRESSED DURING: LP.06 six leaves visible, LP.04 four leaves visible; Has 30201 Blast hits to 17322 proteins in 780 species: Archae - 12; Bacteria - 1396; Metazoa - 17338; Fungi - 3422; Plants - 5037; Virus…
AT5G22690	32.8135	1.08858	5.57093e-07	AT5G22690.1 protein_coding Disease resistance protein (TIR-NBS-LRR class) family Disease resistance protein (TIR-NBS-LRR class) family; FUNCTIONS IN: transmembrane receptor activity, ATP binding; INVOLVED IN: signal transduction, defense response, apoptosis, innate immune response; LOCATED IN: intrinsic to membrane; EXPRESSED IN: 20 plant structures; EXPRESSED DURING: 13 growth stages; CONTAINS I…
AT5G47810	33.0246	1.1311	4.14818e-05	AT5G47810.1 protein_coding phosphofructokinase 2 phosphofructokinase 2 (PFK2); CONTAINS InterPro DOMAIN/s: Pyrophosphate-dependent phosphofructokinase TP0108 (InterPro:IPR012004), Phosphofructokinase (InterPro:IPR000023); BEST Arabidopsis thaliana protein match is: phosphofructokinase 3 (TAIR:AT4G26270.1); Has 1807 Blast hits to 1807 proteins in 277 species: Archae - 0; Bacteria - 0; Metazoa - 73…
AT2G46530	33.0845	1.02869	4.14337e-08	AT2G46530.1 protein_coding auxin response factor 11 auxin response factor 11 (ARF11); FUNCTIONS IN: sequence-specific DNA binding transcription factor activity; INVOLVED IN: response to hormone stimulus, regulation of transcription, DNA-dependent, regulation of transcription; LOCATED IN: nucleus; EXPRESSED IN: 21 plant structures; EXPRESSED DURING: 13 growth stages; CONTAINS InterPro DOMAIN/s: Au…
AT2G16760	33.1683	1.57944	5.70606e-07	AT2G16760.1 protein_coding Calcium-dependent phosphotriesterase superfamily protein Calcium-dependent phosphotriesterase superfamily protein; FUNCTIONS IN: molecular_function unknown; LOCATED IN: endoplasmic reticulum; EXPRESSED IN: 10 plant structures; EXPRESSED DURING: 6 growth stages; CONTAINS InterPro DOMAIN/s: SMP-30/Gluconolaconase/LRE-like region (InterPro:IPR013658), Six-bladed beta-prope…
AT5G39660	33.3084	2.10989	1.24264e-29	AT5G39660.1 protein_coding cycling DOF factor 2 Dof-type zinc finger domain-containing protein, identical to H-protein promoter binding factor-2a GI:3386546 from (Arabidopsis thaliana). Interacts with LKP2 and FKF1, but its overexpression does not change flowering time under short or long day conditions. cycling DOF factor 2 (CDF2); CONTAINS InterPro DOMAIN/s: Zinc finger, Dof-type (InterPro:IPR0…
AT5G24090	33.3846	1.07029	1.87502e-07	AT5G24090.1 protein_coding chitinase A Chitinase A (class III) expressed exclusively under environmental stress conditions. chitinase A (CHIA); FUNCTIONS IN: cation binding, hydrolase activity, hydrolyzing O-glycosyl compounds, catalytic activity; INVOLVED IN: response to salt stress, response to cold, cellular response to water deprivation, response to wounding, response to light intensity; LOCA…
AT3G11050	33.4063	1.83722	5.40763e-07	AT3G11050.1 protein_coding ferritin 2 ferritin 2 (FER2); FUNCTIONS IN: oxidoreductase activity, ferric iron binding, binding, transition metal ion binding; INVOLVED IN: response to oxidative stress, cellular iron ion homeostasis, response to abscisic acid stimulus, iron ion transport; LOCATED IN: chloroplast; EXPRESSED IN: 12 plant structures; EXPRESSED DURING: 7 growth stages; CONTAINS InterPro …
AT3G12300	33.8044	1.09895	1.30929e-09	AT3G12300.1 protein_coding unknown protein; FUNCTIONS IN: molecular_function unknown; INVOLVED IN: biological_process unknown; LOCATED IN: endomembrane system; EXPRESSED IN: 23 plant structures; EXPRESSED DURING: 15 growth stages; CONTAINS InterPro DOMAIN/s: Protein of unknown function DUF667 (InterPro:IPR007714); Has 373 Blast hits to 371 proteins in 116 species: Archae - 0; Bacteria - 0; Metazo…
AT3G19380	34.0341	1.77628	1.28855e-18	AT3G19380.1 protein_coding plant U-box 25 plant U-box 25 (PUB25); FUNCTIONS IN: ubiquitin-protein ligase activity, binding; INVOLVED IN: response to chitin; LOCATED IN: ubiquitin ligase complex; EXPRESSED IN: 22 plant structures; EXPRESSED DURING: 12 growth stages; CONTAINS InterPro DOMAIN/s: U box domain (InterPro:IPR003613), Armadillo-like helical (InterPro:IPR011989), Armadillo-type fold (Inte…
AT5G40380	34.0988	1.68107	3.06954e-18	AT5G40380.1 protein_coding cysteine-rich RLK (RECEPTOR-like protein kinase) 42 Encodes a cysteine-rich receptor-like protein kinase. cysteine-rich RLK (RECEPTOR-like protein kinase) 42 (CRK42); FUNCTIONS IN: kinase activity; INVOLVED IN: protein amino acid phosphorylation; LOCATED IN: endomembrane system; EXPRESSED IN: 11 plant structures; EXPRESSED DURING: 7 growth stages; CONTAINS InterPro DOMA…
AT5G10300	34.1657	1.86999	1.42263e-15	AT5G10300.1 protein_coding methyl esterase 5 Encodes a protein predicted to act as a carboxylesterase. It has similarity to the SABP2 methyl salicylate esterase from tobacco. This protein does not act on methyl IAA, methyl JA, MeSA, MeGA4, or MEGA9 in vitro. methyl esterase 5 (MES5); CONTAINS InterPro DOMAIN/s: Alpha/beta hydrolase fold-1 (InterPro:IPR000073); BEST Arabidopsis thaliana protein ma…
AT5G50240	34.1859	2.30972	2.36832e-21	AT5G50240.1 protein_coding protein-l-isoaspartate methyltransferase 2 L-isoaspartyl methyltransferase 2 (PIMT2)gene, alternatively spliced. protein-l-isoaspartate methyltransferase 2 (PIMT2); FUNCTIONS IN: protein-L-isoaspartate (D-aspartate) O-methyltransferase activity; INVOLVED IN: protein modification process; LOCATED IN: cellular_component unknown; CONTAINS InterPro DOMAIN/s: Protein-L-isoas…
AT2G36270	34.2034	2.2856	7.11667e-06	AT2G36270.1 protein_coding Basic-leucine zipper (bZIP) transcription factor family protein Encodes a member of the basic leucine zipper transcription factor family, involved in ABA signalling during seed maturation and germination. The Arabidopsis abscisic acid (ABA)-insensitive abi5 mutants have pleiotropic defects in ABA response, including decreased sensitivity to ABA inhibition of germination…
AT5G64180	34.2718	1.49416	8.36571e-14	AT5G64180.1 protein_coding unknown protein; Has 1807 Blast hits to 1807 proteins in 277 species: Archae - 0; Bacteria - 0; Metazoa - 736; Fungi - 347; Plants - 385; Viruses - 0; Other Eukaryotes - 339 (source: NCBI BLink).
AT4G12680	34.6822	1.33829	8.2295e-07	AT4G12680.1 protein_coding unknown protein; INVOLVED IN: vegetative to reproductive phase transition of meristem; LOCATED IN: endomembrane system; BEST Arabidopsis thaliana protein match is: unknown protein (TAIR:AT5G40640.1); Has 103 Blast hits to 103 proteins in 14 species: Archae - 0; Bacteria - 0; Metazoa - 0; Fungi - 0; Plants - 103; Viruses - 0; Other Eukaryotes - 0 (source: NCBI BLink).
AT1G30720	34.7572	2.57695	4.91033e-12	AT1G30720.1 protein_coding FAD-binding Berberine family protein FAD-binding Berberine family protein; FUNCTIONS IN: electron carrier activity, oxidoreductase activity, FAD binding, catalytic activity; LOCATED IN: endomembrane system; CONTAINS InterPro DOMAIN/s: FAD-binding, type 2 (InterPro:IPR016166), Berberine/berberine-like (InterPro:IPR012951), FAD linked oxidase, N-terminal (InterPro:IPR0060…
AT2G42530	34.8455	1.00462	0.000392131	AT2G42530.1 protein_coding cold regulated 15b cold regulated 15b (COR15B); INVOLVED IN: response to cold, defense response to fungus; LOCATED IN: chloroplast, chloroplast stroma, chloroplast envelope; EXPRESSED IN: 21 plant structures; EXPRESSED DURING: 13 growth stages; BEST Arabidopsis thaliana protein match is: cold-regulated 15a (TAIR:AT2G42540.2); Has 194 Blast hits to 148 proteins in 43 spe…
AT5G42580	35.0294	3.01037	3.72482e-12	AT5G42580.1 protein_coding cytochrome P450, family 705, subfamily A, polypeptide 12 a member of the cytochrome P450 family "cytochrome P450, family 705, subfamily A, polypeptide 12" (CYP705A12); FUNCTIONS IN: electron carrier activity, monooxygenase activity, iron ion binding, oxygen binding, heme binding; INVOLVED IN: oxidation reduction; LOCATED IN: endomembrane system; EXPRESSED IN: root; CONT…
AT2G26480	35.2152	1.92191	5.24279e-14	AT2G26480.1 protein_coding UDP-glucosyl transferase 76D1 UDP-glucosyl transferase 76D1 (UGT76D1); FUNCTIONS IN: UDP-glycosyltransferase activity, quercetin 7-O-glucosyltransferase activity, transferase activity, transferring glycosyl groups; INVOLVED IN: metabolic process; EXPRESSED IN: 10 plant structures; EXPRESSED DURING: 4 anthesis, LP.02 two leaves visible, petal differentiation and expansio…
AT1G30620	35.4145	1.27436	1.95326e-11	AT1G30620.1 protein_coding NAD(P)-binding Rossmann-fold superfamily protein encodes a type-II membrane protein that catalyzes 4-epimerization of UDP-D-Xylose to UDP-L-Arabinose in vitro, the nucleotide sugar used by glycosyltransferases in the arabinosylation of cell wall polysaccharides and wall-resident proteoglycans. MURUS 4 (MUR4); FUNCTIONS IN: UDP-arabinose 4-epimerase activity, catalytic a…
AT2G46735	35.7092	1.49552	8.6339e-14	AT2G46735.1 protein_coding unknown protein; Has 14 Blast hits to 14 proteins in 8 species: Archae - 0; Bacteria - 0; Metazoa - 0; Fungi - 0; Plants - 14; Viruses - 0; Other Eukaryotes - 0 (source: NCBI BLink).
AT2G47180	35.8678	4.52591	3.4132e-63	AT2G47180.1 protein_coding galactinol synthase 1 galactinol synthase 1 (GolS1); FUNCTIONS IN: transferase activity, transferring hexosyl groups, transferase activity, transferring glycosyl groups; INVOLVED IN: response to high light intensity, carbohydrate biosynthetic process, response to hydrogen peroxide, response to heat; LOCATED IN: cellular_component unknown; EXPRESSED IN: 19 plant structur…
AT1G72100	36.0669	6.97135	1.24031e-09	AT1G72100.1 protein_coding late embryogenesis abundant domain-containing protein / LEA domain-containing protein late embryogenesis abundant domain-containing protein / LEA domain-containing protein; INVOLVED IN: embryo development ending in seed dormancy; LOCATED IN: endomembrane system; EXPRESSED IN: sperm cell; CONTAINS InterPro DOMAIN/s: Late embryogenesis abundant protein, group 4 (InterPro:…
AT3G22142	36.5042	1.40281	2.41383e-09	AT3G22142.1 protein_coding Bifunctional inhibitor/lipid-transfer protein/seed storage 2S albumin superfamily protein Encodes a Protease inhibitor/seed storage/LTP family protein Bifunctional inhibitor/lipid-transfer protein/seed storage 2S albumin superfamily protein; INVOLVED IN: lipid transport; LOCATED IN: cellular_component unknown; CONTAINS InterPro DOMAIN/s: Bifunctional inhibitor/plant lip…
AT1G55265	36.5894	1.14908	1.37029e-07	AT1G55265.1 protein_coding Protein of unknown function, DUF538 Protein of unknown function, DUF538; INVOLVED IN: biological_process unknown; LOCATED IN: vacuole; EXPRESSED IN: 23 plant structures; EXPRESSED DURING: 13 growth stages; CONTAINS InterPro DOMAIN/s: Protein of unknown function DUF538 (InterPro:IPR007493); BEST Arabidopsis thaliana protein match is: Protein of unknown function, DUF538 (…
AT4G29030	36.6046	1.1294	5.27204e-06	AT4G29030.1 protein_coding Putative membrane lipoprotein Putative membrane lipoprotein; FUNCTIONS IN: molecular_function unknown; INVOLVED IN: biological_process unknown; LOCATED IN: endomembrane system; EXPRESSED IN: 15 plant structures; EXPRESSED DURING: 7 growth stages; Has 83209 Blast hits to 19401 proteins in 1362 species: Archae - 122; Bacteria - 36227; Metazoa - 23555; Fungi - 3961; Plants…
AT5G14565	36.8118	2.62818	1.14077e-34	AT5G14565.1 mirna MIR398C; miRNA Encodes a microRNA that targets both CSD and CytC oxidase family members. MicroRNAs are regulatory RNAs with a mature length of ~21-nucleotides that are processed from hairpin precursors by Dicer-like enzymes. MicroRNAs can negatively regulate gene expression by attenuating translation or by directing mRNA cleavage.Mature sequence: UGUGUUCUCAGGUCACCCCUG. Down-regu…
AT1G21410	36.8967	1.31905	6.922e-14	AT1G21410.1 protein_coding F-box/RNI-like superfamily protein AtSKP2;1 is a homolog of human SKP2, the human F-box protein that recruits E2F1. Contains an F-box motif at the N-terminal region and a C-terminal Leu-rich repeat domain. Forms part of an E3-ubiquitin-ligase SCF (Skp1, cullin, F-box) complex and recruits phosphorylated AtE2Fc, a transcriptional factor that might play a role in cell div…
AT3G14060	37.3726	2.26337	2.22401e-24	AT3G14060.1 protein_coding unknown protein; BEST Arabidopsis thaliana protein match is: unknown protein (TAIR:AT1G54120.1); Has 30 Blast hits to 30 proteins in 8 species: Archae - 0; Bacteria - 0; Metazoa - 0; Fungi - 0; Plants - 30; Viruses - 0; Other Eukaryotes - 0 (source: NCBI BLink).
AT1G05170	37.422	1.06648	1.52891e-07	AT1G05170.1 protein_coding Galactosyltransferase family protein Galactosyltransferase family protein; FUNCTIONS IN: transferase activity, transferring hexosyl groups, transferase activity, transferring glycosyl groups; INVOLVED IN: protein amino acid glycosylation; LOCATED IN: membrane; EXPRESSED IN: 14 plant structures; EXPRESSED DURING: 4 anthesis, C globular stage, 4 leaf senescence stage, pet…
AT3G44260	37.4967	1.5376	1.30816e-08	AT3G44260.1 protein_coding Polynucleotidyl transferase, ribonuclease H-like superfamily protein Polynucleotidyl transferase, ribonuclease H-like superfamily protein; FUNCTIONS IN: ribonuclease activity, nucleic acid binding; INVOLVED IN: response to biotic stimulus, response to wounding, RNA modification; LOCATED IN: nucleus; EXPRESSED IN: 22 plant structures; EXPRESSED DURING: 12 growth stages; …
AT2G21320	37.5837	2.33396	1.73965e-35	AT2G21320.1 protein_coding B-box zinc finger family protein B-box zinc finger family protein; FUNCTIONS IN: sequence-specific DNA binding transcription factor activity, zinc ion binding; INVOLVED IN: regulation of transcription; LOCATED IN: endomembrane system, intracellular; EXPRESSED IN: 19 plant structures; EXPRESSED DURING: 10 growth stages; CONTAINS InterPro DOMAIN/s: Zinc finger, B-box (Int…
AT1G54870	37.6473	5.09029	2.24966e-22	AT1G54870.1 protein_coding NAD(P)-binding Rossmann-fold superfamily protein NAD(P)-binding Rossmann-fold superfamily protein; FUNCTIONS IN: oxidoreductase activity, binding, catalytic activity; INVOLVED IN: oxidation reduction, metabolic process; LOCATED IN: chloroplast; EXPRESSED IN: 8 plant structures; EXPRESSED DURING: M germinated pollen stage, 4 anthesis, petal differentiation and expansion …
AT5G08250	37.7037	3.83482	1.81715e-33	AT5G08250.1 protein_coding Cytochrome P450 superfamily protein Cytochrome P450 superfamily protein; FUNCTIONS IN: electron carrier activity, monooxygenase activity, iron ion binding, oxygen binding, heme binding; INVOLVED IN: oxidation reduction; LOCATED IN: cellular_component unknown; EXPRESSED IN: male gametophyte, flower; EXPRESSED DURING: 4 anthesis, petal differentiation and expansion stage;…
AT5G61270	37.8186	2.78801	1.78214e-39	AT5G61270.1 protein_coding phytochrome-interacting factor7 Basic helix-loop-helix (bHLH) phytochrome interacting factor. Interacts specifically with the far-red lightabsorbing Pfr form of phyB through a conserved domain called the active phyB binding motif. Upon light exposure, PIF7 rapidly migrates to intranuclear speckles, where it colocalizes with phyB. Role as negative regulator of phyB-media…
AT1G26450	38.0127	1.27295	1.46116e-08	AT1G26450.1 protein_coding Carbohydrate-binding X8 domain superfamily protein Carbohydrate-binding X8 domain superfamily protein; CONTAINS InterPro DOMAIN/s: X8 (InterPro:IPR012946); BEST Arabidopsis thaliana protein match is: plasmodesmata callose-binding protein 3 (TAIR:AT1G18650.1); Has 11073 Blast hits to 3511 proteins in 410 species: Archae - 18; Bacteria - 672; Metazoa - 2248; Fungi - 1003;…
AT5G47530	38.6057	1.16484	2.29213e-07	AT5G47530.1 protein_coding Auxin-responsive family protein Auxin-responsive family protein; CONTAINS InterPro DOMAIN/s: Cytochrome b561, eukaryote (InterPro:IPR004877), Uncharacterised conserved protein UCP037471 (InterPro:IPR017214), Protein of unknown function DUF568, DOMON-like (InterPro:IPR007613), DOMON related (InterPro:IPR005018), Cytochrome b561/ferric reductase transmembrane (InterPro:IP…
AT2G39250	38.7859	1.0066	2.14103e-08	AT2G39250.1 protein_coding Integrase-type DNA-binding superfamily protein Encodes a AP2 domain transcription factor that can repress flowering. SNZ and its paralogous gene, SCHLAFMUTZE (SMZ), share a signature with partial complementarity to the miR172 microRNA, whose precursor is induced upon flowering. SCHNARCHZAPFEN (SNZ); CONTAINS InterPro DOMAIN/s: DNA-binding, integrase-type (InterPro:IPR01…
AT5G65207	38.8045	1.0294	0.0133097	AT5G65207.1 protein_coding unknown protein; BEST Arabidopsis thaliana protein match is: unknown protein (TAIR:AT5G10040.1); Has 30201 Blast hits to 17322 proteins in 780 species: Archae - 12; Bacteria - 1396; Metazoa - 17338; Fungi - 3422; Plants - 5037; Viruses - 0; Other Eukaryotes - 2996 (source: NCBI BLink).
AT1G01240	38.8816	2.09258	2.18096e-32	AT1G01240.1 protein_coding unknown protein; INVOLVED IN: N-terminal protein myristoylation; EXPRESSED IN: 17 plant structures; EXPRESSED DURING: 11 growth stages; BEST Arabidopsis thaliana protein match is: unknown protein (TAIR:AT2G46550.1); Has 95 Blast hits to 78 proteins in 16 species: Archae - 0; Bacteria - 2; Metazoa - 11; Fungi - 0; Plants - 80; Viruses - 0; Other Eukaryotes - 2 (source: N…
AT3G44735	39.1011	1.28183	1.80341e-08	AT3G44735.1 protein_coding PHYTOSULFOKINE 3 PRECURSOR Phytosulfokine 3 precursor, coding for a unique plant peptide growth factor. PHYTOSULFOKINE 3 PRECURSOR (PSK3); FUNCTIONS IN: growth factor activity; INVOLVED IN: cell proliferation; LOCATED IN: endomembrane system, extracellular region; EXPRESSED IN: 26 plant structures; EXPRESSED DURING: 13 growth stages; CONTAINS InterPro DOMAIN/s: Phytosul…
AT3G16800	39.1357	1.05599	1.93792e-07	AT3G16800.1 protein_coding Protein phosphatase 2C family protein Protein phosphatase 2C family protein; FUNCTIONS IN: protein serine/threonine phosphatase activity, catalytic activity; INVOLVED IN: biological_process unknown; LOCATED IN: nucleus, cytoplasm; EXPRESSED IN: 12 plant structures; EXPRESSED DURING: 6 growth stages; CONTAINS InterPro DOMAIN/s: Protein phosphatase 2C-related (InterPro:IP…
AT2G27380	39.4989	2.90194	0.0305901	AT2G27380.1 protein_coding extensin proline-rich 1 Encodes an extensin like gene involved in seed germination. extensin proline-rich 1 (EPR1); FUNCTIONS IN: structural constituent of cell wall; INVOLVED IN: plant-type cell wall modification, seed germination; LOCATED IN: endomembrane system; EXPRESSED IN: micropylar endosperm; BEST Arabidopsis thaliana protein match is: Bifunctional inhibitor/lip…
AT1G44350	39.673	1.18709	1.24744e-12	AT1G44350.1 protein_coding IAA-leucine resistant (ILR)-like gene 6 encodes a protein similar to IAA amino acid conjugate hydrolase. IAA-leucine resistant (ILR)-like gene 6 (ILL6); FUNCTIONS IN: metallopeptidase activity, IAA-amino acid conjugate hydrolase activity; INVOLVED IN: proteolysis, regulation of systemic acquired resistance, auxin metabolic process; LOCATED IN: endomembrane system; EXPRE…
AT1G21910	39.7066	1.22567	1.12068e-06	AT1G21910.1 protein_coding Integrase-type DNA-binding superfamily protein encodes a member of the DREB subfamily A-5 of ERF/AP2 transcription factor family. The protein contains one AP2 domain. There are 15 members in this subfamily including RAP2.1, RAP2.9 and RAP2.10. Integrase-type DNA-binding superfamily protein; FUNCTIONS IN: DNA binding, sequence-specific DNA binding transcription factor ac…
AT2G13790	39.7923	1.01143	1.04232e-09	AT2G13790.1 protein_coding somatic embryogenesis receptor-like kinase 4 somatic embryogenesis receptor-like kinase 4 (SERK4); FUNCTIONS IN: protein kinase activity, transmembrane receptor protein serine/threonine kinase activity; INVOLVED IN: in 6 processes; LOCATED IN: endomembrane system; EXPRESSED IN: rosette leaf, cauline leaf, fruit, root, flower; CONTAINS InterPro DOMAIN/s: Protein kinase, …
AT4G03140	39.8657	1.07594	5.49672e-07	AT4G03140.1 protein_coding NAD(P)-binding Rossmann-fold superfamily protein NAD(P)-binding Rossmann-fold superfamily protein; FUNCTIONS IN: oxidoreductase activity, binding, catalytic activity; INVOLVED IN: oxidation reduction, metabolic process; LOCATED IN: cellular_component unknown; EXPRESSED IN: 20 plant structures; EXPRESSED DURING: 13 growth stages; CONTAINS InterPro DOMAIN/s: Short-chain d…
AT3G58790	39.9858	1.16351	8.8583e-11	AT3G58790.1 protein_coding galacturonosyltransferase 15 Encodes a protein with putative galacturonosyltransferase activity. galacturonosyltransferase 15 (GAUT15); CONTAINS InterPro DOMAIN/s: Glycosyl transferase, family 8 (InterPro:IPR002495); BEST Arabidopsis thaliana protein match is: galacturonosyltransferase 14 (TAIR:AT5G15470.1); Has 1513 Blast hits to 1502 proteins in 296 species: Archae - …
AT3G15115	40.1911	1.31811	1.05836e-13	AT3G15115.1 protein_coding unknown protein; BEST Arabidopsis thaliana protein match is: unknown protein (TAIR:AT1G53180.1); Has 47 Blast hits to 47 proteins in 15 species: Archae - 0; Bacteria - 0; Metazoa - 13; Fungi - 0; Plants - 30; Viruses - 0; Other Eukaryotes - 4 (source: NCBI BLink).
AT5G24150	40.2316	1.79565	1.52576e-16	AT5G24150.1 protein_coding FAD/NAD(P)-binding oxidoreductase family protein squalene monooxygenase gene homolog SQP1; FUNCTIONS IN: squalene monooxygenase activity; INVOLVED IN: sterol biosynthetic process; LOCATED IN: endomembrane system, integral to membrane; EXPRESSED IN: 21 plant structures; EXPRESSED DURING: 12 growth stages; CONTAINS InterPro DOMAIN/s: Squalene epoxidase (InterPro:IPR013698…
AT2G18540	40.4339	8.53661	7.60561e-13	AT2G18540.1 protein_coding RmlC-like cupins superfamily protein RmlC-like cupins superfamily protein; FUNCTIONS IN: nutrient reservoir activity; INVOLVED IN: biological_process unknown; LOCATED IN: endomembrane system; CONTAINS InterPro DOMAIN/s: Cupin, RmlC-type (InterPro:IPR011051), Cupin 1 (InterPro:IPR006045), RmlC-like jelly roll fold (InterPro:IPR014710); BEST Arabidopsis thaliana protein m…
AT2G40460	40.4637	1.82213	1.72466e-21	AT2G40460.1 protein_coding Major facilitator superfamily protein Major facilitator superfamily protein; FUNCTIONS IN: transporter activity; INVOLVED IN: oligopeptide transport, response to nematode; LOCATED IN: membrane; EXPRESSED IN: 22 plant structures; EXPRESSED DURING: 13 growth stages; CONTAINS InterPro DOMAIN/s: Oligopeptide transporter (InterPro:IPR000109), Major facilitator superfamily, g…
AT4G09500	41.0002	2.20326	1.0232e-34	AT4G09500.1 protein_coding UDP-Glycosyltransferase superfamily protein UDP-Glycosyltransferase superfamily protein; FUNCTIONS IN: transferase activity, transferring glycosyl groups; INVOLVED IN: metabolic process; LOCATED IN: endomembrane system; EXPRESSED IN: 18 plant structures; EXPRESSED DURING: 10 growth stages; CONTAINS InterPro DOMAIN/s: UDP-glucuronosyl/UDP-glucosyltransferase (InterPro:IP…
AT5G63700	41.0084	1.25886	3.7338e-14	AT5G63700.1 protein_coding zinc ion binding;DNA binding zinc ion binding;DNA binding; FUNCTIONS IN: DNA binding, zinc ion binding; INVOLVED IN: histone modification, transcription initiation; LOCATED IN: nucleus; EXPRESSED IN: 18 plant structures; EXPRESSED DURING: 13 growth stages; CONTAINS InterPro DOMAIN/s: Zinc finger, RING-type, conserved site (InterPro:IPR017907), Plus-3 domain, subgroup (I…
AT1G66390	41.1836	2.61943	7.86711e-20	AT1G66390.1 protein_coding myb domain protein 90 production of anthocyanin pigment 2 protein (PAP2) myb domain protein 90 (MYB90); CONTAINS InterPro DOMAIN/s: SANT, DNA-binding (InterPro:IPR001005), Homeodomain-like (InterPro:IPR009057), Myb, DNA-binding (InterPro:IPR014778), HTH transcriptional regulator, Myb-type, DNA-binding (InterPro:IPR017930), Homeodomain-related (InterPro:IPR012287), Myb t…
AT2G37260	41.686	1.00911	6.90203e-08	AT2G37260.1 protein_coding WRKY family transcription factor family protein Encodes a protein similar to WRKY transcription factors that is expressed in the seed integument and endosperm. Mutants are defective in proanthocyanidin synthesis and seed mucilate deposition. Seeds are yellow colored. Seed size is also affected; seeds are reduced in size but only when the mutant allele is transmitted thr…
AT2G20560	41.7037	1.27958	2.42641e-12	AT2G20560.1 protein_coding DNAJ heat shock family protein DNAJ heat shock family protein; FUNCTIONS IN: unfolded protein binding, heat shock protein binding; INVOLVED IN: protein folding; LOCATED IN: cellular_component unknown; EXPRESSED IN: 10 plant structures; EXPRESSED DURING: M germinated pollen stage, 4 anthesis, C globular stage, petal differentiation and expansion stage; CONTAINS InterPro …
AT1G04360	41.7385	3.21035	4.5758e-43	AT1G04360.1 protein_coding RING/U-box superfamily protein RING/U-box superfamily protein; FUNCTIONS IN: zinc ion binding; EXPRESSED IN: hypocotyl, root; CONTAINS InterPro DOMAIN/s: Zinc finger, RING-type (InterPro:IPR001841), Zinc finger, C3HC4 RING-type (InterPro:IPR018957); BEST Arabidopsis thaliana protein match is: RING/U-box superfamily protein (TAIR:AT5G43420.1); Has 9268 Blast hits to 9239…
AT4G34135	41.7597	1.22807	1.2819e-08	AT4G34135.1 protein_coding UDP-glucosyltransferase 73B2 The At4g34135 gene encodes a flavonol 7-O-glucosyltransferase (EC 2.4.1.237) that glucosylates also with a 20 fold lower activity flavonols (kaempferol and quercetin) at the 3-O-position. UDP-glucosyltransferase 73B2 (UGT73B2); FUNCTIONS IN: flavonol 3-O-glucosyltransferase activity, UDP-glycosyltransferase activity, quercetin 7-O-glucosyltr…
AT1G15310	41.9036	1.09673	7.99804e-10	AT1G15310.1 protein_coding signal recognition particle 54 kDa subunit 54 kDa protein subunit of SRP that interacts with the signal peptide of secreted proteins signal recognition particle 54 kDa subunit (ATHSRP54A); FUNCTIONS IN: 7S RNA binding, mRNA binding, nucleoside-triphosphatase activity, GTP binding, nucleotide binding; INVOLVED IN: SRP-dependent cotranslational protein targeting to membra…
AT2G03590	41.9322	1.26877	2.10299e-12	AT2G03590.1 protein_coding ureide permease 1 Encodes a member of a class of allantoin transporters. ureide permease 1 (UPS1); FUNCTIONS IN: allantoin uptake transmembrane transporter activity; INVOLVED IN: allantoin transport; LOCATED IN: endomembrane system; BEST Arabidopsis thaliana protein match is: ureide permease 2 (TAIR:AT2G03530.2); Has 283 Blast hits to 283 proteins in 80 species: Archae …
AT2G37025	42.1344	1.32936	1.04886e-12	AT2G37025.1 protein_coding TRF-like 8 TRF-like 8 (TRFL8); FUNCTIONS IN: DNA binding; INVOLVED IN: regulation of transcription; CONTAINS InterPro DOMAIN/s: SANT, DNA-binding (InterPro:IPR001005), Homeodomain-like (InterPro:IPR009057), HTH transcriptional regulator, Myb-type, DNA-binding (InterPro:IPR017930), Homeodomain-related (InterPro:IPR012287); BEST Arabidopsis thaliana protein match is: TRF-…
AT1G32560	42.3479	4.96189	5.33739e-05	AT1G32560.1 protein_coding Late embryogenesis abundant protein, group 1 protein Late embryogenesis abundant protein, group 1 protein; FUNCTIONS IN: molecular_function unknown; INVOLVED IN: embryo development, embryo development ending in seed dormancy; LOCATED IN: cellular_component unknown; EXPRESSED IN: stem; CONTAINS InterPro DOMAIN/s: Late embryogenesis abundant protein, group 1 (InterPro:IPR…
AT1G65845	42.4073	1.05881	4.61888e-07	AT1G65845.1 protein_coding unknown protein; FUNCTIONS IN: molecular_function unknown; INVOLVED IN: biological_process unknown; LOCATED IN: endomembrane system; Has 9 Blast hits to 9 proteins in 2 species: Archae - 0; Bacteria - 0; Metazoa - 0; Fungi - 0; Plants - 9; Viruses - 0; Other Eukaryotes - 0 (source: NCBI BLink).
AT1G29357	42.5644	1.12807	3.28577e-10	AT1G29357.1 other_rna other RNA Potential natural antisense gene, locus overlaps with AT1G29355
AT1G70250	42.5994	1.70872	1.28287e-16	AT1G70250.1 protein_coding receptor serine/threonine kinase, putative Encodes a Protease inhibitor/seed storage/LTP family protein receptor serine/threonine kinase, putative; FUNCTIONS IN: protein serine/threonine kinase activity, transmembrane receptor protein serine/threonine kinase activity, protein kinase activity, ATP binding; INVOLVED IN: protein amino acid phosphorylation; LOCATED IN: endo…
AT5G61640	42.7993	1.91947	1.72016e-15	AT5G61640.1 protein_coding peptidemethionine sulfoxide reductase 1 ubiquitous enzyme that repairs oxidatively damaged proteins peptidemethionine sulfoxide reductase 1 (PMSR1); FUNCTIONS IN: peptide-methionine-(S)-S-oxide reductase activity, oxidoreductase activity, acting on sulfur group of donors, disulfide as acceptor; INVOLVED IN: response to oxidative stress, protein modification process; LOC…
AT1G79610	42.8267	1.10904	2.73754e-08	AT1G79610.1 protein_coding Na+/H+ antiporter 6 Na+/H+ antiporter 6 (NHX6); FUNCTIONS IN: solute:hydrogen antiporter activity, sodium:hydrogen antiporter activity; INVOLVED IN: cation transport, sodium ion transport, regulation of pH, transmembrane transport; LOCATED IN: integral to membrane; EXPRESSED IN: 25 plant structures; EXPRESSED DURING: 15 growth stages; CONTAINS InterPro DOMAIN/s: Na+/H+ …
AT5G17600	42.9327	1.16677	2.39999e-11	AT5G17600.1 protein_coding RING/U-box superfamily protein RING/U-box superfamily protein; FUNCTIONS IN: zinc ion binding; EXPRESSED IN: 19 plant structures; EXPRESSED DURING: 11 growth stages; CONTAINS InterPro DOMAIN/s: Zinc finger, RING-type (InterPro:IPR001841), Zinc finger, C3HC4 RING-type (InterPro:IPR018957); BEST Arabidopsis thaliana protein match is: RING/U-box superfamily protein (TAIR:A…
AT4G01250	43.0997	2.29208	8.80333e-25	AT4G01250.1 protein_coding WRKY family transcription factor member of WRKY Transcription Factor; Group II-e WRKY22; CONTAINS InterPro DOMAIN/s: DNA-binding WRKY (InterPro:IPR003657); BEST Arabidopsis thaliana protein match is: WRKY family transcription factor (TAIR:AT4G23550.1); Has 3274 Blast hits to 2836 proteins in 187 species: Archae - 0; Bacteria - 0; Metazoa - 0; Fungi - 3; Plants - 3256; V…
AT3G21370	43.2015	5.22545	1.92036e-05	AT3G21370.1 protein_coding beta glucosidase 19 beta glucosidase 19 (BGLU19); FUNCTIONS IN: cation binding, hydrolase activity, hydrolyzing O-glycosyl compounds, catalytic activity; INVOLVED IN: carbohydrate metabolic process; LOCATED IN: endomembrane system; EXPRESSED IN: seed; CONTAINS InterPro DOMAIN/s: Glycoside hydrolase, family 1 (InterPro:IPR001360), Glycoside hydrolase, family 1, active si…
AT4G38730	43.254	1.16465	1.3198e-09	AT4G38730.1 protein_coding Protein of unknown function (DUF803) Protein of unknown function (DUF803); CONTAINS InterPro DOMAIN/s: Protein of unknown function DUF803 (InterPro:IPR008521); BEST Arabidopsis thaliana protein match is: Protein of unknown function (DUF803) (TAIR:AT2G21120.1); Has 1281 Blast hits to 1255 proteins in 234 species: Archae - 0; Bacteria - 123; Metazoa - 451; Fungi - 355; Pl…
AT2G30250	43.3258	1.19057	2.76295e-12	AT2G30250.1 protein_coding WRKY DNA-binding protein 25 member of WRKY Transcription Factor; Group I. Located in nucleus. Involved in response to various abiotic stresses - especially salt stress. WRKY DNA-binding protein 25 (WRKY25); CONTAINS InterPro DOMAIN/s: DNA-binding WRKY (InterPro:IPR003657); BEST Arabidopsis thaliana protein match is: WRKY DNA-binding protein 26 (TAIR:AT5G07100.1); Has 57…
AT1G02660	43.4726	2.93362	1.67168e-41	AT1G02660.1 protein_coding alpha/beta-Hydrolases superfamily protein alpha/beta-Hydrolases superfamily protein; FUNCTIONS IN: triglyceride lipase activity; INVOLVED IN: lipid metabolic process; LOCATED IN: cellular_component unknown; EXPRESSED IN: 24 plant structures; EXPRESSED DURING: 15 growth stages; CONTAINS InterPro DOMAIN/s: Lipase, class 3 (InterPro:IPR002921); BEST Arabidopsis thaliana pr…
AT1G23710	43.6455	1.43013	6.02303e-15	AT1G23710.1 protein_coding Protein of unknown function (DUF1645) Protein of unknown function (DUF1645); CONTAINS InterPro DOMAIN/s: Protein of unknown function DUF1645 (InterPro:IPR012442); BEST Arabidopsis thaliana protein match is: Protein of unknown function (DUF1645) (TAIR:AT1G70420.1); Has 288 Blast hits to 282 proteins in 52 species: Archae - 0; Bacteria - 6; Metazoa - 16; Fungi - 11; Plant…
AT5G23940	44.1926	1.09048	9.24056e-06	AT5G23940.1 protein_coding HXXXD-type acyl-transferase family protein Encodes PERMEABLE LEAVES3 (PEL3), a putative acyl-transferase. Mutation in this locus results in altered trichome phenotype (trcichomes become tangled during leaf expansion). Additional phenotype includes altered cuticle layer. PERMEABLE LEAVES3 (PEL3); FUNCTIONS IN: transferase activity, transferring acyl groups other than ami…
AT3G43270	44.4505	1.62493	8.6433e-23	AT3G43270.1 protein_coding Plant invertase/pectin methylesterase inhibitor superfamily Plant invertase/pectin methylesterase inhibitor superfamily; FUNCTIONS IN: enzyme inhibitor activity, pectinesterase activity; INVOLVED IN: cell wall modification; LOCATED IN: plant-type cell wall; EXPRESSED IN: 21 plant structures; EXPRESSED DURING: 10 growth stages; CONTAINS InterPro DOMAIN/s: Pectinesterase,…
AT1G77000	44.5354	1.41055	1.79326e-11	AT1G77000.1 protein_coding RNI-like superfamily protein AtSKP2;2 is a homolog of human SKP2, the human F-box protein that recruits E2F1. Contains an F-box motif at the N-terminal region and a C-terminal Leu-rich repeat domain. Forms part of an E3-ubiquitin-ligase SCF (Skp1, cullin, F-box) complex and recruits phosphorylated AtE2Fc, a transcriptional factor that might play a role in cell division …
AT2G47750	44.8857	2.05213	8.24153e-29	AT2G47750.1 protein_coding putative indole-3-acetic acid-amido synthetase GH3.9 Encodes GH3.9, a member of the GH3 family auxin-responsive genes. gh3.9-1 mutants had greater primary root length, increased sensitivity to indole-3-acetic acid (IAA)-mediated root growth inhibition, but no obvious effects on apical dominance or leaf morphology. putative indole-3-acetic acid-amido synthetase GH3.9 (GH…
AT2G21490	45.1032	6.16981	0.000177146	AT2G21490.1 protein_coding dehydrin LEA dehydrin LEA (LEA); FUNCTIONS IN: molecular_function unknown; INVOLVED IN: response to water, response to stress; LOCATED IN: cellular_component unknown; EXPRESSED IN: petal, leaf whorl, sepal, flower; EXPRESSED DURING: 4 anthesis, petal differentiation and expansion stage; CONTAINS InterPro DOMAIN/s: Dehydrin (InterPro:IPR000167); BEST Arabidopsis thaliana…
AT2G23130	45.1066	1.20386	2.06561e-08	AT2G23130.1 protein_coding arabinogalactan protein 17 AGP17 is a lysine-rich arabinogalactan-protein (AGP) and part of a multi-gene family of glycoproteins with approx. 50 members. It falls into one subclass with AGP18 and AGP19, other lysine-rich AGPs. 84% of its proline residues are hydroxylated to hydroproline and its heavy glycosylation accounts for appr. 69% of the molecular weight. The main…
AT2G47860	45.1411	1.13185	2.79621e-09	AT2G47860.1 protein_coding Phototropic-responsive NPH3 family protein Phototropic-responsive NPH3 family protein; FUNCTIONS IN: signal transducer activity; INVOLVED IN: response to light stimulus; LOCATED IN: plasma membrane; EXPRESSED IN: hypocotyl, root, flower; EXPRESSED DURING: petal differentiation and expansion stage; CONTAINS InterPro DOMAIN/s: NPH3 (InterPro:IPR004249), BTB/POZ fold (Inte…
AT2G25890	45.2093	7.70727	9.66232e-20	AT2G25890.1 protein_coding Oleosin family protein Oleosin family protein; FUNCTIONS IN: molecular_function unknown; INVOLVED IN: lipid storage; LOCATED IN: monolayer-surrounded lipid storage body, integral to membrane, membrane; EXPRESSED IN: petal, leaf whorl, flower, carpel; EXPRESSED DURING: 4 anthesis, petal differentiation and expansion stage; CONTAINS InterPro DOMAIN/s: Oleosin (InterPro:IP…
AT1G55910	45.2555	1.28049	3.39445e-13	AT1G55910.1 protein_coding zinc transporter 11 precursor member of Putative zinc transporter ZIP2 - like family zinc transporter 11 precursor (ZIP11); FUNCTIONS IN: cation transmembrane transporter activity, metal ion transmembrane transporter activity; INVOLVED IN: cation transport, metal ion transport, transmembrane transport; LOCATED IN: endomembrane system, membrane; EXPRESSED IN: 22 plant st…
AT3G01570	45.3153	3.50864	2.33904e-05	AT3G01570.1 protein_coding Oleosin family protein Oleosin family protein; FUNCTIONS IN: molecular_function unknown; INVOLVED IN: lipid storage; LOCATED IN: monolayer-surrounded lipid storage body, integral to membrane, membrane; CONTAINS InterPro DOMAIN/s: Oleosin (InterPro:IPR000136); BEST Arabidopsis thaliana protein match is: oleosin 2 (TAIR:AT5G40420.1); Has 516 Blast hits to 516 proteins in …
AT5G58650	45.4112	1.07749	1.74921e-06	AT5G58650.1 protein_coding plant peptide containing sulfated tyrosine 1 Encodes PSY1, an18-aa tyrosine-sulfated glycopeptide that promotes cellular proliferation and expansion. PSY1 is widely expressed in various tissues, including shoot apical meristem, and is highly up-regulated by wounding. Perception of PSY1 depends on At1g72300, a leucine-rich repeat receptor kinase (LRR-RK). plant peptide c…
AT2G36670	45.517	1.3069	1.75942e-09	AT2G36670.1 protein_coding Eukaryotic aspartyl protease family protein Eukaryotic aspartyl protease family protein; FUNCTIONS IN: aspartic-type endopeptidase activity; INVOLVED IN: proteolysis; LOCATED IN: endomembrane system; EXPRESSED IN: 22 plant structures; EXPRESSED DURING: 13 growth stages; CONTAINS InterPro DOMAIN/s: Peptidase aspartic (InterPro:IPR021109), Peptidase aspartic, catalytic (I…
AT2G44290	45.7233	1.5138	6.1456e-16	AT2G44290.1 protein_coding Bifunctional inhibitor/lipid-transfer protein/seed storage 2S albumin superfamily protein Bifunctional inhibitor/lipid-transfer protein/seed storage 2S albumin superfamily protein; FUNCTIONS IN: lipid binding; INVOLVED IN: lipid transport; LOCATED IN: plasma membrane, anchored to membrane; CONTAINS InterPro DOMAIN/s: Bifunctional inhibitor/plant lipid transfer protein/s…
AT1G73540	45.724	1.58237	1.10927e-16	AT1G73540.1 protein_coding nudix hydrolase homolog 21 nudix hydrolase homolog 21 (NUDT21); FUNCTIONS IN: hydrolase activity; INVOLVED IN: biological_process unknown; LOCATED IN: chloroplast; EXPRESSED IN: 24 plant structures; EXPRESSED DURING: 15 growth stages; CONTAINS InterPro DOMAIN/s: NUDIX hydrolase domain-like (InterPro:IPR015797), NUDIX hydrolase, conserved site (InterPro:IPR020084), NUDIX…
AT4G17550	46.0397	1.54366	2.44109e-13	AT4G17550.1 protein_coding Major facilitator superfamily protein Major facilitator superfamily protein; FUNCTIONS IN: sugar:hydrogen symporter activity; INVOLVED IN: carbohydrate transport, transmembrane transport; LOCATED IN: plasma membrane; EXPRESSED IN: 24 plant structures; EXPRESSED DURING: 14 growth stages; CONTAINS InterPro DOMAIN/s: Major facilitator superfamily (InterPro:IPR020846), Majo…
AT5G62130	46.0569	1.47527	5.21197e-09	AT5G62130.1 protein_coding Per1-like family protein Per1-like family protein; FUNCTIONS IN: molecular_function unknown; INVOLVED IN: biological_process unknown; LOCATED IN: endomembrane system; EXPRESSED IN: 22 plant structures; EXPRESSED DURING: 13 growth stages; CONTAINS InterPro DOMAIN/s: Per1-like (InterPro:IPR007217); BEST Arabidopsis thaliana protein match is: Per1-like family protein (TAIR…
AT3G20300	46.2405	3.27604	1.83172e-46	AT3G20300.1 protein_coding Protein of unknown function (DUF3537) Protein of unknown function (DUF3537); CONTAINS InterPro DOMAIN/s: Protein of unknown function DUF3537 (InterPro:IPR021924); BEST Arabidopsis thaliana protein match is: Protein of unknown function (DUF3537) (TAIR:AT1G50630.1); Has 143 Blast hits to 143 proteins in 16 species: Archae - 0; Bacteria - 0; Metazoa - 0; Fungi - 0; Plants …
AT2G35760	46.2599	2.45244	1.73747e-31	AT2G35760.1 protein_coding Uncharacterised protein family (UPF0497) Uncharacterised protein family (UPF0497); CONTAINS InterPro DOMAIN/s: Uncharacterised protein family UPF0497, trans-membrane plant (InterPro:IPR006702), Uncharacterised protein family UPF0497, trans-membrane plant subgroup (InterPro:IPR006459); BEST Arabidopsis thaliana protein match is: Uncharacterised protein family (UPF0497) (…
AT1G64610	46.6287	2.06198	2.22131e-25	AT1G64610.1 protein_coding Transducin/WD40 repeat-like superfamily protein Transducin/WD40 repeat-like superfamily protein; CONTAINS InterPro DOMAIN/s: WD40 repeat 2 (InterPro:IPR019782), WD40 repeat-like-containing domain (InterPro:IPR011046), WD40-repeat-containing domain (InterPro:IPR017986), WD40/YVTN repeat-like-containing domain (InterPro:IPR015943), WD40 repeat (InterPro:IPR001680), WD40 r…
AT4G27940	46.6709	1.23622	1.52232e-11	AT4G27940.1 protein_coding manganese tracking factor for mitochondrial SOD2 manganese tracking factor for mitochondrial SOD2 (MTM1); FUNCTIONS IN: binding; INVOLVED IN: transport, mitochondrial transport, transmembrane transport; LOCATED IN: mitochondrial inner membrane, membrane; EXPRESSED IN: 19 plant structures; EXPRESSED DURING: 9 growth stages; CONTAINS InterPro DOMAIN/s: Mitochondrial subst…
AT1G19330	46.7543	1.15887	2.70275e-09	AT1G19330.1 protein_coding unknown protein; BEST Arabidopsis thaliana protein match is: unknown protein (TAIR:AT1G75060.1); Has 145 Blast hits to 145 proteins in 43 species: Archae - 0; Bacteria - 0; Metazoa - 40; Fungi - 0; Plants - 104; Viruses - 0; Other Eukaryotes - 1 (source: NCBI BLink).
AT1G32870	47.0794	1.00889	4.04638e-09	AT1G32870.1 protein_coding NAC domain protein 13 NAC domain protein 13 (NAC13); CONTAINS InterPro DOMAIN/s: No apical meristem (NAM) protein (InterPro:IPR003441); BEST Arabidopsis thaliana protein match is: NAC domain containing protein 16 (TAIR:AT1G34180.1); Has 2951 Blast hits to 2946 proteins in 83 species: Archae - 0; Bacteria - 0; Metazoa - 2; Fungi - 2; Plants - 2931; Viruses - 0; Other Euk…
AT1G79700	47.0872	1.16124	1.9581e-09	AT1G79700.1 protein_coding Integrase-type DNA-binding superfamily protein Integrase-type DNA-binding superfamily protein; CONTAINS InterPro DOMAIN/s: DNA-binding, integrase-type (InterPro:IPR016177), Pathogenesis-related transcriptional factor/ERF, DNA-binding (InterPro:IPR001471); BEST Arabidopsis thaliana protein match is: ARIA-interacting double AP2 domain protein (TAIR:AT1G16060.1); Has 4359 …
AT5G07130	47.2009	2.11614	5.3491e-22	AT5G07130.1 protein_coding laccase 13 putative laccase, a member of laccase family of genes (17 members in Arabidopsis). laccase 13 (LAC13); FUNCTIONS IN: laccase activity; INVOLVED IN: oxidation reduction, lignin catabolic process; LOCATED IN: endomembrane system, apoplast; EXPRESSED IN: 16 plant structures; EXPRESSED DURING: 11 growth stages; CONTAINS InterPro DOMAIN/s: Multicopper oxidase, typ…
AT1G60190	47.283	5.39129	2.38035e-102	AT1G60190.1 protein_coding ARM repeat superfamily protein ARM repeat superfamily protein; FUNCTIONS IN: ubiquitin-protein ligase activity, binding, zinc ion binding; INVOLVED IN: protein ubiquitination; LOCATED IN: ubiquitin ligase complex; EXPRESSED IN: 6 plant structures; EXPRESSED DURING: 4 anthesis, petal differentiation and expansion stage; CONTAINS InterPro DOMAIN/s: Zinc finger, RING-type …
AT2G43570	47.3211	3.05961	2.1156e-46	AT2G43570.1 protein_coding chitinase, putative "chitinase, putative" (CHI); FUNCTIONS IN: chitin binding, chitinase activity; INVOLVED IN: carbohydrate metabolic process, cell wall macromolecule catabolic process; LOCATED IN: apoplast, plant-type cell wall; EXPRESSED IN: 15 plant structures; EXPRESSED DURING: 10 growth stages; CONTAINS InterPro DOMAIN/s: Chitin-binding, type 1, conserved site (In…
AT1G71340	47.3696	1.11092	3.98422e-12	AT1G71340.1 protein_coding PLC-like phosphodiesterases superfamily protein PLC-like phosphodiesterases superfamily protein; FUNCTIONS IN: phosphoric diester hydrolase activity, glycerophosphodiester phosphodiesterase activity; INVOLVED IN: glycerol metabolic process, lipid metabolic process; LOCATED IN: cellular_component unknown; EXPRESSED IN: 23 plant structures; EXPRESSED DURING: 13 growth sta…
AT3G18980	47.579	1.23434	9.51832e-11	AT3G18980.1 protein_coding EIN2 targeting protein1 EIN2 targeting protein1 (ETP1); CONTAINS InterPro DOMAIN/s: F-box domain, cyclin-like (InterPro:IPR001810), F-box domain, Skp2-like (InterPro:IPR022364), F-box associated domain, type 1 (InterPro:IPR006527), F-box associated interaction domain (InterPro:IPR017451); BEST Arabidopsis thaliana protein match is: EIN2 targeting protein2 (TAIR:AT3G1891…
AT5G66650	47.6931	1.46311	1.11361e-10	AT5G66650.1 protein_coding Protein of unknown function (DUF607) Protein of unknown function (DUF607); CONTAINS InterPro DOMAIN/s: Protein of unknown function DUF607 (InterPro:IPR006769); BEST Arabidopsis thaliana protein match is: Protein of unknown function (DUF607) (TAIR:AT2G23790.1); Has 1807 Blast hits to 1807 proteins in 277 species: Archae - 0; Bacteria - 0; Metazoa - 736; Fungi - 347; Plan…
AT4G31000	47.8083	1.48333	3.19466e-16	AT4G31000.1 protein_coding Calmodulin-binding protein Calmodulin-binding protein; CONTAINS InterPro DOMAIN/s: Calmodulin binding protein-like (InterPro:IPR012416); BEST Arabidopsis thaliana protein match is: Calmodulin-binding protein (TAIR:AT2G24300.2); Has 354 Blast hits to 312 proteins in 18 species: Archae - 0; Bacteria - 0; Metazoa - 3; Fungi - 0; Plants - 351; Viruses - 0; Other Eukaryotes …
AT2G38610	48.0042	1.15822	3.11907e-12	AT2G38610.1 protein_coding RNA-binding KH domain-containing protein RNA-binding KH domain-containing protein; FUNCTIONS IN: RNA binding, nucleic acid binding; INVOLVED IN: biological_process unknown; LOCATED IN: cellular_component unknown; EXPRESSED IN: 23 plant structures; EXPRESSED DURING: 13 growth stages; CONTAINS InterPro DOMAIN/s: K Homology (InterPro:IPR004087), K Homology, type 1, subgrou…
AT1G16850	48.2257	3.73668	2.39823e-30	AT1G16850.1 protein_coding unknown protein; FUNCTIONS IN: molecular_function unknown; INVOLVED IN: response to salt stress; LOCATED IN: endomembrane system; EXPRESSED IN: leaf apex, leaf whorl, male gametophyte, flower, leaf; EXPRESSED DURING: LP.06 six leaves visible, LP.04 four leaves visible, LP.10 ten leaves visible, petal differentiation and expansion stage, LP.08 eight leaves visible; BEST …
AT2G16630	48.276	1.06441	1.70597e-09	AT2G16630.1 protein_coding Pollen Ole e 1 allergen and extensin family protein Pollen Ole e 1 allergen and extensin family protein; LOCATED IN: endomembrane system; EXPRESSED IN: 21 plant structures; EXPRESSED DURING: 13 growth stages; CONTAINS InterPro DOMAIN/s: Pollen Ole e 1 allergen/extensin (InterPro:IPR006041); Has 30201 Blast hits to 17322 proteins in 780 species: Archae - 12; Bacteria - 1…
AT1G51700	48.3516	1.85424	1.18289e-16	AT1G51700.1 protein_coding DOF zinc finger protein 1 Encodes dof zinc finger protein (adof1). DOF zinc finger protein 1 (DOF1); CONTAINS InterPro DOMAIN/s: Zinc finger, Dof-type (InterPro:IPR003851); BEST Arabidopsis thaliana protein match is: DOF zinc finger protein 2 (TAIR:AT3G21270.1); Has 1091 Blast hits to 1086 proteins in 56 species: Archae - 0; Bacteria - 0; Metazoa - 0; Fungi - 0; Plants …
AT5G51670	48.3895	1.1311	7.82523e-09	AT5G51670.1 protein_coding Protein of unknown function (DUF668) Protein of unknown function (DUF668); INVOLVED IN: biological_process unknown; LOCATED IN: chloroplast; EXPRESSED IN: inflorescence meristem, hypocotyl, root, flower; EXPRESSED DURING: petal differentiation and expansion stage; CONTAINS InterPro DOMAIN/s: Protein of unknown function DUF668 (InterPro:IPR007700), Protein of unknown fun…
AT3G44610	48.6989	1.68956	2.58414e-23	AT3G44610.1 protein_coding Protein kinase superfamily protein Protein kinase superfamily protein; FUNCTIONS IN: kinase activity; INVOLVED IN: protein amino acid phosphorylation; LOCATED IN: chloroplast; EXPRESSED IN: 22 plant structures; EXPRESSED DURING: 13 growth stages; CONTAINS InterPro DOMAIN/s: Protein kinase, catalytic domain (InterPro:IPR000719), Serine/threonine-protein kinase domain (In…
AT5G07330	48.7362	6.24604	3.8756e-22	AT5G07330.1 protein_coding unknown protein; FUNCTIONS IN: molecular_function unknown; INVOLVED IN: biological_process unknown; LOCATED IN: mitochondrion; BEST Arabidopsis thaliana protein match is: unknown protein (TAIR:AT1G63060.1); Has 1807 Blast hits to 1807 proteins in 277 species: Archae - 0; Bacteria - 0; Metazoa - 736; Fungi - 347; Plants - 385; Viruses - 0; Other Eukaryotes - 339 (source:…
AT4G14740	48.911	1.02176	2.21089e-10	AT4G14740.1 protein_coding Plant protein of unknown function (DUF828) with plant pleckstrin homology-like region FUNCTIONS IN: phosphoinositide binding; INVOLVED IN: signal transduction; EXPRESSED IN: cultured cell; CONTAINS InterPro DOMAIN/s: Pleckstrin-like, plant (InterPro:IPR013666), Protein of unknown function DUF828 (InterPro:IPR008546); BEST Arabidopsis thaliana protein match is: Plant pro…
AT3G22550	48.9232	1.72011	1.46297e-27	AT3G22550.1 protein_coding Protein of unknown function (DUF581) Protein of unknown function (DUF581); CONTAINS InterPro DOMAIN/s: Protein of unknown function DUF581 (InterPro:IPR007650); BEST Arabidopsis thaliana protein match is: Protein of unknown function (DUF581) (TAIR:AT3G63210.1); Has 558 Blast hits to 549 proteins in 19 species: Archae - 0; Bacteria - 0; Metazoa - 0; Fungi - 0; Plants - 55…
AT1G16060	49.0651	1.61957	5.17431e-16	AT1G16060.1 protein_coding ARIA-interacting double AP2 domain protein Encodes ADAP, an AP2-domain protein that interacts with ARIA. ADAP is a positive regulator of the ABA response and is also involved in regulating seedling growth. ARIA-interacting double AP2 domain protein (ADAP); CONTAINS InterPro DOMAIN/s: DNA-binding, integrase-type (InterPro:IPR016177), Pathogenesis-related transcriptional …
AT3G53040	49.0898	6.50163	2.08059e-22	AT3G53040.1 protein_coding late embryogenesis abundant protein, putative / LEA protein, putative late embryogenesis abundant protein, putative / LEA protein, putative; INVOLVED IN: embryo development ending in seed dormancy; EXPRESSED IN: seed; CONTAINS InterPro DOMAIN/s: Late embryogenesis abundant protein, group 4 (InterPro:IPR004238); BEST Arabidopsis thaliana protein match is: embryonic cell …
AT2G28490	49.2301	4.40095	0.0130612	AT2G28490.1 protein_coding RmlC-like cupins superfamily protein RmlC-like cupins superfamily protein; FUNCTIONS IN: nutrient reservoir activity; INVOLVED IN: biological_process unknown; LOCATED IN: endomembrane system; EXPRESSED IN: seed; EXPRESSED DURING: seedling growth; CONTAINS InterPro DOMAIN/s: Cupin, RmlC-type (InterPro:IPR011051), Cupin 1 (InterPro:IPR006045), RmlC-like jelly roll fold (I…
AT2G32550	49.5409	1.87157	3.72189e-20	AT2G32550.1 protein_coding Cell differentiation, Rcd1-like protein Cell differentiation, Rcd1-like protein; CONTAINS InterPro DOMAIN/s: Cell differentiation, Rcd1-like (InterPro:IPR007216); BEST Arabidopsis thaliana protein match is: Cell differentiation, Rcd1-like protein (TAIR:AT5G12980.1); Has 472 Blast hits to 471 proteins in 203 species: Archae - 0; Bacteria - 0; Metazoa - 156; Fungi - 133; …
AT1G20070	49.5827	1.16026	9.1499e-05	AT1G20070.1 protein_coding unknown protein; FUNCTIONS IN: molecular_function unknown; INVOLVED IN: biological_process unknown; LOCATED IN: chloroplast; EXPRESSED IN: 20 plant structures; EXPRESSED DURING: 11 growth stages; Has 26 Blast hits to 26 proteins in 9 species: Archae - 0; Bacteria - 0; Metazoa - 0; Fungi - 2; Plants - 24; Viruses - 0; Other Eukaryotes - 0 (source: NCBI BLink).
AT3G14810	49.7754	1.54587	3.73608e-18	AT3G14810.1 protein_coding mechanosensitive channel of small conductance-like 5 mechanosensitive channel of small conductance-like 5 (MSL5); INVOLVED IN: transmembrane transport; LOCATED IN: membrane; CONTAINS InterPro DOMAIN/s: Membrane protein, At2g17000, predicted (InterPro:IPR016688), Mechanosensitive ion channel MscS (InterPro:IPR006685), Like-Sm ribonucleoprotein (LSM)-related domain (Inter…
AT5G03120	50.3077	1.1239	1.45919e-07	AT5G03120.1 protein_coding unknown protein; FUNCTIONS IN: molecular_function unknown; INVOLVED IN: biological_process unknown; LOCATED IN: endomembrane system; EXPRESSED IN: 21 plant structures; EXPRESSED DURING: 13 growth stages; Has 14 Blast hits to 14 proteins in 4 species: Archae - 0; Bacteria - 0; Metazoa - 0; Fungi - 0; Plants - 14; Viruses - 0; Other Eukaryotes - 0 (source: NCBI BLink).
AT4G05100	50.4503	1.35661	4.97571e-08	AT4G05100.1 protein_coding myb domain protein 74 Member of the R2R3 factor gene family. myb domain protein 74 (MYB74); CONTAINS InterPro DOMAIN/s: SANT, DNA-binding (InterPro:IPR001005), Homeodomain-like (InterPro:IPR009057), Myb, DNA-binding (InterPro:IPR014778), HTH transcriptional regulator, Myb-type, DNA-binding (InterPro:IPR017930), Homeodomain-related (InterPro:IPR012287), Myb transcription…
AT5G47650	50.6054	1.29264	5.60558e-16	AT5G47650.1 protein_coding nudix hydrolase homolog 2 Encodes an ADP-ribose pyrophosphatase that confers enhanced tolerance to oxidative stress. nudix hydrolase homolog 2 (NUDT2); FUNCTIONS IN: hydrolase activity, ADP-ribose diphosphatase activity, NAD or NADH binding; INVOLVED IN: response to oxidative stress; LOCATED IN: cytosol; EXPRESSED IN: 17 plant structures; EXPRESSED DURING: 12 growth sta…
AT1G67300	50.6551	1.16825	1.68137e-13	AT1G67300.1 protein_coding Major facilitator superfamily protein Major facilitator superfamily protein; FUNCTIONS IN: carbohydrate transmembrane transporter activity, sugar:hydrogen symporter activity; INVOLVED IN: transport, transmembrane transport; LOCATED IN: integral to membrane, membrane; EXPRESSED IN: 22 plant structures; EXPRESSED DURING: 13 growth stages; CONTAINS InterPro DOMAIN/s: Sugar…
AT4G37560	50.694	1.81091	3.22443e-15	AT4G37560.1 protein_coding Acetamidase/Formamidase family protein Acetamidase/Formamidase family protein; FUNCTIONS IN: formamidase activity, hydrolase activity, acting on carbon-nitrogen (but not peptide) bonds, in linear amides; INVOLVED IN: metabolic process; LOCATED IN: cellular_component unknown; EXPRESSED IN: 22 plant structures; EXPRESSED DURING: 13 growth stages; CONTAINS InterPro DOMAIN/…
AT1G49780	50.91	1.33511	3.85427e-13	AT1G49780.1 protein_coding plant U-box 26 plant U-box 26 (PUB26); FUNCTIONS IN: ubiquitin-protein ligase activity, binding; INVOLVED IN: protein ubiquitination; LOCATED IN: ubiquitin ligase complex; EXPRESSED IN: 21 plant structures; EXPRESSED DURING: 12 growth stages; CONTAINS InterPro DOMAIN/s: U box domain (InterPro:IPR003613), Armadillo-like helical (InterPro:IPR011989), Armadillo-type fold (…
AT4G14550	51.0487	1.27475	5.50569e-12	AT4G14550.1 protein_coding indole-3-acetic acid inducible 14 IAA14 is a member of the Aux/IAA protein family. Involved in lateral root development. Gain of function mutation decreases auxin-inducible gene expression. Protein is localized to the nucleus. Expressed in stele and root tip epidermis. Functions as a negative regulator of ARF7/19. indole-3-acetic acid inducible 14 (IAA14); CONTAINS Inte…
AT1G48100	51.1156	1.93504	6.92141e-28	AT1G48100.1 protein_coding Pectin lyase-like superfamily protein Pectin lyase-like superfamily protein; FUNCTIONS IN: polygalacturonase activity; INVOLVED IN: carbohydrate metabolic process; EXPRESSED IN: 19 plant structures; EXPRESSED DURING: 10 growth stages; CONTAINS InterPro DOMAIN/s: Pectin lyase fold/virulence factor (InterPro:IPR011050), Pectin lyase fold (InterPro:IPR012334), Glycoside hy…
AT5G59130	51.1356	1.03716	1.43765e-07	AT5G59130.1 protein_coding Subtilase family protein Subtilase family protein; FUNCTIONS IN: identical protein binding, serine-type endopeptidase activity; INVOLVED IN: proteolysis, negative regulation of catalytic activity; LOCATED IN: endomembrane system; EXPRESSED IN: 17 plant structures; EXPRESSED DURING: 13 growth stages; CONTAINS InterPro DOMAIN/s: Protease-associated PA (InterPro:IPR003137)…
AT5G61010	51.6817	1.71423	6.6844e-18	AT5G61010.1 protein_coding exocyst subunit exo70 family protein E2 A member of EXO70 gene family, putative exocyst subunits, conserved in land plants. Arabidopsis thaliana contains 23 putative EXO70 genes, which can be classified into eight clusters on the phylogenetic tree. exocyst subunit exo70 family protein E2 (EXO70E2); INVOLVED IN: exocytosis, vesicle docking involved in exocytosis; LOCATED…
AT2G17880	51.7623	1.62143	1.52608e-16	AT2G17880.1 protein_coding Chaperone DnaJ-domain superfamily protein Chaperone DnaJ-domain superfamily protein; FUNCTIONS IN: heat shock protein binding; INVOLVED IN: protein folding; LOCATED IN: chloroplast; EXPRESSED IN: 18 plant structures; EXPRESSED DURING: 11 growth stages; CONTAINS InterPro DOMAIN/s: Molecular chaperone, heat shock protein, Hsp40, DnaJ (InterPro:IPR015609), Heat shock prote…
AT4G15430	51.9164	1.87185	2.01281e-25	AT4G15430.1 protein_coding ERD (early-responsive to dehydration stress) family protein ERD (early-responsive to dehydration stress) family protein; FUNCTIONS IN: molecular_function unknown; INVOLVED IN: biological_process unknown; LOCATED IN: endomembrane system, membrane; EXPRESSED IN: 20 plant structures; EXPRESSED DURING: 13 growth stages; CONTAINS InterPro DOMAIN/s: Protein of unknown functio…
AT4G24700	52.0711	1.80139	8.08782e-21	AT4G24700.1 protein_coding unknown protein; Has 20 Blast hits to 20 proteins in 7 species: Archae - 0; Bacteria - 0; Metazoa - 0; Fungi - 0; Plants - 20; Viruses - 0; Other Eukaryotes - 0 (source: NCBI BLink).
AT5G49990	52.1237	1.48843	5.0189e-15	AT5G49990.1 protein_coding Xanthine/uracil permease family protein Xanthine/uracil permease family protein; FUNCTIONS IN: transmembrane transporter activity; INVOLVED IN: transport, transmembrane transport; LOCATED IN: membrane; EXPRESSED IN: 22 plant structures; EXPRESSED DURING: 13 growth stages; CONTAINS InterPro DOMAIN/s: Xanthine/uracil/vitamin C permease (InterPro:IPR006043); BEST Arabidops…
AT2G46810	52.1586	1.25493	7.00398e-13	AT2G46810.1 protein_coding basic helix-loop-helix (bHLH) DNA-binding superfamily protein basic helix-loop-helix (bHLH) DNA-binding superfamily protein; FUNCTIONS IN: DNA binding, sequence-specific DNA binding transcription factor activity; INVOLVED IN: regulation of transcription; LOCATED IN: nucleus; CONTAINS InterPro DOMAIN/s: Helix-loop-helix DNA-binding domain (InterPro:IPR001092), Helix-loop…
AT1G73740	52.2119	1.15787	2.88725e-11	AT1G73740.1 protein_coding UDP-Glycosyltransferase superfamily protein UDP-Glycosyltransferase superfamily protein; FUNCTIONS IN: transferase activity, transferring glycosyl groups; INVOLVED IN: lipid glycosylation, biosynthetic process, carbohydrate metabolic process; LOCATED IN: chloroplast; EXPRESSED IN: 22 plant structures; EXPRESSED DURING: 13 growth stages; CONTAINS InterPro DOMAIN/s: Glyco…
AT3G03310	52.625	1.59254	7.40173e-18	AT3G03310.1 protein_coding lecithin:cholesterol acyltransferase 3 lecithin:cholesterol acyltransferase 3 (LCAT3); FUNCTIONS IN: phosphatidylcholine-sterol O-acyltransferase activity; INVOLVED IN: lipid metabolic process; LOCATED IN: cellular_component unknown; EXPRESSED IN: 22 plant structures; EXPRESSED DURING: 13 growth stages; CONTAINS InterPro DOMAIN/s: Lecithin:cholesterol acyltransferase (I…
AT4G09820	52.7815	2.01873	4.97014e-21	AT4G09820.1 protein_coding basic helix-loop-helix (bHLH) DNA-binding superfamily protein TT8 is a regulation factor that acts in a concerted action with TT1, PAP1 and TTG1 on the regulation of flavonoid pathways, namely proanthocyanidin and anthocyanin biosynthesis. Affects dihydroflavonol 4-reductase gene expression. It is thought that a ternary complex composed of TT2, TT8 and TTG1 is necessary…
AT1G02816	53.2018	1.12001	2.40582e-11	AT1G02816.1 protein_coding Protein of unknown function, DUF538 Protein of unknown function, DUF538; FUNCTIONS IN: molecular_function unknown; INVOLVED IN: biological_process unknown; LOCATED IN: plasma membrane, vacuole; EXPRESSED IN: 25 plant structures; EXPRESSED DURING: 14 growth stages; CONTAINS InterPro DOMAIN/s: Protein of unknown function DUF538 (InterPro:IPR007493); BEST Arabidopsis thali…
AT4G37980	53.2273	1.69668	6.94435e-15	AT4G37980.1 protein_coding elicitor-activated gene 3-1 elicitor-activated gene 3-1 (ELI3-1); FUNCTIONS IN: oxidoreductase activity, zinc ion binding; INVOLVED IN: response to bacterium, plant-type hypersensitive response; EXPRESSED IN: 20 plant structures; EXPRESSED DURING: 13 growth stages; CONTAINS InterPro DOMAIN/s: GroES-like (InterPro:IPR011032), Polyketide synthase, enoylreductase (InterPro…
AT4G27780	53.9581	1.04615	1.41095e-10	AT4G27780.1 protein_coding acyl-CoA binding protein 2 Encodes acyl-CoA-binding protein with ankyrin repeats acyl-CoA binding protein 2 (ACBP2); CONTAINS InterPro DOMAIN/s: Ankyrin repeat-containing domain (InterPro:IPR020683), Acyl-CoA-binding protein, ACBP (InterPro:IPR000582), FERM/acyl-CoA-binding protein, 3-helical bundle (InterPro:IPR014352), Ankyrin repeat (InterPro:IPR002110); BEST Arabido…
AT1G33970	54.0054	1.12805	8.78599e-11	AT1G33970.1 protein_coding P-loop containing nucleoside triphosphate hydrolases superfamily protein P-loop containing nucleoside triphosphate hydrolases superfamily protein; FUNCTIONS IN: GTP binding; INVOLVED IN: response to bacterium; LOCATED IN: cellular_component unknown; EXPRESSED IN: 22 plant structures; EXPRESSED DURING: 13 growth stages; CONTAINS InterPro DOMAIN/s: AIG1 (InterPro:IPR00670…
AT4G23180	54.1568	1.37378	4.74341e-16	AT4G23180.1 protein_coding cysteine-rich RLK (RECEPTOR-like protein kinase) 10 Encodes a receptor-like protein kinase. Naming convention from Chen et al 2003 (PMID 14756307) cysteine-rich RLK (RECEPTOR-like protein kinase) 10 (CRK10); FUNCTIONS IN: protein serine/threonine kinase activity, protein kinase activity, kinase activity, ATP binding; INVOLVED IN: protein amino acid phosphorylation; LOCA…
AT4G37900	54.3624	3.04453	4.82937e-28	AT4G37900.1 protein_coding Protein of unknown function (duplicated DUF1399) Protein of unknown function (duplicated DUF1399); CONTAINS InterPro DOMAIN/s: Protein of unknown function DUF1399 (InterPro:IPR009836); BEST Arabidopsis thaliana protein match is: Protein of unknown function (duplicated DUF1399) (TAIR:AT2G22660.2); Has 24258 Blast hits to 6156 proteins in 640 species: Archae - 4; Bacteria…
AT1G76580	54.6439	1.00395	3.80313e-09	AT1G76580.1 protein_coding Squamosa promoter-binding protein-like (SBP domain) transcription factor family protein Squamosa promoter-binding protein-like (SBP domain) transcription factor family protein; FUNCTIONS IN: sequence-specific DNA binding transcription factor activity; INVOLVED IN: regulation of transcription; LOCATED IN: plasma membrane; EXPRESSED IN: 22 plant structures; EXPRESSED DURI…
AT5G62020	54.686	1.90572	1.58119e-31	AT5G62020.1 protein_coding heat shock transcription factor B2A member of Heat Stress Transcription Factor (Hsf) family heat shock transcription factor B2A (HSFB2A); FUNCTIONS IN: DNA binding, sequence-specific DNA binding transcription factor activity; INVOLVED IN: response to chitin; LOCATED IN: nucleus; EXPRESSED IN: 18 plant structures; EXPRESSED DURING: 11 growth stages; CONTAINS InterPro DOM…
AT3G06760	54.7081	1.30159	3.50901e-14	AT3G06760.1 protein_coding Drought-responsive family protein Drought-responsive family protein; CONTAINS InterPro DOMAIN/s: Drought induced 19/ RING finger protein 114 (InterPro:IPR008598); BEST Arabidopsis thaliana protein match is: Drought-responsive family protein (TAIR:AT5G49230.1); Has 246 Blast hits to 246 proteins in 23 species: Archae - 0; Bacteria - 0; Metazoa - 6; Fungi - 0; Plants - 24…
AT3G02550	54.951	1.3892	0.0197393	AT3G02550.1 protein_coding LOB domain-containing protein 41 LOB domain-containing protein 41 (LBD41); CONTAINS InterPro DOMAIN/s: Lateral organ boundaries, LOB (InterPro:IPR004883), Asymmetric leaves, AS2/LOB (InterPro:IPR017414); BEST Arabidopsis thaliana protein match is: LOB domain-containing protein 40 (TAIR:AT1G67100.1); Has 601 Blast hits to 600 proteins in 23 species: Archae - 0; Bacteria …
AT5G42590	55.1015	1.8538	2.28873e-08	AT5G42590.1 protein_coding cytochrome P450, family 71, subfamily A, polypeptide 16 putative cytochrome P450 "cytochrome P450, family 71, subfamily A, polypeptide 16" (CYP71A16); FUNCTIONS IN: electron carrier activity, monooxygenase activity, iron ion binding, oxygen binding, heme binding; INVOLVED IN: oxidation reduction; LOCATED IN: chloroplast; EXPRESSED IN: root, cultured cell; CONTAINS Inter…
AT3G25640	55.1288	1.80293	5.75114e-13	AT3G25640.1 protein_coding Protein of unknown function, DUF617 Protein of unknown function, DUF617; CONTAINS InterPro DOMAIN/s: Protein of unknown function DUF617, plant (InterPro:IPR006460); BEST Arabidopsis thaliana protein match is: Protein of unknown function, DUF617 (TAIR:AT5G23100.1); Has 258 Blast hits to 256 proteins in 14 species: Archae - 0; Bacteria - 0; Metazoa - 0; Fungi - 0; Plants …
AT2G41850	55.5415	3.18415	3.20081e-15	AT2G41850.1 protein_coding polygalacturonase abscission zone A. thaliana ADPG2. polygalacturonase abscission zone A. thaliana (PGAZAT); FUNCTIONS IN: polygalacturonase activity; INVOLVED IN: cell wall modification involved in abscission, fruit dehiscence, floral organ abscission, anther dehiscence, carbohydrate metabolic process; LOCATED IN: endomembrane system; EXPRESSED IN: 6 plant structures; …
AT4G22780	55.6551	2.08661	5.14653e-29	AT4G22780.1 protein_coding ACT domain repeat 7 Member of a family of ACT domain containing proteins . ACT domains are involved in amino acid binding . ACT domain repeat 7 (ACR7); FUNCTIONS IN: amino acid binding; INVOLVED IN: metabolic process; LOCATED IN: cytosol; EXPRESSED IN: 24 plant structures; EXPRESSED DURING: 15 growth stages; CONTAINS InterPro DOMAIN/s: Amino acid-binding ACT (InterPro:I…
AT2G19990	55.6721	5.72373	1.99483e-52	AT2G19990.1 protein_coding pathogenesis-related protein-1-like Encodes a PR-1-like protein homolog that is differentially expressed in resistant compared to susceptible cultivars by powdery mildew infection. The deduced amino acid sequence has 24 amino acids comprising the signal peptide and 140 amino acids of the mature peptide (15 kDa). Northern blot analysis showed accumulation of the correspo…
AT1G32520	55.7378	1.28062	2.62223e-14	AT1G32520.1 protein_coding unknown protein; FUNCTIONS IN: molecular_function unknown; INVOLVED IN: biological_process unknown; LOCATED IN: chloroplast; EXPRESSED IN: 24 plant structures; EXPRESSED DURING: 15 growth stages; Has 143 Blast hits to 142 proteins in 34 species: Archae - 0; Bacteria - 0; Metazoa - 39; Fungi - 0; Plants - 56; Viruses - 0; Other Eukaryotes - 48 (source: NCBI BLink).
AT5G24800	56.0061	1.58236	4.42293e-14	AT5G24800.1 protein_coding basic leucine zipper 9 Encodes bZIP protein BZO2H2. basic leucine zipper 9 (BZIP9); FUNCTIONS IN: DNA binding, protein heterodimerization activity, sequence-specific DNA binding transcription factor activity; INVOLVED IN: regulation of transcription, DNA-dependent; LOCATED IN: nucleus; EXPRESSED IN: 26 plant structures; EXPRESSED DURING: 13 growth stages; CONTAINS Inter…
AT3G14590	56.2553	1.22543	2.45275e-13	AT3G14590.1 protein_coding Calcium-dependent lipid-binding (CaLB domain) family protein NTMC2T6.2; LOCATED IN: chloroplast; CONTAINS InterPro DOMAIN/s: C2 membrane targeting protein (InterPro:IPR018029), C2 calcium/lipid-binding domain, CaLB (InterPro:IPR008973), C2 calcium-dependent membrane targeting (InterPro:IPR000008); BEST Arabidopsis thaliana protein match is: Calcium-dependent lipid-bindi…
AT5G49730	56.46	4.06592	2.12707e-63	AT5G49730.1 protein_coding ferric reduction oxidase 6 Encodes a plasma membrane-located ferric chelate reductase. Its mRNA is expressed in green aerial tissues (shoot, flower and cotyledon) in a light- and cell differentiation-specific manner. ferric reduction oxidase 6 (FRO6); CONTAINS InterPro DOMAIN/s: Ferredoxin reductase-type FAD-binding domain (InterPro:IPR017927), Ferric reductase, NAD bin…
AT3G05030	56.7141	2.24772	1.9522e-33	AT3G05030.1 protein_coding sodium hydrogen exchanger 2 member of Sodium proton exchanger family sodium hydrogen exchanger 2 (NHX2); FUNCTIONS IN: sodium:hydrogen antiporter activity, sodium ion transmembrane transporter activity; INVOLVED IN: cation transport, sodium ion transport, regulation of pH, transmembrane transport; LOCATED IN: endomembrane system, integral to membrane; EXPRESSED IN: 26 p…
AT3G06780	56.8896	1.7286	4.67022e-25	AT3G06780.1 protein_coding glycine-rich protein glycine-rich protein; Has 4376 Blast hits to 2354 proteins in 312 species: Archae - 2; Bacteria - 815; Metazoa - 2096; Fungi - 202; Plants - 751; Viruses - 45; Other Eukaryotes - 465 (source: NCBI BLink).
AT5G38030	56.9433	1.72427	6.33588e-09	AT5G38030.1 protein_coding MATE efflux family protein MATE efflux family protein; FUNCTIONS IN: antiporter activity, drug transmembrane transporter activity, transporter activity; INVOLVED IN: response to nematode; LOCATED IN: membrane; EXPRESSED IN: 8 plant structures; EXPRESSED DURING: LP.04 four leaves visible, 4 anthesis, petal differentiation and expansion stage, LP.08 eight leaves visible; …
AT2G41870	56.9691	1.99089	5.88478e-31	AT2G41870.1 protein_coding Remorin family protein Remorin family protein; CONTAINS InterPro DOMAIN/s: Remorin, C-terminal (InterPro:IPR005516); BEST Arabidopsis thaliana protein match is: Remorin family protein (TAIR:AT3G57540.1); Has 469 Blast hits to 467 proteins in 36 species: Archae - 0; Bacteria - 7; Metazoa - 9; Fungi - 6; Plants - 437; Viruses - 0; Other Eukaryotes - 10 (source: NCBI BLink…
AT1G03495	57.0886	1.50825	2.3842e-08	AT1G03495.1 protein_coding HXXXD-type acyl-transferase family protein HXXXD-type acyl-transferase family protein; FUNCTIONS IN: transferase activity, transferring acyl groups other than amino-acyl groups, transferase activity; INVOLVED IN: biological_process unknown; CONTAINS InterPro DOMAIN/s: Transferase (InterPro:IPR003480); BEST Arabidopsis thaliana protein match is: HXXXD-type acyl-transfera…
AT2G14960	57.3315	2.71013	1.58687e-31	AT2G14960.1 protein_coding Auxin-responsive GH3 family protein encodes a protein similar to IAA-amido synthases. Lines carrying an insertion in this gene are hypersensitive to auxin. GH3.1; CONTAINS InterPro DOMAIN/s: GH3 auxin-responsive promoter (InterPro:IPR004993); BEST Arabidopsis thaliana protein match is: Auxin-responsive GH3 family protein (TAIR:AT4G37390.1); Has 1628 Blast hits to 1412 p…
AT5G19240	57.67	2.01962	5.01519e-27	AT5G19240.1 protein_coding Glycoprotein membrane precursor GPI-anchored Glycoprotein membrane precursor GPI-anchored; FUNCTIONS IN: molecular_function unknown; INVOLVED IN: biological_process unknown; LOCATED IN: endomembrane system; EXPRESSED IN: 24 plant structures; EXPRESSED DURING: 14 growth stages; BEST Arabidopsis thaliana protein match is: Glycoprotein membrane precursor GPI-anchored (TAIR…
AT1G14580	57.7335	1.06281	7.93143e-10	AT1G14580.1 protein_coding C2H2-like zinc finger protein C2H2-like zinc finger protein; FUNCTIONS IN: sequence-specific DNA binding transcription factor activity, zinc ion binding, nucleic acid binding; LOCATED IN: intracellular; EXPRESSED IN: 7 plant structures; EXPRESSED DURING: LP.04 four leaves visible, LP.10 ten leaves visible, LP.02 two leaves visible, 4 leaf senescence stage; CONTAINS Inte…
AT3G15790	58.089	2.35353	1.42862e-46	AT3G15790.1 protein_coding methyl-CPG-binding domain 11 Protein containing methyl-CpG-binding domain.Has sequence similarity to human MBD proteins. methyl-CPG-binding domain 11 (MBD11); FUNCTIONS IN: methyl-CpG binding, DNA binding; INVOLVED IN: biological_process unknown; LOCATED IN: nucleus; EXPRESSED IN: 22 plant structures; EXPRESSED DURING: 13 growth stages; CONTAINS InterPro DOMAIN/s: DNA-b…
AT1G50630	58.5475	1.19312	2.65202e-05	AT1G50630.1 protein_coding Protein of unknown function (DUF3537) Protein of unknown function (DUF3537); CONTAINS InterPro DOMAIN/s: Protein of unknown function DUF3537 (InterPro:IPR021924); BEST Arabidopsis thaliana protein match is: Protein of unknown function (DUF3537) (TAIR:AT3G20300.1); Has 144 Blast hits to 144 proteins in 16 species: Archae - 0; Bacteria - 0; Metazoa - 0; Fungi - 0; Plants …
AT4G03400	58.5901	1.07798	1.9839e-10	AT4G03400.1 protein_coding Auxin-responsive GH3 family protein Encodes a GH3-related gene involved in red light-specific hypocotyl elongation. Analysis of sense and antisense transgenic plants suggests that DFL2 is located downstream of red light signal transduction and determines the degree of hypocotyl elongation. DWARF IN LIGHT 2 (DFL2); INVOLVED IN: response to auxin stimulus, response to lig…
AT3G08770	58.6476	1.31918	3.20486e-10	AT3G08770.1 protein_coding lipid transfer protein 6 Predicted to encode a PR (pathogenesis-related) protein. Belongs to the lipid transfer protein (PR-14) family with the following members: At2g38540/LTP1, At2g38530/LTP2, At5g59320/LTP3, At5g59310/LTP4, At3g51600/LTP5, At3g08770/LTP6, At2g15050/LTP7, At2g18370/LTP8, At2g15325/LTP9, At5g01870/LTP10, At4g33355/LTP11, At3g51590/LTP12, At5g44265/LTP1…
AT5G62490	58.7806	7.53534	1.68375e-20	AT5G62490.1 protein_coding HVA22 homologue B Part of the AtHVA22 family. Protein expression is ABA- and stress-inducible. HVA22 homologue B (HVA22B); FUNCTIONS IN: molecular_function unknown; INVOLVED IN: hyperosmotic salinity response, response to abscisic acid stimulus; LOCATED IN: endomembrane system; CONTAINS InterPro DOMAIN/s: TB2/DP1/HVA22 related protein (InterPro:IPR004345); BEST Arabidop…
AT1G78290	58.9605	1.25873	5.95264e-08
AT2G25900	59.0632	2.10622	7.06534e-39	AT2G25900.1 protein_coding Zinc finger C-x8-C-x5-C-x3-H type family protein putative Cys3His zinc finger protein (ATCTH) mRNA, complete ATCTH; CONTAINS InterPro DOMAIN/s: Zinc finger, CCCH-type (InterPro:IPR000571); BEST Arabidopsis thaliana protein match is: CCCH-type zinc finger family protein (TAIR:AT2G19810.1); Has 796 Blast hits to 771 proteins in 136 species: Archae - 0; Bacteria - 0; Metaz…
AT3G13620	59.3852	1.04819	3.17938e-09	AT3G13620.1 protein_coding Amino acid permease family protein Amino acid permease family protein; FUNCTIONS IN: cationic amino acid transmembrane transporter activity; INVOLVED IN: transport, amino acid transport, transmembrane transport; LOCATED IN: membrane; EXPRESSED IN: 23 plant structures; EXPRESSED DURING: 12 growth stages; CONTAINS InterPro DOMAIN/s: Amino acid/polyamine transporter I (Int…
AT4G25810	59.4813	1.0164	4.42453e-09	AT4G25810.1 protein_coding xyloglucan endotransglycosylase 6 xyloglucan endotransglycosylase-related protein (XTR6) xyloglucan endotransglycosylase 6 (XTR6); FUNCTIONS IN: hydrolase activity, acting on glycosyl bonds, xyloglucan:xyloglucosyl transferase activity, hydrolase activity, hydrolyzing O-glycosyl compounds; INVOLVED IN: carbohydrate metabolic process, cellular glucan metabolic process; L…
AT3G48520	59.5418	2.17624	1.02952e-22	AT3G48520.1 protein_coding cytochrome P450, family 94, subfamily B, polypeptide 3 member of CYP94B "cytochrome P450, family 94, subfamily B, polypeptide 3" (CYP94B3); FUNCTIONS IN: electron carrier activity, monooxygenase activity, iron ion binding, oxygen binding, heme binding; INVOLVED IN: oxidation reduction; LOCATED IN: endomembrane system; EXPRESSED IN: 14 plant structures; EXPRESSED DURING:…
AT2G27550	59.8953	1.83051	1.20269e-21	AT2G27550.1 protein_coding centroradialis encodes a protein similar to TFL1. overexpression leads to similar phenotype as TFL1 overexpression. expressed specifically in the hypocotyl and null mutation does not result in phenotypes exhibited by TFL1 null mutations. centroradialis (ATC); CONTAINS InterPro DOMAIN/s: Phosphatidylethanolamine-binding, conserved site (InterPro:IPR001858), Phosphatidyle…
AT5G44670	59.9276	1.6193	1.6844e-19	AT5G44670.1 protein_coding Domain of unknown function (DUF23) Domain of unknown function (DUF23); CONTAINS InterPro DOMAIN/s: Protein of unknown function DUF23 (InterPro:IPR008166); BEST Arabidopsis thaliana protein match is: Domain of unknown function (DUF23) (TAIR:AT4G20170.1); Has 204 Blast hits to 204 proteins in 35 species: Archae - 0; Bacteria - 27; Metazoa - 39; Fungi - 0; Plants - 129; Vi…
AT1G28260	60.1644	1.74649	5.97814e-18	AT1G28260.1 protein_coding Telomerase activating protein Est1 Telomerase activating protein Est1; CONTAINS InterPro DOMAIN/s: Telomerase activating protein Est1 (InterPro:IPR019458); BEST Arabidopsis thaliana protein match is: Telomerase activating protein Est1 (TAIR:AT5G19400.2); Has 490 Blast hits to 489 proteins in 126 species: Archae - 0; Bacteria - 0; Metazoa - 280; Fungi - 120; Plants - 68;…
AT5G22430	60.3985	10.4721	6.05486e-177	AT5G22430.1 protein_coding Pollen Ole e 1 allergen and extensin family protein Pollen Ole e 1 allergen and extensin family protein; CONTAINS InterPro DOMAIN/s: Pollen Ole e 1 allergen/extensin (InterPro:IPR006041); BEST Arabidopsis thaliana protein match is: Pollen Ole e 1 allergen and extensin family protein (TAIR:AT2G27385.3); Has 30201 Blast hits to 17322 proteins in 780 species: Archae - 12; …
AT1G66760	60.6427	1.53887	2.82339e-14	AT1G66760.1 protein_coding MATE efflux family protein MATE efflux family protein; FUNCTIONS IN: antiporter activity, drug transmembrane transporter activity, transporter activity; INVOLVED IN: response to wounding; LOCATED IN: membrane; EXPRESSED IN: 17 plant structures; EXPRESSED DURING: 11 growth stages; CONTAINS InterPro DOMAIN/s: MATE family transporter related protein (InterPro:IPR015521), M…
AT5G65730	60.7586	2.38304	8.97582e-14	AT5G65730.1 protein_coding xyloglucan endotransglucosylase/hydrolase 6 xyloglucan endotransglucosylase/hydrolase 6 (XTH6); FUNCTIONS IN: hydrolase activity, acting on glycosyl bonds, hydrolase activity, hydrolyzing O-glycosyl compounds, xyloglucan:xyloglucosyl transferase activity; INVOLVED IN: response to water deprivation; LOCATED IN: endomembrane system, cell wall, apoplast; EXPRESSED IN: 21 p…
AT5G12840	60.7695	1.8039	2.90692e-33	AT5G12840.1 protein_coding nuclear factor Y, subunit A1 Encodes a subunit of CCAAT-binding complex, binds to CCAAT box motif present in some plant promoter sequences. One of three members of this class (HAP2A, HAP2B, HAP2C), it is expressed in vegetative and reproductive tissues. "nuclear factor Y, subunit A1" (NF-YA1); CONTAINS InterPro DOMAIN/s: CCAAT-binding transcription factor, subunit B (In…
AT4G18740	60.9196	1.12612	7.9532e-09	AT4G18740.1 protein_coding Rho termination factor Rho termination factor; FUNCTIONS IN: transcription termination factor activity; INVOLVED IN: transcription termination; EXPRESSED IN: 21 plant structures; EXPRESSED DURING: 12 growth stages; CONTAINS InterPro DOMAIN/s: Rho termination factor, N-terminal (InterPro:IPR011112); Has 186 Blast hits to 184 proteins in 65 species: Archae - 0; Bacteria -…
AT1G02010	61.2496	1.0059	1.2603e-09	AT1G02010.1 protein_coding secretory 1A member of KEULE Gene Family secretory 1A (SEC1A); FUNCTIONS IN: protein transporter activity; INVOLVED IN: protein secretion, vesicle-mediated transport, vesicle docking involved in exocytosis; LOCATED IN: cellular_component unknown; CONTAINS InterPro DOMAIN/s: Sec1-like protein (InterPro:IPR001619); BEST Arabidopsis thaliana protein match is: Sec1/munc18-l…
AT5G01730	61.4392	1.46382	6.30741e-19	AT5G01730.1 protein_coding SCAR family protein 4 Encodes a member of the SCAR family.These proteins are part of a complex (WAVE) complex.The SCAR subunit activates the ARP2/3 complex which in turn act as a nucleator for actin filaments. SCAR family protein 4 (SCAR4); FUNCTIONS IN: molecular_function unknown; INVOLVED IN: positive regulation of actin nucleation; LOCATED IN: SCAR complex, chloropla…
AT5G63970	61.476	1.61324	3.75546e-11	AT5G63970.1 protein_coding Copine (Calcium-dependent phospholipid-binding protein) family Copine (Calcium-dependent phospholipid-binding protein) family; FUNCTIONS IN: zinc ion binding; INVOLVED IN: biological_process unknown; LOCATED IN: cellular_component unknown; EXPRESSED IN: 17 plant structures; EXPRESSED DURING: 7 growth stages; CONTAINS InterPro DOMAIN/s: Zinc finger, RING-type (InterPro:I…
AT3G54940	61.497	4.53353	6.0669e-05
AT1G31935	61.7643	2.21352	8.88756e-27	AT1G31935.1 other_rna other RNA
AT5G05870	61.7919	1.0931	2.01693e-13	AT5G05870.1 protein_coding UDP-glucosyl transferase 76C1 UDP-glucosyl transferase 76C1 (UGT76C1); FUNCTIONS IN: in 6 functions; INVOLVED IN: metabolic process; LOCATED IN: cellular_component unknown; EXPRESSED IN: 17 plant structures; EXPRESSED DURING: 11 growth stages; CONTAINS InterPro DOMAIN/s: UDP-glucuronosyl/UDP-glucosyltransferase (InterPro:IPR002213); BEST Arabidopsis thaliana protein mat…
AT2G43010	61.9375	5.76232	7.16238e-167	AT2G43010.1 protein_coding phytochrome interacting factor 4 Isolated as a semidominant mutation defective in red -light responses. Encodes a nuclear localized bHLH protein that interacts with active PhyB protein. Negatively regulates phyB mediated red light responses. Involved in shade avoidance response. Protein abundance is negatively regulated by PhyB. phytochrome interacting factor 4 (PIF4); …
AT5G24030	62.0147	1.73139	1.29431e-25	AT5G24030.1 protein_coding SLAC1 homologue 3 Encodes a protein with ten predicted transmembrane helices. The SLAH3 protein has similarity to the SLAC1 protein involved in ion homeostasis in guard cells. Although it is not expressed in guard cells, it can complement an slac1-2 mutant suggesting that it performs a similar function. SLAH3:GFP localizes to the plasma membrane. SLAC1 homologue 3 (SLAH…
AT5G11650	62.3841	1.16634	3.46703e-14	AT5G11650.1 protein_coding alpha/beta-Hydrolases superfamily protein alpha/beta-Hydrolases superfamily protein; FUNCTIONS IN: hydrolase activity; LOCATED IN: chloroplast; EXPRESSED IN: 24 plant structures; EXPRESSED DURING: 15 growth stages; BEST Arabidopsis thaliana protein match is: alpha/beta-Hydrolases superfamily protein (TAIR:AT1G73480.1); Has 1807 Blast hits to 1807 proteins in 277 species…
AT2G42560	62.4329	7.85773	2.93269e-08	AT2G42560.1 protein_coding late embryogenesis abundant domain-containing protein / LEA domain-containing protein late embryogenesis abundant domain-containing protein / LEA domain-containing protein; FUNCTIONS IN: molecular_function unknown; INVOLVED IN: embryo development ending in seed dormancy; LOCATED IN: cellular_component unknown; EXPRESSED IN: seed; EXPRESSED DURING: seedling growth; CONTA…
AT4G33666	62.5835	1.05121	5.76873e-07	AT4G33666.1 protein_coding unknown protein; FUNCTIONS IN: molecular_function unknown; INVOLVED IN: biological_process unknown; LOCATED IN: chloroplast; EXPRESSED IN: 19 plant structures; EXPRESSED DURING: 11 growth stages; Has 30201 Blast hits to 17322 proteins in 780 species: Archae - 12; Bacteria - 1396; Metazoa - 17338; Fungi - 3422; Plants - 5037; Viruses - 0; Other Eukaryotes - 2996 (source:…
AT5G57390	62.7366	1.64189	3.502e-08	AT5G57390.1 protein_coding AINTEGUMENTA-like 5 Encodes a member of the AP2 family of transcriptional regulators.May be involved in germination and seedling growth. Mutants are resistant to ABA analogs and are resistant to high nitrogen concentrations.essential for the developmental transition between the embryonic and vegetative phases in plants.Overexpression results in the formation of somatic …
AT2G05540	62.7776	1.47254	8.25488e-07	AT2G05540.1 protein_coding Glycine-rich protein family Glycine-rich protein family; LOCATED IN: endomembrane system; EXPRESSED IN: 20 plant structures; EXPRESSED DURING: 9 growth stages; CONTAINS InterPro DOMAIN/s: Glycine rich protein (InterPro:IPR010800); BEST Arabidopsis thaliana protein match is: glycine-rich protein 3 (TAIR:AT2G05520.4); Has 20980 Blast hits to 7546 proteins in 779 species: …
AT4G16442	62.9187	1.2673	1.62911e-09	AT4G16442.1 protein_coding Uncharacterised protein family (UPF0497) Uncharacterised protein family (UPF0497); FUNCTIONS IN: molecular_function unknown; INVOLVED IN: biological_process unknown; LOCATED IN: endomembrane system; EXPRESSED IN: 21 plant structures; EXPRESSED DURING: 13 growth stages; CONTAINS InterPro DOMAIN/s: Uncharacterised protein family UPF0497, trans-membrane plant (InterPro:IPR…
AT1G11700	62.9262	1.28476	4.07349e-18	AT1G11700.1 protein_coding Protein of unknown function, DUF584 Protein of unknown function, DUF584; FUNCTIONS IN: molecular_function unknown; INVOLVED IN: biological_process unknown; LOCATED IN: chloroplast; EXPRESSED IN: 21 plant structures; EXPRESSED DURING: 11 growth stages; CONTAINS InterPro DOMAIN/s: Protein of unknown function DUF584 (InterPro:IPR007608); BEST Arabidopsis thaliana protein m…
AT5G55930	63.0239	1.01009	0.00752763	AT5G55930.1 protein_coding oligopeptide transporter 1 oligopeptide transporter oligopeptide transporter 1 (OPT1); CONTAINS InterPro DOMAIN/s: Tetrapeptide transporter, OPT1/isp4 (InterPro:IPR004648), Oligopeptide transporter OPT superfamily (InterPro:IPR004813); BEST Arabidopsis thaliana protein match is: oligopeptide transporter 5 (TAIR:AT4G26590.1); Has 1807 Blast hits to 1807 proteins in 277 s…
AT2G36640	63.0313	6.33491	4.24611e-10	AT2G36640.1 protein_coding embryonic cell protein 63 Encodes putative phosphotyrosine protein belonging to late embryogenesis abundant (LEA) protein in group 3 that might be involved in maturation and desiccation tolerance of seeds. RFLP and CAPS mapping place it on chromosome 4 but the nucleotide sequence maps it to chromosome 2. embryonic cell protein 63 (ECP63); INVOLVED IN: embryo development…
AT2G38470	63.3463	1.65101	2.36391e-17	AT2G38470.1 protein_coding WRKY DNA-binding protein 33 Member of the plant WRKY transcription factor family. Regulates the antagonistic relationship between defense pathways mediating responses to P. syringae and necrotrophic fungal pathogens. Located in nucleus. Involved in response to various abiotic stresses - especially salt stress. WRKY DNA-binding protein 33 (WRKY33); CONTAINS InterPro DOMA…
AT2G16890	63.5747	2.0701	1.73992e-31	AT2G16890.1 protein_coding UDP-Glycosyltransferase superfamily protein UDP-Glycosyltransferase superfamily protein; FUNCTIONS IN: transferase activity, transferring hexosyl groups, UDP-glycosyltransferase activity, transferase activity, transferring glycosyl groups; INVOLVED IN: metabolic process; LOCATED IN: endomembrane system; EXPRESSED IN: 17 plant structures; EXPRESSED DURING: 7 growth stage…
AT5G54300	63.7022	1.81783	7.44485e-16	AT5G54300.1 protein_coding Protein of unknown function (DUF761) Protein of unknown function (DUF761); FUNCTIONS IN: molecular_function unknown; INVOLVED IN: biological_process unknown; LOCATED IN: endomembrane system; EXPRESSED IN: 16 plant structures; EXPRESSED DURING: 9 growth stages; CONTAINS InterPro DOMAIN/s: Protein of unknown function DUF761, plant (InterPro:IPR008480); BEST Arabidopsis th…
AT2G40610	63.8564	2.41413	2.36204e-43	AT2G40610.1 protein_coding expansin A8 member of Alpha-Expansin Gene Family. Naming convention from the Expansin Working Group (Kende et al, 2004. Plant Mol Bio). Involved in the formation of nematode-induced syncytia in roots of Arabidopsis thaliana. expansin A8 (EXPA8); INVOLVED IN: plant-type cell wall modification involved in multidimensional cell growth, syncytium formation, unidimensional c…
AT2G24860	64.0471	1.00624	1.51747e-08	AT2G24860.1 protein_coding DnaJ/Hsp40 cysteine-rich domain superfamily protein DnaJ/Hsp40 cysteine-rich domain superfamily protein; FUNCTIONS IN: unfolded protein binding, heat shock protein binding; INVOLVED IN: protein folding; EXPRESSED IN: 23 plant structures; EXPRESSED DURING: 15 growth stages; CONTAINS InterPro DOMAIN/s: Heat shock protein DnaJ, cysteine-rich domain (InterPro:IPR001305); Ha…
AT2G32090	64.336	1.55041	1.7036e-25	AT2G32090.1 protein_coding Lactoylglutathione lyase / glyoxalase I family protein Lactoylglutathione lyase / glyoxalase I family protein; CONTAINS InterPro DOMAIN/s: Glyoxalase/bleomycin resistance protein/dioxygenase (InterPro:IPR004360); BEST Arabidopsis thaliana protein match is: Lactoylglutathione lyase / glyoxalase I family protein (TAIR:AT2G28420.1); Has 572 Blast hits to 572 proteins in 20…
AT5G01520	64.693	2.28557	7.97353e-35	AT5G01520.1 protein_coding RING/U-box superfamily protein RING/U-box superfamily protein; FUNCTIONS IN: zinc ion binding; EXPRESSED IN: 17 plant structures; EXPRESSED DURING: 8 growth stages; CONTAINS InterPro DOMAIN/s: Zinc finger, RING-type, conserved site (InterPro:IPR017907), Zinc finger, RING-type (InterPro:IPR001841), Zinc finger, C3HC4 RING-type (InterPro:IPR018957); BEST Arabidopsis thali…
AT5G14760	64.8016	1.12513	4.2205e-09	AT5G14760.1 protein_coding L-aspartate oxidase At5g14760 encodes for L-aspartate oxidase involved in the early steps of NAD biosynthesis. In contrary to the EC 1.4.3.16 (l-aspartate oxidase - deaminating) the enzyme catalyzes the reaction L-aspartate + O2 = iminoaspartate (alpha-iminosuccinate) + H2O2 L-aspartate oxidase (AO); FUNCTIONS IN: electron carrier activity, oxidoreductase activity, L-as…
AT1G61660	65.3321	1.31491	2.21e-15	AT1G61660.1 protein_coding basic helix-loop-helix (bHLH) DNA-binding superfamily protein basic helix-loop-helix (bHLH) DNA-binding superfamily protein; FUNCTIONS IN: DNA binding, sequence-specific DNA binding transcription factor activity; INVOLVED IN: regulation of transcription; LOCATED IN: nucleus; EXPRESSED IN: 22 plant structures; EXPRESSED DURING: 13 growth stages; CONTAINS InterPro DOMAIN/…
AT1G10640	65.4406	2.64762	4.34601e-53	AT1G10640.1 protein_coding Pectin lyase-like superfamily protein Pectin lyase-like superfamily protein; FUNCTIONS IN: polygalacturonase activity; INVOLVED IN: carbohydrate metabolic process; LOCATED IN: cellular_component unknown; EXPRESSED IN: 18 plant structures; EXPRESSED DURING: 11 growth stages; CONTAINS InterPro DOMAIN/s: Pectin lyase fold/virulence factor (InterPro:IPR011050), Parallel bet…
AT5G02810	65.8404	3.07038	2.64817e-80	AT5G02810.1 protein_coding pseudo-response regulator 7 PRR7 and PRR9 are partially redundant essential components of a temperature-sensitive circadian system. CCA1 and LHY had a positive effect on PRR7 expression levels. Acts as transcriptional repressor of CCA1 and LHY. pseudo-response regulator 7 (PRR7); CONTAINS InterPro DOMAIN/s: CheY-like (InterPro:IPR011006), Signal transduction response re…
AT4G04570	65.9132	2.84809	1.19398e-32	AT4G04570.1 protein_coding cysteine-rich RLK (RECEPTOR-like protein kinase) 40 Encodes a cysteine-rich receptor-like protein kinase. cysteine-rich RLK (RECEPTOR-like protein kinase) 40 (CRK40); FUNCTIONS IN: kinase activity; INVOLVED IN: protein amino acid phosphorylation; LOCATED IN: endomembrane system; CONTAINS InterPro DOMAIN/s: Protein kinase, ATP binding site (InterPro:IPR017441), Serine/th…
AT1G72930	65.9687	1.62814	5.03103e-10	AT1G72930.1 protein_coding toll/interleukin-1 receptor-like Toll/interleukin-1 receptor-like protein (TIR) mRNA, toll/interleukin-1 receptor-like (TIR); FUNCTIONS IN: transmembrane receptor activity; INVOLVED IN: signal transduction, defense response, innate immune response; LOCATED IN: intrinsic to membrane; CONTAINS InterPro DOMAIN/s: Toll-Interleukin receptor (InterPro:IPR000157); BEST Arabido…
AT5G13900	66.0089	3.73733	9.6225e-23	AT5G13900.1 protein_coding Bifunctional inhibitor/lipid-transfer protein/seed storage 2S albumin superfamily protein Bifunctional inhibitor/lipid-transfer protein/seed storage 2S albumin superfamily protein; CONTAINS InterPro DOMAIN/s: Bifunctional inhibitor/plant lipid transfer protein/seed storage (InterPro:IPR016140), Plant lipid transfer protein/seed storage/trypsin-alpha amylase inhibitor (I…
AT1G76570	66.1151	1.56756	5.3659e-17	AT1G76570.1 protein_coding Chlorophyll A-B binding family protein Chlorophyll A-B binding family protein; FUNCTIONS IN: chlorophyll binding; INVOLVED IN: response to blue light, response to far red light, photosynthesis; LOCATED IN: light-harvesting complex, chloroplast, membrane; EXPRESSED IN: 28 plant structures; EXPRESSED DURING: 13 growth stages; CONTAINS InterPro DOMAIN/s: Chlorophyll A-B bi…
AT5G05390	66.1369	4.75236	5.40565e-37	AT5G05390.1 protein_coding laccase 12 putative laccase, a member of laccase family of genes (17 members in Arabidopsis). laccase 12 (LAC12); FUNCTIONS IN: laccase activity; INVOLVED IN: oxidation reduction, lignin catabolic process; LOCATED IN: endomembrane system, apoplast; EXPRESSED IN: 7 plant structures; EXPRESSED DURING: petal differentiation and expansion stage; CONTAINS InterPro DOMAIN/s: …
AT5G01670	66.2929	2.50063	3.26258e-09	AT5G01670.1 protein_coding NAD(P)-linked oxidoreductase superfamily protein NAD(P)-linked oxidoreductase superfamily protein; FUNCTIONS IN: oxidoreductase activity; INVOLVED IN: oxidation reduction; EXPRESSED IN: 18 plant structures; EXPRESSED DURING: 11 growth stages; CONTAINS InterPro DOMAIN/s: Aldo/keto reductase (InterPro:IPR001395), Aldo/keto reductase subgroup (InterPro:IPR020471), Aldo/ket…
AT5G16990	66.4346	1.24847	9.42559e-16	AT5G16990.1 protein_coding Zinc-binding dehydrogenase family protein molecular function has not been defined, was shown involved in oxidative stress tolerance. Zinc-binding dehydrogenase family protein; FUNCTIONS IN: oxidoreductase activity, binding, zinc ion binding, catalytic activity; INVOLVED IN: response to oxidative stress; LOCATED IN: plasma membrane; EXPRESSED IN: 26 plant structures; EXP…
AT3G03170	66.4463	2.29199	3.97252e-23	AT3G03170.1 protein_coding unknown protein; BEST Arabidopsis thaliana protein match is: unknown protein (TAIR:AT5G24890.1); Has 184 Blast hits to 184 proteins in 18 species: Archae - 0; Bacteria - 0; Metazoa - 0; Fungi - 0; Plants - 184; Viruses - 0; Other Eukaryotes - 0 (source: NCBI BLink).
AT1G18870	66.61	1.02174	2.32992e-05	AT1G18870.1 protein_coding isochorismate synthase 2 Encodes a protein with isochorismate synthase activity involved in phylloquinone biosynthesis. Mutant studies of this gene's function suggest that its function is redundant with that of ICS1 (AT1G7410). isochorismate synthase 2 (ICS2); CONTAINS InterPro DOMAIN/s: Chorismate binding, C-terminal (InterPro:IPR015890), ADC synthase (InterPro:IPR0058…
AT2G34720	66.6108	1.1942	1.50842e-13	AT2G34720.1 protein_coding nuclear factor Y, subunit A4 "nuclear factor Y, subunit A4" (NF-YA4); CONTAINS InterPro DOMAIN/s: CCAAT-binding transcription factor, subunit B (InterPro:IPR001289), CCAAT-binding factor, conserved site (InterPro:IPR018362); BEST Arabidopsis thaliana protein match is: nuclear factor Y, subunit A7 (TAIR:AT1G30500.2); Has 682 Blast hits to 682 proteins in 159 species: Arc…
AT4G25240	67.6208	2.3627	2.59551e-19	AT4G25240.1 protein_coding SKU5 similar 1 Encodes GPI-anchored SKU5-like protein. SKU5 similar 1 (SKS1); FUNCTIONS IN: oxidoreductase activity, copper ion binding; INVOLVED IN: oxidation reduction; LOCATED IN: anchored to plasma membrane, plasma membrane, anchored to membrane; EXPRESSED IN: 14 plant structures; EXPRESSED DURING: 6 growth stages; CONTAINS InterPro DOMAIN/s: Multicopper oxidase, ty…
AT1G55110	67.6567	1.00523	4.61165e-11	AT1G55110.1 protein_coding indeterminate(ID)-domain 7 indeterminate(ID)-domain 7 (IDD7); FUNCTIONS IN: sequence-specific DNA binding transcription factor activity, zinc ion binding, nucleic acid binding; INVOLVED IN: regulation of transcription; LOCATED IN: intracellular; EXPRESSED IN: 22 plant structures; EXPRESSED DURING: 13 growth stages; CONTAINS InterPro DOMAIN/s: Zinc finger, C2H2-like (Int…
AT3G54680	67.9431	1.14645	1.07173e-13	AT3G54680.1 protein_coding proteophosphoglycan-related proteophosphoglycan-related; FUNCTIONS IN: molecular_function unknown; INVOLVED IN: biological_process unknown; LOCATED IN: chloroplast; EXPRESSED IN: 16 plant structures; EXPRESSED DURING: 7 growth stages; Has 4120 Blast hits to 443 proteins in 120 species: Archae - 2; Bacteria - 57; Metazoa - 120; Fungi - 93; Plants - 84; Viruses - 11; Othe…
AT5G66460	68.1614	1.96778	3.77811e-32	AT5G66460.1 protein_coding Glycosyl hydrolase superfamily protein Glycosyl hydrolase superfamily protein; FUNCTIONS IN: cation binding, hydrolase activity, hydrolyzing O-glycosyl compounds, catalytic activity; INVOLVED IN: carbohydrate metabolic process; LOCATED IN: endomembrane system; EXPRESSED IN: 17 plant structures; EXPRESSED DURING: 4 anthesis, C globular stage, 4 leaf senescence stage, pet…
AT1G22770	68.2656	1.01137	5.63096e-07	AT1G22770.1 protein_coding gigantea protein (GI) Together with CONSTANTS (CO) and FLOWERING LOCUS T (FT), GIGANTEA promotes flowering under long days in a circadian clock-controlled flowering pathway. GI acts earlier than CO and FT in the pathway by increasing CO and FT mRNA abundance. Located in the nucleus. Regulates several developmental processes, including photoperiod-mediated flowering, phy…
AT2G15020	68.8011	4.23378	3.38729e-44	AT2G15020.1 protein_coding unknown protein; BEST Arabidopsis thaliana protein match is: unknown protein (TAIR:AT5G64190.1); Has 72 Blast hits to 72 proteins in 10 species: Archae - 0; Bacteria - 0; Metazoa - 0; Fungi - 0; Plants - 72; Viruses - 0; Other Eukaryotes - 0 (source: NCBI BLink).
AT1G03610	68.9381	1.35145	3.36604e-12	AT1G03610.1 protein_coding Protein of unknown function (DUF789) Protein of unknown function (DUF789); CONTAINS InterPro DOMAIN/s: Protein of unknown function DUF789 (InterPro:IPR008507); BEST Arabidopsis thaliana protein match is: Protein of unknown function (DUF789) (TAIR:AT4G03420.1); Has 266 Blast hits to 262 proteins in 19 species: Archae - 0; Bacteria - 0; Metazoa - 0; Fungi - 0; Plants - 26…
AT5G11100	69.1715	1.98189	3.74875e-28	AT5G11100.1 protein_coding Calcium-dependent lipid-binding (CaLB domain) family protein SYTD; FUNCTIONS IN: molecular_function unknown; INVOLVED IN: biological_process unknown; LOCATED IN: endomembrane system; EXPRESSED IN: 18 plant structures; EXPRESSED DURING: 4 anthesis, C globular stage, petal differentiation and expansion stage, E expanded cotyledon stage, D bilateral stage; CONTAINS InterPr…
AT2G24540	69.9232	1.99588	2.43172e-28	AT2G24540.1 protein_coding Galactose oxidase/kelch repeat superfamily protein ATTENUATED FAR-RED RESPONSE (AFR); CONTAINS InterPro DOMAIN/s: F-box domain, cyclin-like (InterPro:IPR001810), Galactose oxidase/kelch, beta-propeller (InterPro:IPR011043), Kelch repeat type 1 (InterPro:IPR006652), Kelch related (InterPro:IPR013089), Kelch-type beta propeller (InterPro:IPR015915); BEST Arabidopsis thali…
AT3G04570	70.114	1.31228	8.6727e-11	AT3G04570.1 protein_coding AT-hook motif nuclear-localized protein 19 AT-hook motif nuclear-localized protein 19 (AHL19); CONTAINS InterPro DOMAIN/s: Protein of unknown function DUF296 (InterPro:IPR005175), Predicted AT-hook DNA-binding (InterPro:IPR014476); BEST Arabidopsis thaliana protein match is: AT-hook motif nuclear-localized protein 20 (TAIR:AT4G14465.1); Has 7030 Blast hits to 3903 prote…
AT3G48700	70.1485	1.68949	3.65626e-06	AT3G48700.1 protein_coding carboxyesterase 13 carboxyesterase 13 (CXE13); FUNCTIONS IN: hydrolase activity; INVOLVED IN: metabolic process; LOCATED IN: cellular_component unknown; EXPRESSED IN: 6 plant structures; EXPRESSED DURING: F mature embryo stage, petal differentiation and expansion stage, E expanded cotyledon stage, D bilateral stage; CONTAINS InterPro DOMAIN/s: Lipase, GDXG, active site …
AT5G14450	70.8107	1.19101	0.0044929	AT5G14450.1 protein_coding GDSL-like Lipase/Acylhydrolase superfamily protein GDSL-like Lipase/Acylhydrolase superfamily protein; FUNCTIONS IN: hydrolase activity, acting on ester bonds, carboxylesterase activity; INVOLVED IN: lipid metabolic process; LOCATED IN: plant-type cell wall; EXPRESSED IN: 21 plant structures; EXPRESSED DURING: 13 growth stages; CONTAINS InterPro DOMAIN/s: Lipase, GDSL (…
AT1G29660	70.8263	1.67132	1.69844e-17	AT1G29660.1 protein_coding GDSL-like Lipase/Acylhydrolase superfamily protein GDSL-like Lipase/Acylhydrolase superfamily protein; FUNCTIONS IN: hydrolase activity, acting on ester bonds, carboxylesterase activity; INVOLVED IN: lipid metabolic process; LOCATED IN: apoplast, nucleus; EXPRESSED IN: 19 plant structures; EXPRESSED DURING: 10 growth stages; CONTAINS InterPro DOMAIN/s: Lipase, GDSL (Int…
AT1G54540	71.0489	2.86496	3.43833e-36	AT1G54540.1 protein_coding Late embryogenesis abundant (LEA) hydroxyproline-rich glycoprotein family Late embryogenesis abundant (LEA) hydroxyproline-rich glycoprotein family; CONTAINS InterPro DOMAIN/s: Late embryogenesis abundant protein, group 2 (InterPro:IPR004864); BEST Arabidopsis thaliana protein match is: Late embryogenesis abundant (LEA) hydroxyproline-rich glycoprotein family (TAIR:AT1G…
AT4G20170	71.3541	1.23972	3.27567e-16	AT4G20170.1 protein_coding Domain of unknown function (DUF23) Domain of unknown function (DUF23); CONTAINS InterPro DOMAIN/s: Protein of unknown function DUF23 (InterPro:IPR008166); BEST Arabidopsis thaliana protein match is: Domain of unknown function (DUF23) (TAIR:AT5G44670.1); Has 199 Blast hits to 199 proteins in 36 species: Archae - 0; Bacteria - 27; Metazoa - 44; Fungi - 2; Plants - 116; Vi…
AT4G12910	71.8674	1.68487	7.77845e-11	AT4G12910.1 protein_coding serine carboxypeptidase-like 20 serine carboxypeptidase-like 20 (scpl20); FUNCTIONS IN: serine-type carboxypeptidase activity; INVOLVED IN: proteolysis; LOCATED IN: vacuole; EXPRESSED IN: 23 plant structures; EXPRESSED DURING: 13 growth stages; CONTAINS InterPro DOMAIN/s: Peptidase S10, serine carboxypeptidase (InterPro:IPR001563), Peptidase S10, serine carboxypeptidase…
AT5G13740	71.8955	1.2095	1.8328e-14	AT5G13740.1 protein_coding zinc induced facilitator 1 Encodes ZIF1 (ZINC-INDUCED FACILITATOR1), a member of the Major Facilitator Superfamily (MFS) of membrane proteins which are found in all organisms and transport a wide range of small, organic molecules. Involved in a mechanism of Zn sequestration, possibly by transport of a Zn ligand or Zn-ligand complex into vacuoles. zinc induced facilitato…
AT3G22420	71.9199	1.29711	6.05606e-10	AT3G22420.1 protein_coding with no lysine (K) kinase 2 Encodes a member of the WNK family (9 members in all) of protein kinases, the structural design of which is clearly distinct from those of other known protein kinases, such as receptor-like kinases and mitogen-activated protein kinases. Its transcription is under the control of circadian rhythms. with no lysine (K) kinase 2 (WNK2); CONTAINS I…
AT5G37540	71.9401	1.2922	3.16225e-15	AT5G37540.1 protein_coding Eukaryotic aspartyl protease family protein Eukaryotic aspartyl protease family protein; FUNCTIONS IN: aspartic-type endopeptidase activity; INVOLVED IN: proteolysis; LOCATED IN: endomembrane system; EXPRESSED IN: 22 plant structures; EXPRESSED DURING: 13 growth stages; CONTAINS InterPro DOMAIN/s: Peptidase aspartic (InterPro:IPR021109), Peptidase aspartic, catalytic (I…
AT1G28960	72.0995	1.59005	5.68565e-24	AT1G28960.1 protein_coding nudix hydrolase homolog 15 nudix hydrolase homolog 15 (NUDX15); CONTAINS InterPro DOMAIN/s: NUDIX hydrolase domain-like (InterPro:IPR015797), NUDIX hydrolase domain (InterPro:IPR000086), NUDIX hydrolase, AtNUDT22 (InterPro:IPR017397); BEST Arabidopsis thaliana protein match is: nudix hydrolase homolog 22 (TAIR:AT2G33980.1); Has 3635 Blast hits to 3634 proteins in 1300 s…
AT3G58490	72.2475	1.29789	6.64527e-16	AT3G58490.1 protein_coding Phosphatidic acid phosphatase (PAP2) family protein Phosphatidic acid phosphatase (PAP2) family protein; FUNCTIONS IN: sphingosine-1-phosphate phosphatase activity, phosphoric ester hydrolase activity; INVOLVED IN: response to abscisic acid stimulus; LOCATED IN: membrane; CONTAINS InterPro DOMAIN/s: Phosphatidic acid phosphatase type 2/haloperoxidase (InterPro:IPR000326…
AT2G05940	72.41	1.42938	2.77914e-20	AT2G05940.1 protein_coding Protein kinase superfamily protein Protein kinase superfamily protein; FUNCTIONS IN: protein serine/threonine kinase activity, protein kinase activity, kinase activity, ATP binding; INVOLVED IN: protein amino acid phosphorylation; LOCATED IN: cellular_component unknown; EXPRESSED IN: 22 plant structures; EXPRESSED DURING: 13 growth stages; CONTAINS InterPro DOMAIN/s: Pr…
AT1G79160	72.5855	1.2517	5.80441e-14	AT1G79160.1 protein_coding unknown protein; BEST Arabidopsis thaliana protein match is: unknown protein (TAIR:AT1G16500.1); Has 104 Blast hits to 102 proteins in 13 species: Archae - 0; Bacteria - 0; Metazoa - 0; Fungi - 0; Plants - 104; Viruses - 0; Other Eukaryotes - 0 (source: NCBI BLink).
AT3G24500	72.9035	1.22228	3.54079e-13	AT3G24500.1 protein_coding multiprotein bridging factor 1C One of three genes in A. thaliana encoding multiprotein bridging factor 1, a highly conserved transcriptional coactivator. May serve as a bridging factor between a bZIP factor and TBP. Its expression is specifically elevated in response to pathogen infection, salinity, drought, heat, hydrogen peroxide, and application of abscisic acid or …
AT1G03940	73.3428	2.02996	6.73202e-17	AT1G03940.1 protein_coding HXXXD-type acyl-transferase family protein HXXXD-type acyl-transferase family protein; FUNCTIONS IN: transferase activity, transferring acyl groups other than amino-acyl groups, transferase activity; INVOLVED IN: biological_process unknown; LOCATED IN: cellular_component unknown; CONTAINS InterPro DOMAIN/s: Transferase (InterPro:IPR003480); BEST Arabidopsis thaliana pro…
AT2G21100	73.7551	2.0967	2.92055e-14	AT2G21100.1 protein_coding Disease resistance-responsive (dirigent-like protein) family protein Disease resistance-responsive (dirigent-like protein) family protein; FUNCTIONS IN: molecular_function unknown; INVOLVED IN: lignan biosynthetic process, defense response; LOCATED IN: endomembrane system; EXPRESSED IN: hypocotyl, root, flower; EXPRESSED DURING: petal differentiation and expansion stage…
AT4G13550	73.8847	1.0349	3.43802e-10	AT4G13550.1 protein_coding triglyceride lipases;triglyceride lipases triglyceride lipases;triglyceride lipases; FUNCTIONS IN: triglyceride lipase activity; INVOLVED IN: lipid metabolic process; LOCATED IN: chloroplast; EXPRESSED IN: 20 plant structures; EXPRESSED DURING: 13 growth stages; CONTAINS InterPro DOMAIN/s: Lipase, class 3 (InterPro:IPR002921), C2 calcium/lipid-binding domain, CaLB (Inte…
AT3G11900	74.5628	1.32801	2.23487e-16	AT3G11900.1 protein_coding aromatic and neutral transporter 1 encodes an amino acid transporter that transports aromatic and neutral amino acids, IAA, and 2,4-D. Expressed in all tissues with highest abundance in flowers and cauline leaves. a member of a small gene family in Arabidopsis and represents a new class of amino acid transporters. aromatic and neutral transporter 1 (ANT1); CONTAINS Inte…
AT2G43320	75.0895	1.07958	6.09898e-11	AT2G43320.1 protein_coding S-adenosyl-L-methionine-dependent methyltransferases superfamily protein S-adenosyl-L-methionine-dependent methyltransferases superfamily protein; FUNCTIONS IN: molecular_function unknown; INVOLVED IN: biological_process unknown; EXPRESSED IN: 25 plant structures; EXPRESSED DURING: 13 growth stages; CONTAINS InterPro DOMAIN/s: Methyltransferase-16, putative (InterPro:IP…
AT3G15350	75.1206	1.1125	1.3145e-12	AT3G15350.1 protein_coding Core-2/I-branching beta-1,6-N-acetylglucosaminyltransferase family protein Core-2/I-branching beta-1,6-N-acetylglucosaminyltransferase family protein; FUNCTIONS IN: transferase activity, transferring glycosyl groups, acetylglucosaminyltransferase activity; INVOLVED IN: carbohydrate biosynthetic process; LOCATED IN: endomembrane system, integral to membrane, membrane; EX…
AT4G15500	75.7902	1.31991	1.26221e-09	AT4G15500.1 protein_coding UDP-Glycosyltransferase superfamily protein Encodes a protein that might have sinapic acid:UDP-glucose glucosyltransferase activity. UGT84A4; FUNCTIONS IN: transferase activity, transferring hexosyl groups, UDP-glycosyltransferase activity, sinapate 1-glucosyltransferase activity, transferase activity, transferring glycosyl groups; INVOLVED IN: metabolic process; LOCATE…
AT2G36630	76.3209	1.55533	6.06541e-17	AT2G36630.1 protein_coding Sulfite exporter TauE/SafE family protein Sulfite exporter TauE/SafE family protein; INVOLVED IN: N-terminal protein myristoylation; LOCATED IN: endomembrane system, integral to membrane; EXPRESSED IN: 22 plant structures; EXPRESSED DURING: 15 growth stages; CONTAINS InterPro DOMAIN/s: Protein of unknown function DUF81 (InterPro:IPR002781); BEST Arabidopsis thaliana pro…
AT3G15540	76.4307	2.5419	7.31829e-28	AT3G15540.1 protein_coding indole-3-acetic acid inducible 19 Primary auxin-responsive gene. Involved in the regulation stamen filaments development. indole-3-acetic acid inducible 19 (IAA19); FUNCTIONS IN: sequence-specific DNA binding transcription factor activity; INVOLVED IN: phototropism, gravitropism, response to auxin stimulus, response to brassinosteroid stimulus, stamen filament developme…
AT1G57990	76.6845	1.19795	1.43761e-05	AT1G57990.1 protein_coding purine permease 18 Member of a family of proteins related to PUP1, a purine transporter. May be involved in the transport of purine and purine derivatives such as cytokinins, across the plasma membrane. purine permease 18 (PUP18); FUNCTIONS IN: purine transmembrane transporter activity; INVOLVED IN: purine transport; LOCATED IN: plasma membrane, membrane; EXPRESSED IN: …
AT1G64970	77.174	1.48008	3.29661e-11	AT1G64970.1 protein_coding gamma-tocopherol methyltransferase gamma-tocopherol methyltransferase (g-TMT) mRNA, nuclear; mutant has Deficient in alpha and beta tocopherol; Accumulates gamma tocopherol in leaves gamma-tocopherol methyltransferase (G-TMT); CONTAINS InterPro DOMAIN/s: Methyltransferase type 11 (InterPro:IPR013216); BEST Arabidopsis thaliana protein match is: S-adenosyl-L-methionine-d…
AT4G36600	77.2249	9.53982	1.78324e-31	AT4G36600.1 protein_coding Late embryogenesis abundant (LEA) protein Late embryogenesis abundant (LEA) protein; CONTAINS InterPro DOMAIN/s: Late embryogenesis abundant protein, group 4 (InterPro:IPR004238); BEST Arabidopsis thaliana protein match is: late embryogenesis abundant domain-containing protein / LEA domain-containing protein (TAIR:AT2G18340.1); Has 1483 Blast hits to 893 proteins in 345…
AT1G18670	78.1381	1.15059	4.2885e-14	AT1G18670.1 protein_coding Protein kinase superfamily protein Encodes a cyclin-dependent kinase-like protein with a ser/thr protein kinase domain and an N-terminal myristoylation sequence. Mutants in this gene are unable to express female sterility in response to beta-aminobutyric acid, as wild type plants do. IMPAIRED IN BABA-INDUCED STERILITY 1 (IBS1); FUNCTIONS IN: protein serine/threonine kin…
AT5G10180	78.5242	1.01769	0.000711063	AT5G10180.1 protein_coding slufate transporter 2;1 Encodes a low-affinity sulfate transporter expressed in the root cap and central cylinder, where it is induced by sulfur starvation. Expression in the shoot vascular system is not induced by sulfur starvation. slufate transporter 2;1 (SULTR2;1); FUNCTIONS IN: sulfate transmembrane transporter activity; INVOLVED IN: sulfate transport; LOCATED IN: …
AT2G35660	78.7069	1.08177	2.37494e-11	AT2G35660.1 protein_coding FAD/NAD(P)-binding oxidoreductase family protein Encodes a member of a novel gene family with homology to known proteins involved in hydroxylation and oxidation of an aromatic ring. CTF2A; FUNCTIONS IN: monooxygenase activity; INVOLVED IN: oxidation reduction; CONTAINS InterPro DOMAIN/s: Monooxygenase, FAD-binding (InterPro:IPR002938); BEST Arabidopsis thaliana protein …
AT3G21390	78.7844	1.30836	7.34547e-17	AT3G21390.1 protein_coding Mitochondrial substrate carrier family protein Mitochondrial substrate carrier family protein; FUNCTIONS IN: binding, transporter activity; INVOLVED IN: transport, mitochondrial transport, transmembrane transport; LOCATED IN: mitochondrial inner membrane, membrane; EXPRESSED IN: 22 plant structures; EXPRESSED DURING: 15 growth stages; CONTAINS InterPro DOMAIN/s: Mitocho…
AT1G21000	78.8249	1.13058	6.92247e-13	AT1G21000.1 protein_coding PLATZ transcription factor family protein PLATZ transcription factor family protein; CONTAINS InterPro DOMAIN/s: Protein of unknown function DUF597 (InterPro:IPR006734); BEST Arabidopsis thaliana protein match is: PLATZ transcription factor family protein (TAIR:AT1G76590.1); Has 403 Blast hits to 403 proteins in 26 species: Archae - 0; Bacteria - 0; Metazoa - 0; Fungi -…
AT1G77280	78.8468	2.19553	1.0582e-30	AT1G77280.1 protein_coding Protein kinase protein with adenine nucleotide alpha hydrolases-like domain Protein kinase protein with adenine nucleotide alpha hydrolases-like domain; FUNCTIONS IN: protein serine/threonine kinase activity, protein kinase activity, kinase activity, ATP binding; INVOLVED IN: protein amino acid phosphorylation, response to stress; LOCATED IN: cellular_component unknown;…
AT1G77450	80.0558	1.87293	1.37201e-24	AT1G77450.1 protein_coding NAC domain containing protein 32 NAC domain containing protein 32 (NAC032); FUNCTIONS IN: sequence-specific DNA binding transcription factor activity; INVOLVED IN: multicellular organismal development, regulation of transcription; LOCATED IN: cellular_component unknown; EXPRESSED IN: 16 plant structures; EXPRESSED DURING: LP.06 six leaves visible, LP.04 four leaves visi…
AT1G64900	80.2623	1.40752	7.46139e-17	AT1G64900.1 protein_coding cytochrome P450, family 89, subfamily A, polypeptide 2 Encodes cytochrome P450 (CYP89A2). "cytochrome P450, family 89, subfamily A, polypeptide 2" (CYP89A2); FUNCTIONS IN: electron carrier activity, monooxygenase activity, iron ion binding, oxygen binding, heme binding; INVOLVED IN: oxidation reduction; EXPRESSED IN: 20 plant structures; EXPRESSED DURING: 13 growth stag…
AT3G55980	80.3422	1.7852	7.84058e-15	AT3G55980.1 protein_coding salt-inducible zinc finger 1 salt-inducible zinc finger 1 (SZF1); CONTAINS InterPro DOMAIN/s: Zinc finger, CCCH-type (InterPro:IPR000571), Ankyrin repeat-containing domain (InterPro:IPR020683), Ankyrin repeat (InterPro:IPR002110); BEST Arabidopsis thaliana protein match is: zinc finger (CCCH-type) family protein (TAIR:AT2G40140.2); Has 1623 Blast hits to 1414 proteins i…
AT3G18750	80.6096	1.13338	3.19639e-14	AT3G18750.1 protein_coding with no lysine (K) kinase 6 Encodes a member of the WNK family (9 members in all) of protein kinases, the structural design of which is clearly distinct from those of other known protein kinases, such as receptor-like kinases and mitogen-activated protein kinases. Its transcription is under the control of circadian rhythms. with no lysine (K) kinase 6 (WNK6); CONTAINS I…
AT1G71960	80.6646	1.36971	1.36187e-17	AT1G71960.1 protein_coding ATP-binding casette family G25 Encodes a plasma membrane localized ABC transporter involved in abscisic acid transport and responses. ATP-binding casette family G25 (ABCG25); CONTAINS InterPro DOMAIN/s: ATPase, AAA+ type, core (InterPro:IPR003593), ABC transporter-like (InterPro:IPR003439), ABC-2 type transporter (InterPro:IPR013525); BEST Arabidopsis thaliana protein m…
AT2G37710	82.2077	1.045	1.17647e-08	AT2G37710.1 protein_coding receptor lectin kinase Induced in response to Salicylic acid. receptor lectin kinase (RLK); FUNCTIONS IN: kinase activity; INVOLVED IN: response to salicylic acid stimulus; LOCATED IN: plasma membrane; EXPRESSED IN: 23 plant structures; EXPRESSED DURING: 13 growth stages; CONTAINS InterPro DOMAIN/s: Legume lectin, beta chain (InterPro:IPR001220), Protein kinase, ATP bin…
AT1G69260	82.4304	3.85353	2.96772e-76	AT1G69260.1 protein_coding ABI five binding protein ABI five binding protein (AFP1); CONTAINS InterPro DOMAIN/s: Protein of unknown function DUF1675 (InterPro:IPR012463); BEST Arabidopsis thaliana protein match is: ABI five binding protein 2 (TAIR:AT1G13740.1); Has 267 Blast hits to 267 proteins in 42 species: Archae - 0; Bacteria - 6; Metazoa - 29; Fungi - 9; Plants - 184; Viruses - 0; Other Euk…
AT1G76520	82.748	1.06456	3.52163e-09	AT1G76520.1 protein_coding Auxin efflux carrier family protein Auxin efflux carrier family protein; FUNCTIONS IN: auxin:hydrogen symporter activity; INVOLVED IN: auxin polar transport, transmembrane transport; LOCATED IN: endomembrane system, integral to membrane; EXPRESSED IN: 22 plant structures; EXPRESSED DURING: 13 growth stages; CONTAINS InterPro DOMAIN/s: Auxin efflux carrier (InterPro:IPR0…
AT4G27830	82.8054	1.07616	1.13412e-09	AT4G27830.1 protein_coding beta glucosidase 10 beta glucosidase 10 (BGLU10); FUNCTIONS IN: cation binding, hydrolase activity, hydrolyzing O-glycosyl compounds, catalytic activity; INVOLVED IN: carbohydrate metabolic process; LOCATED IN: vacuole; EXPRESSED IN: 22 plant structures; EXPRESSED DURING: 13 growth stages; CONTAINS InterPro DOMAIN/s: Glycoside hydrolase, family 1 (InterPro:IPR001360), G…
AT1G80440	82.873	1.08982	1.28501e-07	AT1G80440.1 protein_coding Galactose oxidase/kelch repeat superfamily protein Galactose oxidase/kelch repeat superfamily protein; CONTAINS InterPro DOMAIN/s: Galactose oxidase/kelch, beta-propeller (InterPro:IPR011043), Kelch repeat type 1 (InterPro:IPR006652), Kelch related (InterPro:IPR013089), Kelch-type beta propeller (InterPro:IPR015915); BEST Arabidopsis thaliana protein match is: Galactose…
AT1G58520	82.9794	1.4109	1.52533e-12	AT1G58520.1 protein_coding lipases;hydrolases, acting on ester bonds RXW8; LOCATED IN: endomembrane system, membrane; CONTAINS InterPro DOMAIN/s: Protein of unknown function DUF221 (InterPro:IPR003864); BEST Arabidopsis thaliana protein match is: Early-responsive to dehydration stress protein (ERD4) (TAIR:AT1G10090.1); Has 30201 Blast hits to 17322 proteins in 780 species: Archae - 12; Bacteria -…
AT2G13610	83.0824	1.78562	1.79536e-15	AT2G13610.1 protein_coding ABC-2 type transporter family protein ABC-2 type transporter family protein; FUNCTIONS IN: ATPase activity, coupled to transmembrane movement of substances; LOCATED IN: membrane; EXPRESSED IN: 22 plant structures; EXPRESSED DURING: 13 growth stages; CONTAINS InterPro DOMAIN/s: ATPase, AAA+ type, core (InterPro:IPR003593), ABC transporter-like (InterPro:IPR003439), ABC-2…
AT1G14730	83.3369	2.39553	5.84336e-35	AT1G14730.1 protein_coding Cytochrome b561/ferric reductase transmembrane protein family Cytochrome b561/ferric reductase transmembrane protein family; LOCATED IN: endomembrane system, integral to membrane; EXPRESSED IN: 16 plant structures; EXPRESSED DURING: 7 growth stages; CONTAINS InterPro DOMAIN/s: Cytochrome b561, eukaryote (InterPro:IPR004877), Cytochrome b561/ferric reductase transmembran…
AT4G27280	83.4174	1.64001	3.22896e-17	AT4G27280.1 protein_coding Calcium-binding EF-hand family protein Calcium-binding EF-hand family protein; FUNCTIONS IN: calcium ion binding; INVOLVED IN: response to karrikin; EXPRESSED IN: 23 plant structures; EXPRESSED DURING: 13 growth stages; CONTAINS InterPro DOMAIN/s: EF-Hand 1, calcium-binding site (InterPro:IPR018247), EF-HAND 2 (InterPro:IPR018249), EF-hand-like domain (InterPro:IPR01199…
AT1G29395	83.4247	4.19032	4.76388e-64	AT1G29395.1 protein_coding COLD REGULATED 314 INNER MEMBRANE 1 Integral membrane protein in the inner envelope of chloroplasts. Provide freezing tolerance. Expression is induced by short-term cold-treatment, water deprivation, and abscisic acid treatment. COLD REGULATED 314 INNER MEMBRANE 1 (COR413IM1); FUNCTIONS IN: molecular_function unknown; INVOLVED IN: cold acclimation, cellular response to …
AT1G62300	83.795	1.14575	9.39099e-13	AT1G62300.1 protein_coding WRKY family transcription factor Encodes a transcription factor WRKY6. Regulates Phosphate1 (Pho1) expression in response to low phosphate (Pi) stress. WRKY6; CONTAINS InterPro DOMAIN/s: DNA-binding WRKY (InterPro:IPR003657); BEST Arabidopsis thaliana protein match is: WRKY family transcription factor (TAIR:AT4G04450.1); Has 3824 Blast hits to 3363 proteins in 295 speci…
AT1G60590	84.0202	1.28146	5.13191e-08	AT1G60590.1 protein_coding Pectin lyase-like superfamily protein Pectin lyase-like superfamily protein; FUNCTIONS IN: polygalacturonase activity; INVOLVED IN: carbohydrate metabolic process; EXPRESSED IN: 20 plant structures; EXPRESSED DURING: 10 growth stages; CONTAINS InterPro DOMAIN/s: Pectin lyase fold/virulence factor (InterPro:IPR011050), Pectin lyase fold (InterPro:IPR012334), Glycoside hy…
AT2G41170	84.2805	2.9875	1.53671e-49	AT2G41170.1 protein_coding F-box family protein F-box family protein; FUNCTIONS IN: molecular_function unknown; INVOLVED IN: biological_process unknown; LOCATED IN: endomembrane system; CONTAINS InterPro DOMAIN/s: F-box domain, cyclin-like (InterPro:IPR001810), F-box domain, Skp2-like (InterPro:IPR022364); BEST Arabidopsis thaliana protein match is: F-box family protein (TAIR:AT2G26850.1); Has 87…
AT3G56080	84.6265	2.23507	2.36122e-29	AT3G56080.1 protein_coding S-adenosyl-L-methionine-dependent methyltransferases superfamily protein S-adenosyl-L-methionine-dependent methyltransferases superfamily protein; INVOLVED IN: biological_process unknown; LOCATED IN: endomembrane system; EXPRESSED IN: 17 plant structures; EXPRESSED DURING: 9 growth stages; CONTAINS InterPro DOMAIN/s: Protein of unknown function DUF248, methyltransferase…
AT1G20650	84.6456	1.00677	5.983e-08	AT1G20650.1 protein_coding Protein kinase superfamily protein Protein kinase superfamily protein; FUNCTIONS IN: protein serine/threonine kinase activity, protein kinase activity, ATP binding; INVOLVED IN: protein amino acid phosphorylation; LOCATED IN: cellular_component unknown; EXPRESSED IN: 22 plant structures; EXPRESSED DURING: 13 growth stages; CONTAINS InterPro DOMAIN/s: Protein kinase, ATP…
AT1G34110	84.7518	1.6088	5.05754e-22	AT1G34110.1 protein_coding Leucine-rich receptor-like protein kinase family protein Leucine-rich receptor-like protein kinase family protein; FUNCTIONS IN: protein serine/threonine kinase activity, protein kinase activity, ATP binding; INVOLVED IN: transmembrane receptor protein tyrosine kinase signaling pathway, protein amino acid phosphorylation; LOCATED IN: endomembrane system; EXPRESSED IN: 1…
AT5G18270	85.0117	2.18995	1.30333e-26	AT5G18270.1 protein_coding Arabidopsis NAC domain containing protein 87 Arabidopsis NAC domain containing protein 87 (ANAC087); FUNCTIONS IN: sequence-specific DNA binding transcription factor activity; INVOLVED IN: multicellular organismal development, regulation of transcription; LOCATED IN: cellular_component unknown; EXPRESSED IN: 12 plant structures; EXPRESSED DURING: LP.06 six leaves visibl…
AT3G28270	85.1733	1.50114	5.33265e-13	AT3G28270.1 protein_coding Protein of unknown function (DUF677) Protein of unknown function (DUF677); CONTAINS InterPro DOMAIN/s: Protein of unknown function DUF677 (InterPro:IPR007749); BEST Arabidopsis thaliana protein match is: Protein of unknown function (DUF677) (TAIR:AT3G28290.1); Has 636 Blast hits to 621 proteins in 191 species: Archae - 37; Bacteria - 189; Metazoa - 134; Fungi - 25; Plan…
AT5G36910	85.4539	1.54845	2.48723e-15	AT5G36910.1 protein_coding thionin 2.2 Encodes a thionin that is expressed at a low basal level in seedlings and shows circadian variation. Predicted to encode a PR (pathogenesis-related) protein. Belongs to the plant thionin (PR-13) family with the following members: At1g66100, At5g36910, At1g72260, At2g15010, At1g12663, At1g12660. thionin 2.2 (THI2.2); FUNCTIONS IN: toxin receptor binding; INVO…
AT3G51860	85.6347	1.91497	5.43592e-21	AT3G51860.1 protein_coding cation exchanger 3 cation exchanger 3 (CAX3); CONTAINS InterPro DOMAIN/s: Sodium/calcium exchanger membrane region (InterPro:IPR004837), Calcium/proton exchanger superfamily (InterPro:IPR004798), Calcium/proton exchanger (InterPro:IPR004713); BEST Arabidopsis thaliana protein match is: cation exchanger 1 (TAIR:AT2G38170.1); Has 3567 Blast hits to 3405 proteins in 1022 s…
AT2G23000	85.8895	1.6935	2.04464e-12	AT2G23000.1 protein_coding serine carboxypeptidase-like 10 serine carboxypeptidase-like 10 (scpl10); FUNCTIONS IN: serine-type carboxypeptidase activity; INVOLVED IN: proteolysis; LOCATED IN: endomembrane system; CONTAINS InterPro DOMAIN/s: Peptidase S10, serine carboxypeptidase (InterPro:IPR001563); BEST Arabidopsis thaliana protein match is: serine carboxypeptidase-like 9 (TAIR:AT2G23010.1); Ha…
AT2G47010	86.9375	1.18189	3.91672e-12	AT2G47010.1 protein_coding unknown protein; FUNCTIONS IN: molecular_function unknown; INVOLVED IN: biological_process unknown; LOCATED IN: endomembrane system; EXPRESSED IN: 17 plant structures; EXPRESSED DURING: 10 growth stages; BEST Arabidopsis thaliana protein match is: unknown protein (TAIR:AT1G17030.1); Has 72 Blast hits to 72 proteins in 13 species: Archae - 0; Bacteria - 0; Metazoa - 0; F…
AT1G42990	87.1529	1.06264	1.66111e-13	AT1G42990.1 protein_coding basic region/leucine zipper motif 60 AtbZIP60 consists of a bZIP DNA binding domain followed by a putative transmembrane domain. GFP fusions containing the first 260 amino acids (AtbZIP60deltaC) are nuclear-localized. AtbZIP60 is upregulated by the addition of tunicamycin (ER stress response inductor), DTT (inhibitor of disulfide bond formation) and azetin-2-carboxylate…
AT3G28220	87.3475	4.40898	2.36975e-50	AT3G28220.1 protein_coding TRAF-like family protein TRAF-like family protein; FUNCTIONS IN: molecular_function unknown; INVOLVED IN: response to salt stress; LOCATED IN: vacuole, chloroplast envelope; EXPRESSED IN: 19 plant structures; EXPRESSED DURING: 13 growth stages; CONTAINS InterPro DOMAIN/s: TRAF-like (InterPro:IPR008974), MATH (InterPro:IPR002083); BEST Arabidopsis thaliana protein match …
AT5G44310	87.4405	6.76221	0.000129262	AT5G44310.1 protein_coding Late embryogenesis abundant protein (LEA) family protein Late embryogenesis abundant protein (LEA) family protein; INVOLVED IN: embryo development ending in seed dormancy; EXPRESSED IN: cotyledon; BEST Arabidopsis thaliana protein match is: Late embryogenesis abundant protein (LEA) family protein (TAIR:AT4G21020.1); Has 48363 Blast hits to 24499 proteins in 2419 species…
AT5G13400	87.74	1.23714	1.68519e-14	AT5G13400.1 protein_coding Major facilitator superfamily protein Major facilitator superfamily protein; FUNCTIONS IN: transporter activity; INVOLVED IN: oligopeptide transport; LOCATED IN: membrane; EXPRESSED IN: 21 plant structures; EXPRESSED DURING: 13 growth stages; CONTAINS InterPro DOMAIN/s: PTR2 family proton/oligopeptide symporter, conserved site (InterPro:IPR018456), Oligopeptide transpor…
AT5G62570	88.1689	1.72739	7.63558e-36	AT5G62570.1 protein_coding Calmodulin binding protein-like Calmodulin binding protein-like; CONTAINS InterPro DOMAIN/s: Calmodulin binding protein-like (InterPro:IPR012416); BEST Arabidopsis thaliana protein match is: Calmodulin-binding protein (TAIR:AT4G25800.2); Has 287 Blast hits to 280 proteins in 14 species: Archae - 0; Bacteria - 0; Metazoa - 0; Fungi - 0; Plants - 287; Viruses - 0; Other E…
AT2G32800	88.9523	1.25504	3.8853e-10	AT2G32800.1 protein_coding protein kinase family protein AP4.3A; FUNCTIONS IN: protein serine/threonine kinase activity, protein kinase activity, ATP binding; INVOLVED IN: protein amino acid phosphorylation; LOCATED IN: plasma membrane; EXPRESSED IN: 19 plant structures; EXPRESSED DURING: 10 growth stages; CONTAINS InterPro DOMAIN/s: Protein kinase, ATP binding site (InterPro:IPR017441), Serine/t…
AT1G62250	88.9643	2.16871	5.1562e-42	AT1G62250.1 protein_coding unknown protein; LOCATED IN: chloroplast; EXPRESSED IN: 23 plant structures; EXPRESSED DURING: 15 growth stages; Has 30 Blast hits to 30 proteins in 13 species: Archae - 0; Bacteria - 0; Metazoa - 0; Fungi - 0; Plants - 30; Viruses - 0; Other Eukaryotes - 0 (source: NCBI BLink).
AT3G53470	88.9725	1.25281	2.54545e-14	AT3G53470.1 protein_coding unknown protein; FUNCTIONS IN: molecular_function unknown; INVOLVED IN: biological_process unknown; LOCATED IN: chloroplast thylakoid membrane, chloroplast; EXPRESSED IN: 22 plant structures; EXPRESSED DURING: 13 growth stages; Has 35 Blast hits to 35 proteins in 13 species: Archae - 0; Bacteria - 0; Metazoa - 0; Fungi - 0; Plants - 35; Viruses - 0; Other Eukaryotes - 0…
AT4G21020	89.0008	6.02796	2.30704e-07	AT4G21020.1 protein_coding Late embryogenesis abundant protein (LEA) family protein Late embryogenesis abundant protein (LEA) family protein; BEST Arabidopsis thaliana protein match is: Late embryogenesis abundant protein (LEA) family protein (TAIR:AT5G44310.2); Has 25029 Blast hits to 12516 proteins in 1815 species: Archae - 109; Bacteria - 7990; Metazoa - 4935; Fungi - 1662; Plants - 2602; Viru…
AT3G13380	89.5305	1.12419	1.28722e-09	AT3G13380.1 protein_coding BRI1-like 3 Similar to BRI, brassinosteroid receptor protein. BRI1-like 3 (BRL3); FUNCTIONS IN: protein serine/threonine kinase activity, protein kinase activity, ATP binding; INVOLVED IN: protein amino acid phosphorylation; LOCATED IN: plasma membrane; EXPRESSED IN: 19 plant structures; EXPRESSED DURING: 8 growth stages; CONTAINS InterPro DOMAIN/s: Protein kinase, ATP …
AT2G44230	89.8641	2.05632	2.95199e-30	AT2G44230.1 protein_coding Plant protein of unknown function (DUF946) Plant protein of unknown function (DUF946); FUNCTIONS IN: molecular_function unknown; INVOLVED IN: N-terminal protein myristoylation; LOCATED IN: chloroplast; EXPRESSED IN: 21 plant structures; EXPRESSED DURING: 12 growth stages; CONTAINS InterPro DOMAIN/s: Protein of unknown function DUF946 (InterPro:IPR009291); BEST Arabidops…
AT3G13062	89.916	1.24698	1.60952e-18	AT3G13062.1 protein_coding Polyketide cyclase/dehydrase and lipid transport superfamily protein Polyketide cyclase/dehydrase and lipid transport superfamily protein; CONTAINS InterPro DOMAIN/s: Lipid-binding START (InterPro:IPR002913); BEST Arabidopsis thaliana protein match is: Polyketide cyclase/dehydrase and lipid transport superfamily protein (TAIR:AT1G55960.1); Has 332 Blast hits to 332 prot…
AT5G60580	90.0289	1.21789	1.4105e-13	AT5G60580.1 protein_coding RING/U-box superfamily protein RING/U-box superfamily protein; FUNCTIONS IN: zinc ion binding; INVOLVED IN: biological_process unknown; LOCATED IN: cellular_component unknown; CONTAINS InterPro DOMAIN/s: Zinc finger, C3HC4 RING-type (InterPro:IPR018957), Zinc finger, RING-CH-type (InterPro:IPR011016); BEST Arabidopsis thaliana protein match is: RING/U-box superfamily pr…
AT3G19680	90.2896	1.64578	1.5744e-19	AT3G19680.1 protein_coding Protein of unknown function (DUF1005) Protein of unknown function (DUF1005); LOCATED IN: plasma membrane; EXPRESSED IN: 22 plant structures; EXPRESSED DURING: 13 growth stages; CONTAINS InterPro DOMAIN/s: Protein of unknown function DUF1005 (InterPro:IPR010410); BEST Arabidopsis thaliana protein match is: Protein of unknown function (DUF1005) (TAIR:AT1G50040.1); Has 782…
AT1G26560	90.8469	2.01794	1.6234e-39	AT1G26560.1 protein_coding beta glucosidase 40 beta glucosidase 40 (BGLU40); FUNCTIONS IN: cation binding, hydrolase activity, hydrolyzing O-glycosyl compounds, catalytic activity; INVOLVED IN: carbohydrate metabolic process; LOCATED IN: apoplast, chloroplast; EXPRESSED IN: 23 plant structures; EXPRESSED DURING: 13 growth stages; CONTAINS InterPro DOMAIN/s: Glycoside hydrolase, family 1 (InterPro…
AT3G21090	91.8513	1.23695	2.30027e-07	AT3G21090.1 protein_coding ABC-2 type transporter family protein ABC-2 type transporter family protein; FUNCTIONS IN: ATPase activity, coupled to transmembrane movement of substances; INVOLVED IN: response to karrikin; LOCATED IN: membrane; EXPRESSED IN: 7 plant structures; EXPRESSED DURING: 6 growth stages; CONTAINS InterPro DOMAIN/s: ATPase, AAA+ type, core (InterPro:IPR003593), ABC transporter…
AT1G64660	92.0087	2.77445	1.32162e-52	AT1G64660.1 protein_coding methionine gamma-lyase Encodes a functional methionine gamma-lyase, a cytosolic enzyme catalyzes the degradation of methionine into methanethiol, alpha-ketobutyrate and ammonia. The catabolism of excess methionine is important to methionine homeostasis. methionine gamma-lyase (MGL); CONTAINS InterPro DOMAIN/s: Pyridoxal phosphate-dependent transferase, major domain (Int…
AT1G28380	92.0609	1.25451	1.88246e-12	AT1G28380.1 protein_coding MAC/Perforin domain-containing protein This gene is predicted to encode a protein involved in negatively regulating salicylic acid-related defense responses and cell death programs. nsl1 mutants develop necrotic lesions spontaneously and show other features of a defense response, such as higher levels of SA and disease resistance-related transcripts, in the absence of a…
AT1G79790	92.3802	1.07589	1.7568e-10	AT1G79790.1 protein_coding Haloacid dehalogenase-like hydrolase (HAD) superfamily protein Haloacid dehalogenase-like hydrolase (HAD) superfamily protein; FUNCTIONS IN: hydrolase activity; LOCATED IN: chloroplast; EXPRESSED IN: 23 plant structures; EXPRESSED DURING: 13 growth stages; CONTAINS InterPro DOMAIN/s: HAD-superfamily hydrolase, subfamily IA, variant 3 (InterPro:IPR006402); Has 30201 Blas…
AT5G13170	92.4227	4.46735	1.16557e-108	AT5G13170.1 protein_coding senescence-associated gene 29 senescence-associated gene 29 (SAG29); LOCATED IN: endomembrane system, integral to membrane, membrane; EXPRESSED IN: 13 plant structures; EXPRESSED DURING: LP.04 four leaves visible, 4 anthesis, C globular stage, petal differentiation and expansion stage; CONTAINS InterPro DOMAIN/s: MtN3/saliva-related transmembrane protein, conserved regi…
AT4G34480	92.4572	1.0829	5.0077e-12	AT4G34480.1 protein_coding O-Glycosyl hydrolases family 17 protein O-Glycosyl hydrolases family 17 protein; FUNCTIONS IN: cation binding, hydrolase activity, hydrolyzing O-glycosyl compounds, catalytic activity; INVOLVED IN: carbohydrate metabolic process; LOCATED IN: endomembrane system; EXPRESSED IN: 22 plant structures; EXPRESSED DURING: 13 growth stages; CONTAINS InterPro DOMAIN/s: X8 (InterP…
AT3G15210	92.7279	1.06368	6.41251e-13	AT3G15210.1 protein_coding ethylene responsive element binding factor 4 Encodes a member of the ERF (ethylene response factor) subfamily B-1 of ERF/AP2 transcription factor family (ATERF-4). The protein contains one AP2 domain. Acts as a negative regulator of JA-responsive defense gene expression and resistance to the necrotrophic fungal pathogen Fusarium oxysporum and antagonizes JA inhibition o…
AT3G55090	93.1054	4.69482	7.18808e-81	AT3G55090.1 protein_coding ABC-2 type transporter family protein ABC-2 type transporter family protein; FUNCTIONS IN: ATPase activity, coupled to transmembrane movement of substances; INVOLVED IN: response to cyclopentenone; LOCATED IN: membrane; EXPRESSED IN: sepal, root, flower, carpel, stamen; EXPRESSED DURING: 4 anthesis, petal differentiation and expansion stage; CONTAINS InterPro DOMAIN/s: …
AT3G01100	93.4746	1.008	4.45737e-05	AT3G01100.1 protein_coding hypothetical protein 1 unknown protein, has cDNAs and ESTs associated to it hypothetical protein 1 (HYP1); LOCATED IN: endomembrane system, membrane; EXPRESSED IN: 24 plant structures; EXPRESSED DURING: 14 growth stages; CONTAINS InterPro DOMAIN/s: Protein of unknown function DUF221 (InterPro:IPR003864); BEST Arabidopsis thaliana protein match is: Early-responsive to de…
AT2G20670	93.756	1.16956	5.24579e-09	AT2G20670.1 protein_coding Protein of unknown function (DUF506) Protein of unknown function (DUF506) ; LOCATED IN: chloroplast; EXPRESSED IN: 22 plant structures; EXPRESSED DURING: 14 growth stages; CONTAINS InterPro DOMAIN/s: Protein of unknown function DUF506, plant (InterPro:IPR006502); BEST Arabidopsis thaliana protein match is: Protein of unknown function (DUF506) (TAIR:AT4G32480.1); Has 375…
AT4G22920	94.0092	1.63961	3.20514e-18	AT4G22920.1 protein_coding non-yellowing 1 Similar to the tomato senescence-inducible chloroplast stay-green protein 1. It is upregulated during maximal senescence in the Arabidopsis life cycle, especially in senescent leaves. NON-YELLOWING 1 (NYE1); FUNCTIONS IN: molecular_function unknown; INVOLVED IN: chlorophyll catabolic process; LOCATED IN: chloroplast; EXPRESSED IN: 22 plant structures; EX…
AT5G19190	94.2752	1.40254	8.15011e-16	AT5G19190.1 protein_coding unknown protein; BEST Arabidopsis thaliana protein match is: unknown protein (TAIR:AT3G06070.1); Has 1807 Blast hits to 1807 proteins in 277 species: Archae - 0; Bacteria - 0; Metazoa - 736; Fungi - 347; Plants - 385; Viruses - 0; Other Eukaryotes - 339 (source: NCBI BLink).
AT3G29590	94.8786	1.13425	1.98467e-09	AT3G29590.1 protein_coding HXXXD-type acyl-transferase family protein At3g29590 (At5MAT) encodes a malonyl-CoA:anthocyanidin 5-O-glucoside-6"-O-malonyltransferase that is coordinately expressed with a epistatic 5-O-anthocyanidin glucosyltransferase (At4g14090). The enzyme is involved in the malonylation of anthocyanins in Arabidopsis. AT5MAT; CONTAINS InterPro DOMAIN/s: Transferase (InterPro:IPR0…
AT5G06090	94.9536	5.42771	8.51535e-123	AT5G06090.1 protein_coding glycerol-3-phosphate acyltransferase 7 Encodes a protein with glycerol-3-phosphate acyltransferase activity. glycerol-3-phosphate acyltransferase 7 (GPAT7); FUNCTIONS IN: 1-acylglycerol-3-phosphate O-acyltransferase activity, acyltransferase activity; INVOLVED IN: metabolic process; CONTAINS InterPro DOMAIN/s: Phospholipid/glycerol acyltransferase (InterPro:IPR002123); …
AT2G35060	96.7816	1.26061	9.14069e-18	AT2G35060.1 protein_coding K+ uptake permease 11 potassium transporter K+ uptake permease 11 (KUP11); FUNCTIONS IN: potassium ion transmembrane transporter activity; INVOLVED IN: potassium ion transport, pollen development; LOCATED IN: plasma membrane; EXPRESSED IN: 22 plant structures; EXPRESSED DURING: 13 growth stages; CONTAINS InterPro DOMAIN/s: K+ potassium transporter (InterPro:IPR003855), …
AT3G51810	96.8708	8.19344	1.02221e-08	AT3G51810.1 protein_coding Stress induced protein Encodes a ABA-inducible protein that accumulates during seed maturation, in parallel with its corresponding mRNA but with a 3 d delay. During germination, AtEm1 protein undergoes two successive cleavages before being degraded. Both proteins are more stable than the corresponding mRNA. The gene can be activated by the basic leucine zipper transcrip…
AT3G58620	96.8946	1.1207	5.384e-15	AT3G58620.1 protein_coding tetratricopetide-repeat thioredoxin-like 4 tetratricopetide-repeat thioredoxin-like 4 (TTL4); FUNCTIONS IN: binding; INVOLVED IN: cell redox homeostasis; LOCATED IN: cellular_component unknown; EXPRESSED IN: 22 plant structures; EXPRESSED DURING: 13 growth stages; CONTAINS InterPro DOMAIN/s: Molecular chaperone, heat shock protein, Hsp40, DnaJ (InterPro:IPR015609), Tetr…
AT1G56510	96.9139	1.63341	1.64309e-22	AT1G56510.1 protein_coding Disease resistance protein (TIR-NBS-LRR class) TIR-NB-LRR protein that confers resistance to four races of Albugo candida. WHITE RUST RESISTANCE 4 (WRR4); FUNCTIONS IN: transmembrane receptor activity, nucleoside-triphosphatase activity, nucleotide binding, ATP binding; INVOLVED IN: defense response to fungus, incompatible interaction, defense response; LOCATED IN: intr…
AT2G38010	96.9547	1.6744	3.34026e-17	AT2G38010.1 protein_coding Neutral/alkaline non-lysosomal ceramidase Neutral/alkaline non-lysosomal ceramidase; FUNCTIONS IN: ceramidase activity; LOCATED IN: endomembrane system; EXPRESSED IN: 22 plant structures; EXPRESSED DURING: 13 growth stages; CONTAINS InterPro DOMAIN/s: Neutral/alkaline nonlysosomal ceramidase (InterPro:IPR006823); BEST Arabidopsis thaliana protein match is: Neutral/alkal…
AT1G07040	97.1058	1.00919	9.64503e-11	AT1G07040.1 protein_coding unknown protein; INVOLVED IN: biological_process unknown; LOCATED IN: chloroplast; EXPRESSED IN: 24 plant structures; EXPRESSED DURING: 14 growth stages; BEST Arabidopsis thaliana protein match is: unknown protein (TAIR:AT1G27030.1); Has 540 Blast hits to 538 proteins in 187 species: Archae - 0; Bacteria - 333; Metazoa - 0; Fungi - 0; Plants - 67; Viruses - 0; Other Euk…
AT3G21670	97.5088	1.82119	1.70461e-17	AT3G21670.1 protein_coding Major facilitator superfamily protein Major facilitator superfamily protein; FUNCTIONS IN: transporter activity; INVOLVED IN: oligopeptide transport; LOCATED IN: membrane; EXPRESSED IN: 21 plant structures; EXPRESSED DURING: 13 growth stages; CONTAINS InterPro DOMAIN/s: Oligopeptide transporter (InterPro:IPR000109), Major facilitator superfamily, general substrate trans…
AT1G21060	98.3434	1.12172	5.10195e-11	AT1G21060.1 protein_coding Protein of unknown function, DUF547 Protein of unknown function, DUF547; FUNCTIONS IN: molecular_function unknown; INVOLVED IN: biological_process unknown; LOCATED IN: chloroplast; EXPRESSED IN: 16 plant structures; EXPRESSED DURING: 8 growth stages; CONTAINS InterPro DOMAIN/s: Protein of unknown function DUF547 (InterPro:IPR006869); BEST Arabidopsis thaliana protein ma…
AT1G01720	98.863	1.75907	5.42297e-28	AT1G01720.1 protein_coding NAC (No Apical Meristem) domain transcriptional regulator superfamily protein Belongs to a large family of putative transcriptional activators with NAC domain. Transcript level increases in response to wounding and abscisic acid. ATAF1 attentuates ABA signaling and sythesis. Mutants are hyposensitive to ABA. ATAF1; CONTAINS InterPro DOMAIN/s: No apical meristem (NAM) pr…
AT2G47490	98.9206	1.36616	4.99188e-24	AT2G47490.1 protein_coding NAD+ transporter 1 Encodes a chloroplast-localized NAD+ transporter that transports NAD+ in a counter exchange mode with ADP and AMP in vitro. NAD+ transporter 1 (NDT1); CONTAINS InterPro DOMAIN/s: Mitochondrial carrier protein (InterPro:IPR002067), Mitochondrial substrate carrier (InterPro:IPR001993), Mitochondrial substrate/solute carrier (InterPro:IPR018108), Adenine…
AT3G01490	99.0598	1.57899	9.03827e-21	AT3G01490.1 protein_coding Protein kinase superfamily protein Protein kinase superfamily protein; FUNCTIONS IN: protein serine/threonine/tyrosine kinase activity, kinase activity; INVOLVED IN: protein amino acid phosphorylation; LOCATED IN: cellular_component unknown; EXPRESSED IN: 8 plant structures; EXPRESSED DURING: LP.06 six leaves visible, 4 anthesis, petal differentiation and expansion stag…
AT1G59700	100.629	1.35304	1.41466e-19	AT1G59700.1 protein_coding glutathione S-transferase TAU 16 Encodes glutathione transferase belonging to the tau class of GSTs. Naming convention according to Wagner et al. (2002). glutathione S-transferase TAU 16 (GSTU16); CONTAINS InterPro DOMAIN/s: Thioredoxin fold (InterPro:IPR012335), Glutathione S-transferase, C-terminal (InterPro:IPR004046), Glutathione S-transferase, C-terminal-like (Inte…
AT3G46450	100.839	1.14366	1.74402e-14	AT3G46450.1 protein_coding SEC14 cytosolic factor family protein / phosphoglyceride transfer family protein SEC14 cytosolic factor family protein / phosphoglyceride transfer family protein; FUNCTIONS IN: transporter activity; INVOLVED IN: transport; LOCATED IN: cellular_component unknown; EXPRESSED IN: 24 plant structures; EXPRESSED DURING: 14 growth stages; CONTAINS InterPro DOMAIN/s: Cellular r…
AT5G57560	100.998	2.08206	1.71004e-13	AT5G57560.1 protein_coding Xyloglucan endotransglucosylase/hydrolase family protein Encodes a cell wall-modifying enzyme, rapidly upregulated in response to environmental stimuli Touch 4 (TCH4); CONTAINS InterPro DOMAIN/s: Xyloglucan endotransglucosylase/hydrolase (InterPro:IPR016455), Xyloglucan endo-transglycosylase, C-terminal (InterPro:IPR010713), Concanavalin A-like lectin/glucanase, subgrou…
AT5G23190	101.741	3.83589	1.14284e-42	AT5G23190.1 protein_coding cytochrome P450, family 86, subfamily B, polypeptide 1 cytochrome P450 CYP86B1, nuclear gene for chloroplast product. CYP86B1 is a very long chain fatty acid hydroxylase specifically involved in polyester monomer biosynthesis during the course of plant development. "cytochrome P450, family 86, subfamily B, polypeptide 1" (CYP86B1); FUNCTIONS IN: electron carrier activit…
AT5G17300	102.027	1.10964	2.59068e-10	AT5G17300.1 protein_coding Homeodomain-like superfamily protein Myb-like transcription factor that regulates hypocotyl growth by regulating free auxin levels in a time-of-day specific manner. REVEILLE 1 (RVE1); CONTAINS InterPro DOMAIN/s: SANT, DNA-binding (InterPro:IPR001005), Homeodomain-like (InterPro:IPR009057), Myb, DNA-binding (InterPro:IPR014778), HTH transcriptional regulator, Myb-type, D…
AT5G42760	102.246	1.02023	3.1596e-10	AT5G42760.1 protein_coding Leucine carboxyl methyltransferase Leucine carboxyl methyltransferase; FUNCTIONS IN: methyltransferase activity; INVOLVED IN: biological_process unknown; LOCATED IN: cellular_component unknown; EXPRESSED IN: 21 plant structures; EXPRESSED DURING: 13 growth stages; CONTAINS InterPro DOMAIN/s: Conserved hypothetical protein CHP00027, methylltransferase (InterPro:IPR011610…
AT2G31980	102.492	4.91538	6.49814e-26	AT2G31980.1 protein_coding PHYTOCYSTATIN 2 PHYTOCYSTATIN 2 (CYS2); FUNCTIONS IN: cysteine-type endopeptidase inhibitor activity; INVOLVED IN: biological_process unknown; LOCATED IN: endomembrane system; EXPRESSED IN: 18 plant structures; EXPRESSED DURING: 11 growth stages; CONTAINS InterPro DOMAIN/s: Proteinase inhibitor I25, cystatin, conserved site (InterPro:IPR018073), Proteinase inhibitor I25…
AT1G23330	102.512	2.60281	4.98545e-39	AT1G23330.1 protein_coding alpha/beta-Hydrolases superfamily protein alpha/beta-Hydrolases superfamily protein; FUNCTIONS IN: molecular_function unknown; INVOLVED IN: biological_process unknown; LOCATED IN: endomembrane system; EXPRESSED IN: 22 plant structures; EXPRESSED DURING: 13 growth stages; BEST Arabidopsis thaliana protein match is: alpha/beta-Hydrolases superfamily protein (TAIR:AT1G1074…
AT4G22820	102.968	1.41161	1.87563e-21	AT4G22820.1 protein_coding A20/AN1-like zinc finger family protein A20/AN1-like zinc finger family protein; FUNCTIONS IN: DNA binding, zinc ion binding; INVOLVED IN: biological_process unknown; LOCATED IN: cellular_component unknown; EXPRESSED IN: 23 plant structures; EXPRESSED DURING: 15 growth stages; CONTAINS InterPro DOMAIN/s: Zinc finger, AN1-type (InterPro:IPR000058), Zinc finger, A20-type …
AT5G37770	102.972	1.71086	5.04978e-29	AT5G37770.1 protein_coding EF hand calcium-binding protein family Encodes a protein with 40% similarity to calmodulin. Binds Ca(2+) and, as a consequence, undergoes conformational changes. CML24 expression occurs in all major organs, and transcript levels are increased from 2- to 15-fold in plants subjected to touch, darkness, heat, cold, hydrogen peroxide, abscisic acid (ABA), and indole-3-aceti…
AT2G47770	103.269	7.5964	8.01701e-45	AT2G47770.1 protein_coding TSPO(outer membrane tryptophan-rich sensory protein)-related Encodes a membrane-bound protein designated AtTSPO (Arabidopsis thaliana TSPO-related). AtTSPO is related to the bacterial outer membrane tryptophan-rich sensory protein (TspO) and the mammalian mitochondrial 18 kDa Translocator Protein (18 kDa TSPO), members of the TspO/MBR domain-containing membrane proteins…
AT1G71480	103.674	1.30557	2.69078e-11	AT1G71480.1 protein_coding Nuclear transport factor 2 (NTF2) family protein Nuclear transport factor 2 (NTF2) family protein; FUNCTIONS IN: protein transporter activity; INVOLVED IN: transport, protein import into nucleus; LOCATED IN: chloroplast thylakoid membrane, intracellular, nucleus, chloroplast; EXPRESSED IN: 22 plant structures; EXPRESSED DURING: 13 growth stages; CONTAINS InterPro DOMAIN…
AT1G68020	104.87	1.15339	7.0788e-14	AT1G68020.1 protein_coding UDP-Glycosyltransferase / trehalose-phosphatase family protein Encodes an enzyme putatively involved in trehalose biosynthesis. The protein has a trehalose synthase (TPS)-like domain and a trehalose phosphatase (TPP)-like domain. It can complement a yeast mutant lacking both of these activities suggesting that this is a bifunctional enzyme. ATTPS6; CONTAINS InterPro DOM…
AT1G10360	104.975	1.06427	1.01259e-11	AT1G10360.1 protein_coding glutathione S-transferase TAU 18 Encodes glutathione transferase belonging to the tau class of GSTs. Naming convention according to Wagner et al. (2002). glutathione S-transferase TAU 18 (GSTU18); CONTAINS InterPro DOMAIN/s: Thioredoxin fold (InterPro:IPR012335), Glutathione S-transferase, C-terminal (InterPro:IPR004046), Glutathione S-transferase, C-terminal-like (Inte…
AT3G09600	105.134	2.81571	3.62851e-82	AT3G09600.1 protein_coding Homeodomain-like superfamily protein Homeodomain-like superfamily protein; FUNCTIONS IN: DNA binding, sequence-specific DNA binding transcription factor activity; INVOLVED IN: in 9 processes; LOCATED IN: chloroplast; EXPRESSED IN: 22 plant structures; EXPRESSED DURING: 13 growth stages; CONTAINS InterPro DOMAIN/s: SANT, DNA-binding (InterPro:IPR001005), Homeodomain-like…
AT2G43290	105.316	1.51937	5.0264e-27	AT2G43290.1 protein_coding Calcium-binding EF-hand family protein Encodes calmodulin-like MSS3. multicopy suppressors of snf4 deficiency in yeast 3 (MSS3); FUNCTIONS IN: calcium ion binding; INVOLVED IN: biological_process unknown; EXPRESSED IN: 22 plant structures; EXPRESSED DURING: 13 growth stages; CONTAINS InterPro DOMAIN/s: EF-Hand 1, calcium-binding site (InterPro:IPR018247), EF-HAND 2 (Int…
AT3G47250	105.407	1.2087	6.02303e-15	AT3G47250.1 protein_coding Plant protein of unknown function (DUF247) Plant protein of unknown function (DUF247); CONTAINS InterPro DOMAIN/s: Protein of unknown function DUF247, plant (InterPro:IPR004158); BEST Arabidopsis thaliana protein match is: Plant protein of unknown function (DUF247) (TAIR:AT3G47200.2); Has 1106 Blast hits to 1004 proteins in 19 species: Archae - 0; Bacteria - 0; Metazoa …
AT5G53120	105.587	1.16351	9.02819e-16	AT5G53120.1 protein_coding spermidine synthase 3 encodes a novel spermine synthase and is a paralog of previously characterized spermidine synthases, SPDS1 and SPDS2. SPDS3 forms heterodimers with SDPS2, which in turn forms heterodimers with SDPS1 in vivo. The gene does not complement speDelta3 deficiency of spermidine synthase in yeast but DOES complement speDelta4 deficiency. spermidine synthas…
AT1G22190	108.197	1.14302	1.3862e-18	AT1G22190.1 protein_coding Integrase-type DNA-binding superfamily protein Integrase-type DNA-binding superfamily protein; FUNCTIONS IN: DNA binding, sequence-specific DNA binding transcription factor activity; INVOLVED IN: regulation of transcription, DNA-dependent; LOCATED IN: nucleus; EXPRESSED IN: 22 plant structures; EXPRESSED DURING: 13 growth stages; CONTAINS InterPro DOMAIN/s: DNA-binding,…
AT4G09030	109.12	1.65559	4.80709e-25	AT4G09030.1 protein_coding arabinogalactan protein 10 Encodes arabinogalactan protein (AGP10). arabinogalactan protein 10 (AGP10); BEST Arabidopsis thaliana protein match is: arabinogalactan protein 5 (TAIR:AT1G35230.1); Has 48976 Blast hits to 22309 proteins in 1360 species: Archae - 353; Bacteria - 13758; Metazoa - 10045; Fungi - 3818; Plants - 7001; Viruses - 1838; Other Eukaryotes - 12163 (so…
AT1G66130	109.37	1.19029	2.51249e-14	AT1G66130.1 protein_coding NAD(P)-binding Rossmann-fold superfamily protein NAD(P)-binding Rossmann-fold superfamily protein; FUNCTIONS IN: oxidoreductase activity, binding, catalytic activity; INVOLVED IN: metabolic process; EXPRESSED IN: 20 plant structures; EXPRESSED DURING: 13 growth stages; CONTAINS InterPro DOMAIN/s: Oxidoreductase, N-terminal (InterPro:IPR000683), NAD(P)-binding domain (In…
AT1G15410	109.742	1.27858	8.54665e-24	AT1G15410.1 protein_coding aspartate-glutamate racemase family aspartate-glutamate racemase family; FUNCTIONS IN: racemase and epimerase activity, acting on amino acids and derivatives; INVOLVED IN: metabolic process, cellular amino acid metabolic process; LOCATED IN: chloroplast; EXPRESSED IN: 22 plant structures; EXPRESSED DURING: 13 growth stages; CONTAINS InterPro DOMAIN/s: Asp/Glu/hydantoin …
AT1G71040	109.768	1.32372	7.15864e-16	AT1G71040.1 protein_coding Cupredoxin superfamily protein Encodes LPR2. Function together with LPR1 (AT1G23010) and a P5-type ATPase (At5g23630/PDR2) in a common pathway that adjusts root meristem activity to Pi (inorganic phosphate) availability. Low Phosphate Root2 (LPR2); FUNCTIONS IN: oxidoreductase activity, copper ion binding; INVOLVED IN: cellular response to phosphate starvation, meristem…
AT4G17470	109.951	1.25177	5.15657e-11	AT4G17470.1 protein_coding alpha/beta-Hydrolases superfamily protein alpha/beta-Hydrolases superfamily protein; FUNCTIONS IN: palmitoyl-(protein) hydrolase activity; INVOLVED IN: protein modification process; LOCATED IN: endomembrane system; EXPRESSED IN: 11 plant structures; EXPRESSED DURING: LP.06 six leaves visible, LP.04 four leaves visible, C globular stage, petal differentiation and expansi…
AT5G45350	110.423	1.25142	1.18766e-17	AT5G45350.1 protein_coding proline-rich family protein proline-rich family protein; Has 30201 Blast hits to 17322 proteins in 780 species: Archae - 12; Bacteria - 1396; Metazoa - 17338; Fungi - 3422; Plants - 5037; Viruses - 0; Other Eukaryotes - 2996 (source: NCBI BLink).
AT5G59220	110.598	7.67988	1.0307e-131	AT5G59220.1 protein_coding highly ABA-induced PP2C gene 1 highly ABA-induced PP2C gene 1 (HAI1); FUNCTIONS IN: protein serine/threonine phosphatase activity, catalytic activity; INVOLVED IN: response to water deprivation, response to abscisic acid stimulus; LOCATED IN: chloroplast; EXPRESSED IN: 18 plant structures; EXPRESSED DURING: 11 growth stages; CONTAINS InterPro DOMAIN/s: Protein phosphata…
AT4G24480	111.011	1.48755	8.25157e-27	AT4G24480.1 protein_coding Protein kinase superfamily protein Protein kinase superfamily protein; FUNCTIONS IN: protein serine/threonine/tyrosine kinase activity, kinase activity; INVOLVED IN: protein amino acid phosphorylation; LOCATED IN: cellular_component unknown; EXPRESSED IN: 10 plant structures; EXPRESSED DURING: 4 anthesis, LP.10 ten leaves visible, petal differentiation and expansion sta…
AT5G58350	111.197	1.15591	4.47529e-14	AT5G58350.1 protein_coding with no lysine (K) kinase 4 Encodes a member of the WNK family (9 members in all) of protein kinases, the structural design of which is clearly distinct from those of other known protein kinases, such as receptor-like kinases and mitogen-activated protein kinases. Its transcription is under the control of circadian rhythms. with no lysine (K) kinase 4 (WNK4); FUNCTIONS …
AT5G12420	111.854	2.91311	6.36147e-17	AT5G12420.1 protein_coding O-acyltransferase (WSD1-like) family protein O-acyltransferase (WSD1-like) family protein; CONTAINS InterPro DOMAIN/s: O-acyltransferase, WSD1, C-terminal (InterPro:IPR009721), O-acyltransferase, WSD1, N-terminal (InterPro:IPR004255); BEST Arabidopsis thaliana protein match is: O-acyltransferase (WSD1-like) family protein (TAIR:AT5G16350.1); Has 30201 Blast hits to 1732…
AT2G04570	111.91	1.74199	5.8465e-25	AT2G04570.1 protein_coding GDSL-like Lipase/Acylhydrolase superfamily protein GDSL-like Lipase/Acylhydrolase superfamily protein; FUNCTIONS IN: hydrolase activity, acting on ester bonds, carboxylesterase activity; INVOLVED IN: lipid metabolic process; LOCATED IN: endomembrane system; EXPRESSED IN: 21 plant structures; EXPRESSED DURING: 12 growth stages; CONTAINS InterPro DOMAIN/s: Lipase, GDSL (I…
AT2G46100	111.92	1.17593	7.58399e-14	AT2G46100.1 protein_coding Nuclear transport factor 2 (NTF2) family protein Nuclear transport factor 2 (NTF2) family protein; FUNCTIONS IN: molecular_function unknown; INVOLVED IN: biological_process unknown; LOCATED IN: chloroplast; CONTAINS InterPro DOMAIN/s: Protein of unknown function DUF2358 (InterPro:IPR018790); BEST Arabidopsis thaliana protein match is: Uncharacterized conserved protein (…
AT3G11420	112.705	1.52861	2.4054e-24	AT3G11420.1 protein_coding Protein of unknown function (DUF604) Protein of unknown function (DUF604); CONTAINS InterPro DOMAIN/s: Protein of unknown function DUF604 (InterPro:IPR006740); BEST Arabidopsis thaliana protein match is: Protein of unknown function (DUF604) (TAIR:AT2G37730.1); Has 709 Blast hits to 698 proteins in 110 species: Archae - 0; Bacteria - 0; Metazoa - 213; Fungi - 200; Plants…
AT2G35770	112.767	2.33594	1.43843e-34	AT2G35770.1 protein_coding serine carboxypeptidase-like 28 serine carboxypeptidase-like 28 (scpl28); FUNCTIONS IN: serine-type carboxypeptidase activity; INVOLVED IN: proteolysis; LOCATED IN: endomembrane system; EXPRESSED IN: hypocotyl, root; CONTAINS InterPro DOMAIN/s: Peptidase S10, serine carboxypeptidase (InterPro:IPR001563), Peptidase S10, serine carboxypeptidase, active site (InterPro:IPR0…
AT1G22640	112.803	1.20134	4.86213e-17	AT1G22640.1 protein_coding myb domain protein 3 MYB-type transcription factor (MYB3) that represses phenylpropanoid biosynthesis gene expression myb domain protein 3 (MYB3); CONTAINS InterPro DOMAIN/s: SANT, DNA-binding (InterPro:IPR001005), Homeodomain-like (InterPro:IPR009057), Myb, DNA-binding (InterPro:IPR014778), HTH transcriptional regulator, Myb-type, DNA-binding (InterPro:IPR017930), Home…
AT4G27710	113.542	1.10881	6.8101e-15	AT4G27710.1 protein_coding cytochrome P450, family 709, subfamily B, polypeptide 3 member of CYP709B "cytochrome P450, family 709, subfamily B, polypeptide 3" (CYP709B3); FUNCTIONS IN: electron carrier activity, monooxygenase activity, iron ion binding, oxygen binding, heme binding; INVOLVED IN: oxidation reduction; LOCATED IN: endomembrane system; EXPRESSED IN: 21 plant structures; EXPRESSED DUR…
AT1G45249	114.107	1.11346	3.5574e-16	AT1G45249.1 protein_coding abscisic acid responsive elements-binding factor 2 Leucine zipper transcription factor that binds to the abscisic acid (ABA)responsive element (ABRE) motif in the promoter region of ABA-inducible genes. Enhances drought tolerance in vegetative tissues. Required for normal glucose response. Localized in the nucleus. Expressed constitutively in roots, leaf vascular tissue…
AT4G12550	115.17	4.94491	6.72778e-42	AT4G12550.1 protein_coding Auxin-Induced in Root cultures 1 isolated from differential screening of a cDNA library from auxin-treated root culture. encodes a protein that is related to a large family of proteins that consist of a proline-rich or glycine-rich N-terminus and a hydrophobic, possibly membrane spanning C-terminus. Auxin-Induced in Root cultures 1 (AIR1); FUNCTIONS IN: lipid binding; I…
AT1G61670	115.492	1.05184	1.0881e-13	AT1G61670.1 protein_coding Lung seven transmembrane receptor family protein Lung seven transmembrane receptor family protein; FUNCTIONS IN: molecular_function unknown; LOCATED IN: endomembrane system, integral to membrane; CONTAINS InterPro DOMAIN/s: Transmembrane receptor, eukaryota (InterPro:IPR009637); BEST Arabidopsis thaliana protein match is: Lung seven transmembrane receptor family protein…
AT4G28250	115.552	1.00324	9.87176e-13	AT4G28250.1 protein_coding expansin B3 putative beta-expansin/allergen protein. Naming convention from the Expansin Working Group (Kende et al, 2004. Plant Mol Bio). Involved in the formation of nematode-induced syncytia in roots of Arabidopsis thaliana. expansin B3 (EXPB3); INVOLVED IN: response to cyclopentenone, syncytium formation, plant-type cell wall organization, unidimensional cell growth…
AT4G34630	115.907	1.12358	1.96143e-17	AT4G34630.1 protein_coding unknown protein; Has 30 Blast hits to 30 proteins in 10 species: Archae - 0; Bacteria - 2; Metazoa - 0; Fungi - 0; Plants - 24; Viruses - 0; Other Eukaryotes - 4 (source: NCBI BLink).
AT4G13830	117.098	1.24584	5.9324e-10	AT4G13830.1 protein_coding DNAJ-like 20 DnaJ-like protein (J20); nuclear gene DNAJ-like 20 (J20); FUNCTIONS IN: heat shock protein binding; INVOLVED IN: protein folding, response to stress; LOCATED IN: nucleus; EXPRESSED IN: 23 plant structures; EXPRESSED DURING: 13 growth stages; CONTAINS InterPro DOMAIN/s: Molecular chaperone, heat shock protein, Hsp40, DnaJ (InterPro:IPR015609), Heat shock pro…
AT2G34070	117.526	1.18547	6.77652e-18	AT2G34070.1 protein_coding TRICHOME BIREFRINGENCE-LIKE 37 Encodes a member of the TBL (TRICHOME BIREFRINGENCE-LIKE) gene family containing a plant-specific DUF231 (domain of unknown function) domain. TBL gene family has 46 members, two of which (TBR/AT5G06700 and TBL3/AT5G01360) have been shown to be involved in the synthesis and deposition of secondary wall cellulose, presumably by influencing t…
AT2G01190	117.766	1.02223	4.77753e-13	AT2G01190.1 protein_coding Octicosapeptide/Phox/Bem1p family protein Octicosapeptide/Phox/Bem1p family protein; LOCATED IN: cytosol, nucleus; EXPRESSED IN: 23 plant structures; EXPRESSED DURING: 13 growth stages; CONTAINS InterPro DOMAIN/s: Octicosapeptide/Phox/Bem1p (InterPro:IPR000270); BEST Arabidopsis thaliana protein match is: Octicosapeptide/Phox/Bem1p family protein (TAIR:AT3G18230.1); Has…
AT2G41250	117.916	2.17048	1.36525e-62	AT2G41250.1 protein_coding Haloacid dehalogenase-like hydrolase (HAD) superfamily protein Haloacid dehalogenase-like hydrolase (HAD) superfamily protein; FUNCTIONS IN: hydrolase activity, catalytic activity, phosphoglycolate phosphatase activity; INVOLVED IN: metabolic process; LOCATED IN: mitochondrion; EXPRESSED IN: 24 plant structures; EXPRESSED DURING: 15 growth stages; CONTAINS InterPro DOMA…
AT1G04240	118.896	1.24518	8.058e-15	AT1G04240.1 protein_coding AUX/IAA transcriptional regulator family protein SHY2/IAA3 regulates multiple auxin responses in roots. It is induced rapidly by IAA, and has been shown to be phosphorylated by oat phytochrome A in vitro. SHORT HYPOCOTYL 2 (SHY2); FUNCTIONS IN: sequence-specific DNA binding transcription factor activity; INVOLVED IN: response to auxin stimulus, response to cyclopentenon…
AT2G31380	118.959	2.16673	3.57168e-50	AT2G31380.1 protein_coding salt tolerance homologue a B-box zinc finger protein that interacts with COP1. contains a novel 11 amino acid motif at the C-terminus (also found at the N-terminus of HY5) that is involved in the COP1 interaction. salt tolerance homologue (STH); FUNCTIONS IN: sequence-specific DNA binding transcription factor activity, zinc ion binding, protein domain specific binding; …
AT1G12580	119.973	1.01293	1.687e-15	AT1G12580.1 protein_coding phosphoenolpyruvate carboxylase-related kinase 1 phosphoenolpyruvate carboxylase-related kinase 1 (PEPKR1); FUNCTIONS IN: protein serine/threonine kinase activity, protein kinase activity, kinase activity, ATP binding; INVOLVED IN: protein amino acid phosphorylation; LOCATED IN: cellular_component unknown; EXPRESSED IN: 22 plant structures; EXPRESSED DURING: 13 growth s…
AT5G48490	119.997	3.03208	1.18508e-84	AT5G48490.1 protein_coding Bifunctional inhibitor/lipid-transfer protein/seed storage 2S albumin superfamily protein Bifunctional inhibitor/lipid-transfer protein/seed storage 2S albumin superfamily protein; FUNCTIONS IN: lipid binding; INVOLVED IN: lipid transport; LOCATED IN: endomembrane system; EXPRESSED IN: 20 plant structures; EXPRESSED DURING: 13 growth stages; CONTAINS InterPro DOMAIN/s: …
AT3G56880	120.118	2.33329	3.08136e-33	AT3G56880.1 protein_coding VQ motif-containing protein VQ motif-containing protein; CONTAINS InterPro DOMAIN/s: VQ (InterPro:IPR008889); BEST Arabidopsis thaliana protein match is: calmodulin (CAM)-binding protein of 25 kDa (TAIR:AT2G41010.1); Has 109 Blast hits to 109 proteins in 12 species: Archae - 0; Bacteria - 0; Metazoa - 0; Fungi - 3; Plants - 106; Viruses - 0; Other Eukaryotes - 0 (source…
AT1G74460	120.183	4.11763	1.16505e-37	AT1G74460.1 protein_coding GDSL-like Lipase/Acylhydrolase superfamily protein GDSL-like Lipase/Acylhydrolase superfamily protein; FUNCTIONS IN: hydrolase activity, acting on ester bonds, carboxylesterase activity; INVOLVED IN: lipid metabolic process; LOCATED IN: endomembrane system; EXPRESSED IN: shoot, hypocotyl, root, flower, carpel; EXPRESSED DURING: petal differentiation and expansion stage;…
AT2G30140	120.484	1.32125	1.30248e-20	AT2G30140.1 protein_coding UDP-Glycosyltransferase superfamily protein UDP-Glycosyltransferase superfamily protein; CONTAINS InterPro DOMAIN/s: UDP-glucuronosyl/UDP-glucosyltransferase (InterPro:IPR002213); BEST Arabidopsis thaliana protein match is: UDP-Glycosyltransferase superfamily protein (TAIR:AT2G30150.1); Has 7945 Blast hits to 7893 proteins in 488 species: Archae - 0; Bacteria - 512; Met…
AT5G20380	121.029	1.72168	7.65047e-31	AT5G20380.1 protein_coding phosphate transporter 4;5 Encodes an inorganic phosphate transporter (PHT4;5). phosphate transporter 4;5 (PHT4;5); FUNCTIONS IN: inorganic phosphate transmembrane transporter activity; INVOLVED IN: transmembrane transport; LOCATED IN: plastid, membrane; EXPRESSED IN: 22 plant structures; EXPRESSED DURING: 13 growth stages; CONTAINS InterPro DOMAIN/s: Major facilitator s…
AT2G46270	121.803	2.3153	5.84587e-60	AT2G46270.1 protein_coding G-box binding factor 3 encodes a bZIP G-box binding protein whose expression is induced by ABA. It has been shown to bind to Adh that contains the G-box and is induced by cold and water deprivation. GBF3 has been shown to be expressed mostly in the root and dark-grown leaves. GBF3 can act as homodimers and as heterodimers with GFB1, GBF2 and GBF4. In addition, GBF3s DNA…
AT5G23530	121.812	1.58091	2.67628e-14	AT5G23530.1 protein_coding carboxyesterase 18 carboxyesterase 18 (CXE18); CONTAINS InterPro DOMAIN/s: Alpha/beta hydrolase fold-3 (InterPro:IPR013094); BEST Arabidopsis thaliana protein match is: alpha/beta-Hydrolases superfamily protein (TAIR:AT5G27320.1); Has 1807 Blast hits to 1807 proteins in 277 species: Archae - 0; Bacteria - 0; Metazoa - 736; Fungi - 347; Plants - 385; Viruses - 0; Other E…
AT2G41190	121.888	3.07673	2.44415e-87	AT2G41190.1 protein_coding Transmembrane amino acid transporter family protein Transmembrane amino acid transporter family protein; FUNCTIONS IN: amino acid transmembrane transporter activity; INVOLVED IN: amino acid transport; LOCATED IN: plasma membrane, membrane; EXPRESSED IN: 24 plant structures; EXPRESSED DURING: 13 growth stages; CONTAINS InterPro DOMAIN/s: Amino acid transporter, transmemb…
AT1G07720	122.767	1.32268	2.41749e-08	AT1G07720.1 protein_coding 3-ketoacyl-CoA synthase 3 Encodes KCS3, a member of the 3-ketoacyl-CoA synthase family involved in the biosynthesis of VLCFA (very long chain fatty acids). 3-ketoacyl-CoA synthase 3 (KCS3); FUNCTIONS IN: transferase activity, transferring acyl groups other than amino-acyl groups, catalytic activity, acyltransferase activity; INVOLVED IN: response to cold, response to li…
AT4G30080	123.769	1.24282	2.41748e-15	AT4G30080.1 protein_coding auxin response factor 16 Involved in root cap cell differentiation. Gene expression is regulated by mir160.Located in the nucleus. auxin response factor 16 (ARF16); CONTAINS InterPro DOMAIN/s: Aux/IAA-ARF-dimerisation (InterPro:IPR011525), Transcriptional factor B3 (InterPro:IPR003340), AUX/IAA protein (InterPro:IPR003311), Auxin response factor (InterPro:IPR010525); BE…
AT5G62580	124.345	1.16048	1.04746e-13	AT5G62580.1 protein_coding ARM repeat superfamily protein ARM repeat superfamily protein; FUNCTIONS IN: binding; INVOLVED IN: biological_process unknown; LOCATED IN: cellular_component unknown; EXPRESSED IN: 22 plant structures; EXPRESSED DURING: 13 growth stages; CONTAINS InterPro DOMAIN/s: HEAT (InterPro:IPR000357), Armadillo-type fold (InterPro:IPR016024); BEST Arabidopsis thaliana protein mat…
AT2G37240	124.403	1.89927	2.28916e-36	AT2G37240.1 protein_coding Thioredoxin superfamily protein Thioredoxin superfamily protein; FUNCTIONS IN: oxidoreductase activity, antioxidant activity; INVOLVED IN: biological_process unknown; LOCATED IN: chloroplast; EXPRESSED IN: 21 plant structures; EXPRESSED DURING: 14 growth stages; CONTAINS InterPro DOMAIN/s: Thioredoxin fold (InterPro:IPR012335), Alkyl hydroperoxide reductase/ Thiol speci…
AT4G37790	124.662	1.10889	1.40538e-14	AT4G37790.1 protein_coding Homeobox-leucine zipper protein family Encodes homeobox protein HAT22, member of the HD-Zip II family. HAT22; FUNCTIONS IN: sequence-specific DNA binding transcription factor activity; INVOLVED IN: regulation of transcription, DNA-dependent, response to cytokinin stimulus; LOCATED IN: nucleus; EXPRESSED IN: 22 plant structures; EXPRESSED DURING: 13 growth stages; CONTAI…
AT5G60680	124.832	1.37592	1.29283e-21	AT5G60680.1 protein_coding Protein of unknown function, DUF584 Protein of unknown function, DUF584; CONTAINS InterPro DOMAIN/s: Protein of unknown function DUF584 (InterPro:IPR007608); BEST Arabidopsis thaliana protein match is: Protein of unknown function, DUF584 (TAIR:AT3G45210.1); Has 1807 Blast hits to 1807 proteins in 277 species: Archae - 0; Bacteria - 0; Metazoa - 736; Fungi - 347; Plants …
AT2G23320	125.607	1.25834	3.87476e-14	AT2G23320.1 protein_coding WRKY DNA-binding protein 15 Encodes WRKY DNA-binding protein 15 (WRKY15). WRKY DNA-binding protein 15 (WRKY15); CONTAINS InterPro DOMAIN/s: DNA-binding WRKY (InterPro:IPR003657), Transcription factor, WRKY, Zn-cluster (InterPro:IPR018872); BEST Arabidopsis thaliana protein match is: WRKY DNA-binding protein 11 (TAIR:AT4G31550.1); Has 3350 Blast hits to 2896 proteins in …
AT5G54060	125.923	1.59365	3.21714e-16	AT5G54060.1 protein_coding UDP-glucose:flavonoid 3-o-glucosyltransferase UDP-glucose:flavonoid 3-o-glucosyltransferase (UF3GT); FUNCTIONS IN: transferase activity, transferring glycosyl groups; INVOLVED IN: N-terminal protein myristoylation, response to sucrose stimulus; LOCATED IN: cellular_component unknown; EXPRESSED IN: 14 plant structures; EXPRESSED DURING: LP.04 four leaves visible, 4 anthe…
AT2G40000	126.39	2.9111	1.2636e-51	AT2G40000.1 protein_coding ortholog of sugar beet HS1 PRO-1 2 ortholog of sugar beet HS1 PRO-1 2 (HSPRO2); CONTAINS InterPro DOMAIN/s: Hs1pro-1, C-terminal (InterPro:IPR009743), Hs1pro-1, N-terminal (InterPro:IPR009869); BEST Arabidopsis thaliana protein match is: Hs1pro-1 protein (TAIR:AT3G55840.1); Has 71 Blast hits to 71 proteins in 18 species: Archae - 0; Bacteria - 0; Metazoa - 0; Fungi - 0;…
AT3G11430	126.532	5.42677	1.14164e-91	AT3G11430.1 protein_coding glycerol-3-phosphate acyltransferase 5 Encodes a protein with glycerol-3-phosphate acyltransferase activity, involved in the biosynthesis of suberin polyester. glycerol-3-phosphate acyltransferase 5 (GPAT5); CONTAINS InterPro DOMAIN/s: Phospholipid/glycerol acyltransferase (InterPro:IPR002123); BEST Arabidopsis thaliana protein match is: glycerol-3-phosphate acyltransfe…
AT1G62290	126.555	1.84355	2.28314e-30	AT1G62290.1 protein_coding Saposin-like aspartyl protease family protein Saposin-like aspartyl protease family protein; FUNCTIONS IN: aspartic-type endopeptidase activity; INVOLVED IN: proteolysis, lipid metabolic process; LOCATED IN: vacuole; EXPRESSED IN: 10 plant structures; EXPRESSED DURING: LP.06 six leaves visible, LP.04 four leaves visible, seedling growth, petal differentiation and expans…
AT4G32770	127.534	2.53929	1.33794e-53	AT4G32770.1 protein_coding tocopherol cyclase, chloroplast / vitamin E deficient 1 (VTE1) / sucrose export defective 1 (SXD1) Tocopherol cyclase involved in tocopherol (vitamin E)synthesis. VTE1 over-expressing plants have increased tocopherol indicating VTE1 is a major limiting factor in tocopherol synthesis. Mutants defective in this gene accumulate high amounts of zeaxanthin in conditions of h…
AT2G21140	127.954	1.74123	2.43833e-13	AT2G21140.1 protein_coding proline-rich protein 2 Proline-rich protein expressed in expanding leaves, stems, flowers, and siliques. proline-rich protein 2 (PRP2); CONTAINS InterPro DOMAIN/s: Pollen Ole e 1 allergen/extensin (InterPro:IPR006041); BEST Arabidopsis thaliana protein match is: proline-rich protein 4 (TAIR:AT4G38770.1); Has 15440 Blast hits to 6990 proteins in 709 species: Archae - 42;…
AT1G55740	128.421	2.16582	5.8722e-41	AT1G55740.1 protein_coding seed imbibition 1 seed imbibition 1 (SIP1); CONTAINS InterPro DOMAIN/s: Glycoside hydrolase, catalytic core (InterPro:IPR017853), Raffinose synthase (InterPro:IPR008811); BEST Arabidopsis thaliana protein match is: seed imbibition 2 (TAIR:AT3G57520.1); Has 563 Blast hits to 527 proteins in 159 species: Archae - 29; Bacteria - 119; Metazoa - 0; Fungi - 82; Plants - 322; …
AT4G31860	128.596	1.25971	1.77011e-16	AT4G31860.1 protein_coding Protein phosphatase 2C family protein Protein phosphatase 2C family protein; FUNCTIONS IN: protein serine/threonine phosphatase activity, catalytic activity; INVOLVED IN: protein amino acid dephosphorylation, N-terminal protein myristoylation; LOCATED IN: plasma membrane; EXPRESSED IN: 24 plant structures; EXPRESSED DURING: 15 growth stages; CONTAINS InterPro DOMAIN/s: …
AT3G29575	128.714	2.02843	2.37121e-36	AT3G29575.1 protein_coding ABI five binding protein 3 ABI five binding protein 3 (AFP3); CONTAINS InterPro DOMAIN/s: Protein of unknown function DUF1675 (InterPro:IPR012463); BEST Arabidopsis thaliana protein match is: ABI five binding protein (TAIR:AT1G69260.1); Has 196 Blast hits to 190 proteins in 23 species: Archae - 0; Bacteria - 0; Metazoa - 2; Fungi - 4; Plants - 184; Viruses - 0; Other Eu…
AT5G53970	128.728	1.28999	1.35282e-18	AT5G53970.1 protein_coding Tyrosine transaminase family protein encodes tyrosine aminotransferase which is strongly induced upon aging and coronatine treatment Tyrosine transaminase family protein; CONTAINS InterPro DOMAIN/s: 1-aminocyclopropane-1-carboxylate synthase (InterPro:IPR001176), Aminotransferase, class I/classII (InterPro:IPR004839), Pyridoxal phosphate-dependent transferase, major dom…
AT2G46450	128.929	1.18829	4.92336e-16	AT2G46450.1 protein_coding cyclic nucleotide-gated channel 12 Member of Cyclic nucleotide gated channel family.Positive regulator of resistance against avirulent fungal pathogen.Suppresses the phenotype conferred by cpr22 in a dosage-dependent manner. cyclic nucleotide-gated channel 12 (CNGC12); CONTAINS InterPro DOMAIN/s: Cyclic nucleotide-binding (InterPro:IPR000595), Ion transport (InterPro:IP…
AT1G52400	129.062	3.20989	4.87436e-22	AT1G52400.1 protein_coding beta glucosidase 18 encodes a member of glycosyl hydrolase family 1, located in inducible ER bodies which were formed after wounding, required in inducible ER body formation beta glucosidase 18 (BGLU18); FUNCTIONS IN: abscisic acid glucose ester beta-glucosidase activity, hydrolase activity, hydrolyzing O-glycosyl compounds, identical protein binding; INVOLVED IN: in 6 …
AT1G02205	130.161	3.2288	9.92674e-17	AT1G02205.1 protein_coding Fatty acid hydroxylase superfamily Expression of the CER1 gene associated with production of stem epicuticular wax and pollen fertility. Biochemical studies showed that cer1 mutants are blocked in the conversion of stem wax C30 aldehydes to C29 alkanes, and they also lack the secondary alcohols and ketones. These suggested the CER1 protein is an aldehyde decarbonylase, …
AT4G00080	130.845	1.40055	1.09437e-08	AT4G00080.1 protein_coding Plant invertase/pectin methylesterase inhibitor superfamily protein unfertilized embryo sac 11 (UNE11); FUNCTIONS IN: enzyme inhibitor activity, pectinesterase inhibitor activity, pectinesterase activity; INVOLVED IN: double fertilization forming a zygote and endosperm; LOCATED IN: endomembrane system; EXPRESSED IN: root; CONTAINS InterPro DOMAIN/s: Pectinesterase inhib…
AT1G17060	130.923	2.76834	1.89946e-51	AT1G17060.1 protein_coding cytochrome p450 72c1 Encodes a protein with similarity to other cytochrome P450's and is a homolog of BAS1. Over expression causes a dwarf phenotype resembling brassinolide resistant mutants. Double mutant analysis of sob7/bas1 loss of function mutants suggests these genes have redundant functions in light responsiveness. SOB7 may function in metabolizing brassinolides.…
AT4G39210	131.073	1.52312	5.59212e-30	AT4G39210.1 protein_coding Glucose-1-phosphate adenylyltransferase family protein Encodes the large subunit of ADP-Glucose Pyrophosphorylase which catalyzes the first, rate limiting step in starch biosynthesis. The large subunit plays a regulatory role whereas the small subunit (ApS) is the catalytic isoform. Four isoforms (ApL1-4) have been identified. ApL3 is the major large subunit isoform pre…
AT3G59060	131.67	4.14872	6.39026e-144	AT3G59060.1 protein_coding phytochrome interacting factor 3-like 6 Encodes a novel Myc-related bHLH transcription factor, which physically associated with APRR1/TOC1 and is a member of PIF3 transcription factor family. Involved in shade avoidance. Functions as negative regulator of PhyB. Protein levels are modulated by phytochrome B. phytochrome interacting factor 3-like 6 (PIL6); FUNCTIONS IN: D…
AT1G17550	132.797	1.111	2.53311e-17	AT1G17550.1 protein_coding homology to ABI2 Protein Phosphatase 2C homology to ABI2 (HAB2); FUNCTIONS IN: protein serine/threonine phosphatase activity, catalytic activity; INVOLVED IN: protein amino acid dephosphorylation; LOCATED IN: protein serine/threonine phosphatase complex; EXPRESSED IN: 23 plant structures; EXPRESSED DURING: 14 growth stages; CONTAINS InterPro DOMAIN/s: Protein phosphatas…
AT5G53050	133.607	1.111	5.42211e-16	AT5G53050.1 protein_coding alpha/beta-Hydrolases superfamily protein alpha/beta-Hydrolases superfamily protein; CONTAINS InterPro DOMAIN/s: Alpha/beta hydrolase fold-1 (InterPro:IPR000073); BEST Arabidopsis thaliana protein match is: alpha/beta-Hydrolases superfamily protein (TAIR:AT4G02340.1); Has 35333 Blast hits to 34131 proteins in 2444 species: Archae - 798; Bacteria - 22429; Metazoa - 974; …
AT1G78070	134.192	2.11877	7.52517e-36	AT1G78070.1 protein_coding Transducin/WD40 repeat-like superfamily protein Transducin/WD40 repeat-like superfamily protein; CONTAINS InterPro DOMAIN/s: WD40 repeat 2 (InterPro:IPR019782), WD40 repeat-like-containing domain (InterPro:IPR011046), WD40 repeat, conserved site (InterPro:IPR019775), WD40-repeat-containing domain (InterPro:IPR017986), WD40/YVTN repeat-like-containing domain (InterPro:IP…
AT2G14878	134.234	1.62047	1.91733e-24	AT2G14878.1 other_rna
AT4G37550	134.665	1.71101	5.30749e-34	AT4G37550.1 protein_coding Acetamidase/Formamidase family protein Acetamidase/Formamidase family protein; FUNCTIONS IN: formamidase activity, hydrolase activity, acting on carbon-nitrogen (but not peptide) bonds, in linear amides; INVOLVED IN: metabolic process; LOCATED IN: vacuole; EXPRESSED IN: 23 plant structures; EXPRESSED DURING: 13 growth stages; CONTAINS InterPro DOMAIN/s: Acetamidase/Form…
AT2G39050	135.185	1.67909	1.66943e-23	AT2G39050.1 protein_coding hydroxyproline-rich glycoprotein family protein hydroxyproline-rich glycoprotein family protein; CONTAINS InterPro DOMAIN/s: Ricin B-related lectin (InterPro:IPR008997), Ricin B lectin (InterPro:IPR000772); Has 1708 Blast hits to 1449 proteins in 222 species: Archae - 0; Bacteria - 47; Metazoa - 514; Fungi - 386; Plants - 615; Viruses - 5; Other Eukaryotes - 141 (source…
AT2G46915	136.483	1.03864	7.90831e-09	AT2G46915.1 protein_coding Protein of unknown function (DUF3754) Protein of unknown function (DUF3754); FUNCTIONS IN: molecular_function unknown; INVOLVED IN: biological_process unknown; LOCATED IN: chloroplast; EXPRESSED IN: male gametophyte, pollen tube; EXPRESSED DURING: L mature pollen stage, M germinated pollen stage; CONTAINS InterPro DOMAIN/s: Protein of unknown function DUF3754 (InterPro:…
AT5G24120	136.72	2.67986	1.11077e-62	AT5G24120.1 protein_coding sigma factor E Encodes a specialized sigma factor that functions in regulation of plastid genes and is responsible for the light-dependent transcription at the psbD LRP. Activation of SIG5 is dependent upon blue light and mediated by cryptochromes. sigma factor E (SIGE); CONTAINS InterPro DOMAIN/s: RNA polymerase sigma factor, region 2 (InterPro:IPR013325), Winged helix…
AT3G14595	136.727	1.49639	1.12225e-27	AT3G14595.1 protein_coding Ribosomal protein L18ae family Ribosomal protein L18ae family; BEST Arabidopsis thaliana protein match is: Ribosomal protein L18ae family (TAIR:AT1G17080.1); Has 132 Blast hits to 132 proteins in 17 species: Archae - 0; Bacteria - 2; Metazoa - 0; Fungi - 0; Plants - 129; Viruses - 0; Other Eukaryotes - 1 (source: NCBI BLink).
AT3G03270	136.756	1.39714	3.44943e-05	AT3G03270.1 protein_coding Adenine nucleotide alpha hydrolases-like superfamily protein Adenine nucleotide alpha hydrolases-like superfamily protein; INVOLVED IN: response to stress; LOCATED IN: plasma membrane, membrane; EXPRESSED IN: 23 plant structures; EXPRESSED DURING: 13 growth stages; CONTAINS InterPro DOMAIN/s: UspA (InterPro:IPR006016), Rossmann-like alpha/beta/alpha sandwich fold (Inter…
AT1G70610	137.249	1.18506	2.47124e-17	AT1G70610.1 protein_coding transporter associated with antigen processing protein 1 member of TAP subfamily transporter associated with antigen processing protein 1 (TAP1); FUNCTIONS IN: ATPase activity, coupled to transmembrane movement of substances, transporter activity; INVOLVED IN: transport, transmembrane transport; LOCATED IN: chloroplast; EXPRESSED IN: 24 plant structures; EXPRESSED DURIN…
AT3G10340	137.508	1.49489	2.15271e-12	AT3G10340.1 protein_coding phenylalanine ammonia-lyase 4 Encodes PAL4, a putative a phenylalanine ammonia-lyase. Arabidopsis has four PALs: AT2G37040 (PAL1), AT3G53260 (PAL2), AT5G04230 (PAL3) and AT3G10340 (PAL4). phenylalanine ammonia-lyase 4 (PAL4); FUNCTIONS IN: ammonia-lyase activity, catalytic activity; INVOLVED IN: L-phenylalanine catabolic process, biosynthetic process; LOCATED IN: cytopl…
AT1G69252	139.07	1.73215	2.36829e-14	AT1G69252.1 other_rna other RNA
AT5G65990	139.856	1.16641	8.69715e-17	AT5G65990.1 protein_coding Transmembrane amino acid transporter family protein Transmembrane amino acid transporter family protein; CONTAINS InterPro DOMAIN/s: Amino acid transporter, transmembrane (InterPro:IPR013057); BEST Arabidopsis thaliana protein match is: Transmembrane amino acid transporter family protein (TAIR:AT2G42005.1); Has 1807 Blast hits to 1807 proteins in 277 species: Archae - 0…
AT3G12710	140.231	1.32068	4.1364e-20	AT3G12710.1 protein_coding DNA glycosylase superfamily protein DNA glycosylase superfamily protein; FUNCTIONS IN: DNA-3-methyladenine glycosylase I activity, catalytic activity; INVOLVED IN: DNA repair, base-excision repair; EXPRESSED IN: 20 plant structures; EXPRESSED DURING: 13 growth stages; CONTAINS InterPro DOMAIN/s: DNA glycosylase (InterPro:IPR011257), Methyladenine glycosylase (InterPro:I…
AT2G39950	140.289	1.24981	1.75768e-17	AT2G39950.1 protein_coding unknown protein; Has 978 Blast hits to 254 proteins in 81 species: Archae - 0; Bacteria - 8; Metazoa - 109; Fungi - 53; Plants - 41; Viruses - 0; Other Eukaryotes - 767 (source: NCBI BLink).
AT4G23050	141.239	1.82409	1.3194e-37	AT4G23050.1 protein_coding PAS domain-containing protein tyrosine kinase family protein PAS domain-containing protein tyrosine kinase family protein; FUNCTIONS IN: protein serine/threonine/tyrosine kinase activity, protein kinase activity, signal transducer activity; INVOLVED IN: signal transduction, protein amino acid phosphorylation, regulation of transcription, DNA-dependent; EXPRESSED IN: 21 …
AT4G22190	141.729	1.03998	2.54881e-15	AT4G22190.1 protein_coding unknown protein; Has 283 Blast hits to 154 proteins in 44 species: Archae - 0; Bacteria - 2; Metazoa - 24; Fungi - 12; Plants - 48; Viruses - 0; Other Eukaryotes - 197 (source: NCBI BLink).
AT2G45400	142.306	1.09567	1.80892e-11	AT2G45400.1 protein_coding NAD(P)-binding Rossmann-fold superfamily protein involved in the regulation of brassinosteroid metabolic pathway BEN1; FUNCTIONS IN: coenzyme binding, oxidoreductase activity, acting on CH-OH group of donors, binding, catalytic activity; INVOLVED IN: regulation of brassinosteroid biosynthetic process, brassinosteroid metabolic process, response to light intensity, flavo…
AT2G39450	142.569	1.27935	2.92875e-18	AT2G39450.1 protein_coding Cation efflux family protein Encodes a Golgi-localized manganese transporter that is involved in Mn tolerance. When expressed into yeast cells, this gene confer Mn<sup>2+</sup> and Cu<sup>2+</sup> tolerance. MTP11; CONTAINS InterPro DOMAIN/s: Cation efflux protein (InterPro:IPR002524); BEST Arabidopsis thaliana protein match is: Cation efflux family protein (TAIR:AT1G79…
AT2G42540	144.775	5.10927	4.6121e-128	AT2G42540.1 protein_coding cold-regulated 15a A cold-regulated gene whose product is targeted to the chloroplast. Cor15am protects stromal proteins from aggregation under various stress conditions. Constitutive expression increases freezing tolerance in protoplasts in vitro and chloroplasts in vivo. NMR and x-ray diffraction studies suggest that COR15a alters the intrinsic curvature of the inner …
AT1G51140	145.338	2.7295	4.30066e-62	AT1G51140.1 protein_coding basic helix-loop-helix (bHLH) DNA-binding superfamily protein basic helix-loop-helix (bHLH) DNA-binding superfamily protein; FUNCTIONS IN: DNA binding, sequence-specific DNA binding transcription factor activity; INVOLVED IN: regulation of transcription; LOCATED IN: nucleus; EXPRESSED IN: 22 plant structures; EXPRESSED DURING: 13 growth stages; CONTAINS InterPro DOMAIN/…
AT3G07360	146.845	1.27448	3.36375e-23	AT3G07360.1 protein_coding plant U-box 9 Encodes a protein containing a U-box and an ARM domain. This protein has E3 ubiquitin ligase activity based on in vitro assays. plant U-box 9 (PUB9); FUNCTIONS IN: ubiquitin-protein ligase activity; INVOLVED IN: protein ubiquitination; LOCATED IN: nucleus; EXPRESSED IN: 23 plant structures; EXPRESSED DURING: 13 growth stages; CONTAINS InterPro DOMAIN/s: U …
AT1G22880	149.566	4.20083	1.69363e-52	AT1G22880.1 protein_coding cellulase 5 cellulase 5 (CEL5); FUNCTIONS IN: hydrolase activity, hydrolyzing O-glycosyl compounds, catalytic activity; INVOLVED IN: carbohydrate metabolic process; LOCATED IN: cell wall, plasma membrane, plant-type cell wall; EXPRESSED IN: root; CONTAINS InterPro DOMAIN/s: Six-hairpin glycosidase (InterPro:IPR012341), Six-hairpin glycosidase-like (InterPro:IPR008928), …
AT2G18230	152.085	1.48442	7.41647e-21	AT2G18230.1 protein_coding pyrophosphorylase 2 Encodes a protein that might have inorganic pyrophosphatase activity. pyrophosphorylase 2 (PPa2); FUNCTIONS IN: inorganic diphosphatase activity, pyrophosphatase activity; INVOLVED IN: phosphate metabolic process, metabolic process; LOCATED IN: membrane, cytoplasm; EXPRESSED IN: 22 plant structures; EXPRESSED DURING: 14 growth stages; CONTAINS InterP…
AT1G33110	152.362	1.38443	4.06064e-26	AT1G33110.1 protein_coding MATE efflux family protein MATE efflux family protein; FUNCTIONS IN: antiporter activity, drug transmembrane transporter activity, transporter activity; INVOLVED IN: drug transmembrane transport, transmembrane transport; LOCATED IN: membrane; EXPRESSED IN: 22 plant structures; EXPRESSED DURING: 13 growth stages; CONTAINS InterPro DOMAIN/s: Multi antimicrobial extrusion …
AT5G57610	152.834	1.1814	8.05903e-21	AT5G57610.1 protein_coding Protein kinase superfamily protein with octicosapeptide/Phox/Bem1p domain Protein kinase superfamily protein with octicosapeptide/Phox/Bem1p domain; FUNCTIONS IN: protein serine/threonine/tyrosine kinase activity, protein kinase activity; INVOLVED IN: protein amino acid phosphorylation; LOCATED IN: cellular_component unknown; EXPRESSED IN: 24 plant structures; EXPRESSED…
AT4G19840	153.939	1.39978	4.01116e-26	AT4G19840.1 protein_coding phloem protein 2-A1 encodes a phloem lectin, similar to phloem lectin in cucumber and celery. Gene is expressed in the phloem, predominantly in the companion cells. phloem protein 2-A1 (PP2-A1); BEST Arabidopsis thaliana protein match is: phloem protein 2-A4 (TAIR:AT1G33920.1); Has 488 Blast hits to 483 proteins in 39 species: Archae - 0; Bacteria - 0; Metazoa - 0; Fung…
AT5G67370	154.056	1.46695	3.23655e-21	AT5G67370.1 protein_coding Protein of unknown function (DUF1230) Protein of unknown function (DUF1230); CONTAINS InterPro DOMAIN/s: Protein of unknown function DUF1230 (InterPro:IPR009631); BEST Arabidopsis thaliana protein match is: Protein of unknown function (DUF1230) (TAIR:AT5G11840.1); Has 1807 Blast hits to 1807 proteins in 277 species: Archae - 0; Bacteria - 0; Metazoa - 736; Fungi - 347; …
AT4G25290	156.345	1.10133	1.13289e-15	AT4G25290.1 protein_coding DNA photolyases;DNA photolyases DNA photolyases;DNA photolyases; FUNCTIONS IN: DNA photolyase activity; INVOLVED IN: DNA repair; CONTAINS InterPro DOMAIN/s: Rossmann-like alpha/beta/alpha sandwich fold (InterPro:IPR014729), DNA photolyase, N-terminal (InterPro:IPR006050), Alpha/beta hydrolase fold-1 (InterPro:IPR000073); BEST Arabidopsis thaliana protein match is: alpha…
AT1G73390	157.141	1.202	4.35283e-12	AT1G73390.1 protein_coding Endosomal targeting BRO1-like domain-containing protein Endosomal targeting BRO1-like domain-containing protein; FUNCTIONS IN: molecular_function unknown; INVOLVED IN: N-terminal protein myristoylation; LOCATED IN: cellular_component unknown; EXPRESSED IN: 24 plant structures; EXPRESSED DURING: 13 growth stages; CONTAINS InterPro DOMAIN/s: BRO1 (InterPro:IPR004328); BES…
AT3G06070	157.171	1.11756	1.63541e-08	AT3G06070.1 protein_coding unknown protein; BEST Arabidopsis thaliana protein match is: unknown protein (TAIR:AT5G19190.1); Has 33 Blast hits to 33 proteins in 12 species: Archae - 0; Bacteria - 0; Metazoa - 1; Fungi - 0; Plants - 32; Viruses - 0; Other Eukaryotes - 0 (source: NCBI BLink).
AT5G35460	157.812	1.16322	2.13075e-18	AT5G35460.1 protein_coding unknown protein; CONTAINS InterPro DOMAIN/s: Protein of unknown function DUF2838 (InterPro:IPR021261); Has 1807 Blast hits to 1807 proteins in 277 species: Archae - 0; Bacteria - 0; Metazoa - 736; Fungi - 347; Plants - 385; Viruses - 0; Other Eukaryotes - 339 (source: NCBI BLink).
AT5G15850	158.343	2.20156	3.60628e-53	AT5G15850.1 protein_coding CONSTANS-like 1 Homologous to the flowering-time gene CONSTANS. CONSTANS-like 1 (COL1); FUNCTIONS IN: sequence-specific DNA binding transcription factor activity, zinc ion binding; INVOLVED IN: circadian rhythm, regulation of flower development; LOCATED IN: intracellular; EXPRESSED IN: 21 plant structures; EXPRESSED DURING: 13 growth stages; CONTAINS InterPro DOMAIN/s: …
AT4G34150	158.877	1.60363	1.9083e-29	AT4G34150.1 protein_coding Calcium-dependent lipid-binding (CaLB domain) family protein Calcium-dependent lipid-binding (CaLB domain) family protein; CONTAINS InterPro DOMAIN/s: C2 membrane targeting protein (InterPro:IPR018029), C2 calcium/lipid-binding domain, CaLB (InterPro:IPR008973), C2 calcium-dependent membrane targeting (InterPro:IPR000008); BEST Arabidopsis thaliana protein match is: soy…
AT2G48140	159.188	2.8645	5.3514e-29	AT2G48140.1 protein_coding Bifunctional inhibitor/lipid-transfer protein/seed storage 2S albumin superfamily protein embryo sac development arrest 4 (EDA4); CONTAINS InterPro DOMAIN/s: Bifunctional inhibitor/plant lipid transfer protein/seed storage (InterPro:IPR016140), Plant lipid transfer protein/seed storage/trypsin-alpha amylase inhibitor (InterPro:IPR003612); BEST Arabidopsis thaliana prote…
AT1G07985	161.511	2.1077	4.41511e-40	AT1G07985.1 protein_coding Expressed protein Expressed protein; FUNCTIONS IN: molecular_function unknown; INVOLVED IN: biological_process unknown; LOCATED IN: chloroplast; Has 35333 Blast hits to 34131 proteins in 2444 species: Archae - 798; Bacteria - 22429; Metazoa - 974; Fungi - 991; Plants - 531; Viruses - 0; Other Eukaryotes - 9610 (source: NCBI BLink).
AT3G44480	163.439	1.12425	1.74228e-12	AT3G44480.1 protein_coding Disease resistance protein (TIR-NBS-LRR class) family Encodes a TIR-NB-LRR R-protein RPP1 that confers resistance to Peronospora parasitica (downy mildew). recognition of peronospora parasitica 1 (RPP1); CONTAINS InterPro DOMAIN/s: NB-ARC (InterPro:IPR002182), Leucine-rich repeat (InterPro:IPR001611), Disease resistance protein (InterPro:IPR000767), Toll-Interleukin rec…
AT5G65840	163.696	1.30416	3.28887e-16	AT5G65840.1 protein_coding Thioredoxin superfamily protein Thioredoxin superfamily protein; FUNCTIONS IN: oxidoreductase activity, antioxidant activity; INVOLVED IN: biological_process unknown; LOCATED IN: chloroplast stroma, chloroplast; EXPRESSED IN: 22 plant structures; EXPRESSED DURING: 13 growth stages; CONTAINS InterPro DOMAIN/s: Thioredoxin fold (InterPro:IPR012335), Alkyl hydroperoxide re…
AT3G09770	166.879	1.02717	1.6937e-16	AT3G09770.1 protein_coding RING/U-box superfamily protein RING/U-box superfamily protein; FUNCTIONS IN: zinc ion binding; INVOLVED IN: N-terminal protein myristoylation; LOCATED IN: plasma membrane; EXPRESSED IN: 23 plant structures; EXPRESSED DURING: 15 growth stages; CONTAINS InterPro DOMAIN/s: Zinc finger, RING-type (InterPro:IPR001841); BEST Arabidopsis thaliana protein match is: RING/U-box s…
AT5G64170	167.037	4.75286	9.51362e-180	AT5G64170.1 protein_coding dentin sialophosphoprotein-related dentin sialophosphoprotein-related; BEST Arabidopsis thaliana protein match is: unknown protein (TAIR:AT3G54500.2); Has 1807 Blast hits to 1807 proteins in 277 species: Archae - 0; Bacteria - 0; Metazoa - 736; Fungi - 347; Plants - 385; Viruses - 0; Other Eukaryotes - 339 (source: NCBI BLink).
AT2G18980	168.531	1.84571	7.87299e-18	AT2G18980.1 protein_coding Peroxidase superfamily protein Peroxidase superfamily protein; FUNCTIONS IN: peroxidase activity, heme binding; INVOLVED IN: oxidation reduction, response to oxidative stress; LOCATED IN: endomembrane system; EXPRESSED IN: 6 plant structures; EXPRESSED DURING: LP.04 four leaves visible, petal differentiation and expansion stage; CONTAINS InterPro DOMAIN/s: Haem peroxida…
AT5G02230	169.14	2.1374	3.84542e-33	AT5G02230.1 protein_coding Haloacid dehalogenase-like hydrolase (HAD) superfamily protein Haloacid dehalogenase-like hydrolase (HAD) superfamily protein; FUNCTIONS IN: hydrolase activity, catalytic activity; INVOLVED IN: metabolic process; LOCATED IN: cellular_component unknown; EXPRESSED IN: 24 plant structures; EXPRESSED DURING: 15 growth stages; CONTAINS InterPro DOMAIN/s: Haloacid dehalogenas…
AT1G10740	170.125	1.05179	1.58914e-16	AT1G10740.1 protein_coding alpha/beta-Hydrolases superfamily protein alpha/beta-Hydrolases superfamily protein; INVOLVED IN: glycerol biosynthetic process; LOCATED IN: endomembrane system; EXPRESSED IN: 24 plant structures; EXPRESSED DURING: 15 growth stages; BEST Arabidopsis thaliana protein match is: alpha/beta-Hydrolases superfamily protein (TAIR:AT1G23330.1); Has 782 Blast hits to 782 protein…
AT5G09520	171.909	5.65301	1.60957e-83	AT5G09520.1 protein_coding hydroxyproline-rich glycoprotein family protein hydroxyproline-rich glycoprotein family protein; FUNCTIONS IN: molecular_function unknown; INVOLVED IN: biological_process unknown; LOCATED IN: endomembrane system; EXPRESSED IN: 21 plant structures; EXPRESSED DURING: 12 growth stages; BEST Arabidopsis thaliana protein match is: hydroxyproline-rich glycoprotein family prot…
AT5G53550	171.995	1.21775	1.14749e-19	AT5G53550.1 protein_coding YELLOW STRIPE like 3 YELLOW STRIPE like 3 (YSL3); CONTAINS InterPro DOMAIN/s: Oligopeptide transporter OPT superfamily (InterPro:IPR004813); BEST Arabidopsis thaliana protein match is: YELLOW STRIPE like 2 (TAIR:AT5G24380.1); Has 1791 Blast hits to 1736 proteins in 561 species: Archae - 19; Bacteria - 890; Metazoa - 0; Fungi - 282; Plants - 448; Viruses - 1; Other Eukar…
AT4G33220	172.368	1.08333	3.25777e-14	AT4G33220.1 protein_coding pectin methylesterase 44 pectin methylesterase 44 (PME44); FUNCTIONS IN: enzyme inhibitor activity, pectinesterase activity; INVOLVED IN: cell wall modification; LOCATED IN: endomembrane system, cell wall, plant-type cell wall; EXPRESSED IN: 22 plant structures; EXPRESSED DURING: 13 growth stages; CONTAINS InterPro DOMAIN/s: Pectinesterase, active site (InterPro:IPR0180…
AT2G32150	173.139	1.84126	1.24814e-21	AT2G32150.1 protein_coding Haloacid dehalogenase-like hydrolase (HAD) superfamily protein Haloacid dehalogenase-like hydrolase (HAD) superfamily protein; FUNCTIONS IN: hydrolase activity, catalytic activity; INVOLVED IN: metabolic process; LOCATED IN: cellular_component unknown; EXPRESSED IN: 24 plant structures; EXPRESSED DURING: 13 growth stages; CONTAINS InterPro DOMAIN/s: Haloacid dehalogenas…
AT1G18460	173.705	1.46559	6.29869e-23	AT1G18460.1 protein_coding alpha/beta-Hydrolases superfamily protein alpha/beta-Hydrolases superfamily protein; FUNCTIONS IN: lipase activity; INVOLVED IN: glycerol biosynthetic process, lipid metabolic process; EXPRESSED IN: 23 plant structures; EXPRESSED DURING: 13 growth stages; CONTAINS InterPro DOMAIN/s: AB-hydrolase-associated lipase region (InterPro:IPR006693); BEST Arabidopsis thaliana pr…
AT5G17460	174.668	1.37329	3.55613e-14	AT5G17460.1 protein_coding unknown protein; FUNCTIONS IN: molecular_function unknown; INVOLVED IN: response to salt stress; LOCATED IN: mitochondrion; Has 30201 Blast hits to 17322 proteins in 780 species: Archae - 12; Bacteria - 1396; Metazoa - 17338; Fungi - 3422; Plants - 5037; Viruses - 0; Other Eukaryotes - 2996 (source: NCBI BLink).
AT3G16570	176.484	1.05407	2.07007e-10	AT3G16570.1 protein_coding rapid alkalinization factor 23 Encodes RALF23, a member of a diversely expressed predicted peptide family showing sequence similarity to tobacco Rapid Alkalinization Factor (RALF), and is believed to play an essential role in the physiology of Arabidopsis. Consists of a single exon and is characterized by a conserved C-terminal motif and N-terminal signal peptide. RALF2…
AT4G17840	178.425	2.1854	8.22998e-37	AT4G17840.1 protein_coding FUNCTIONS IN: molecular_function unknown; INVOLVED IN: biological_process unknown; LOCATED IN: chloroplast, membrane; EXPRESSED IN: 23 plant structures; EXPRESSED DURING: 13 growth stages; CONTAINS InterPro DOMAIN/s: Abortive infection protein (InterPro:IPR003675); BEST Arabidopsis thaliana protein match is: unknown protein (TAIR:AT2G35260.1); Has 30201 Blast hits to 17…
AT5G20270	178.983	2.27731	3.75667e-34	AT5G20270.1 protein_coding heptahelical transmembrane protein1 heptahelical transmembrane protein homologous to human adiponectin receptors and progestin receptors heptahelical transmembrane protein1 (HHP1); FUNCTIONS IN: receptor activity; INVOLVED IN: response to salt stress, response to hormone stimulus, response to sucrose stimulus; LOCATED IN: integral to membrane; EXPRESSED IN: 24 plant str…
AT4G20070	179.71	1.02979	9.18632e-13	AT4G20070.1 protein_coding allantoate amidohydrolase The gene encoding Arabidopsis thaliana Allantoate Amidohydrolase (AtAAH)which catalyzes the allantoate deiminase reaction (EC 3.5.3.9)is expressed in all parts of the plant being consistent with a function in purine turnover in Arabidopsis. allantoate amidohydrolase (AAH); CONTAINS InterPro DOMAIN/s: Peptidase M20 (InterPro:IPR002933), ArgE/Dap…
AT5G13360	181.612	1.03225	3.89991e-11	AT5G13360.1 protein_coding Auxin-responsive GH3 family protein Auxin-responsive GH3 family protein; CONTAINS InterPro DOMAIN/s: GH3 auxin-responsive promoter (InterPro:IPR004993); BEST Arabidopsis thaliana protein match is: Auxin-responsive GH3 family protein (TAIR:AT5G13370.1); Has 1807 Blast hits to 1807 proteins in 277 species: Archae - 0; Bacteria - 0; Metazoa - 736; Fungi - 347; Plants - 385…
AT1G69295	182.016	1.35953	7.62609e-22	AT1G69295.1 protein_coding plasmodesmata callose-binding protein 4 Encodes a member of the X8-GPI family of proteins. It localizes to the plasmodesmata and is predicted to bind callose. plasmodesmata callose-binding protein 4 (PDCB4); FUNCTIONS IN: callose binding, polysaccharide binding; INVOLVED IN: biological_process unknown; LOCATED IN: plasmodesma, plasma membrane, anchored to membrane; EXPR…
AT2G26800	182.719	1.32904	1.29781e-23	AT2G26800.1 protein_coding Aldolase superfamily protein Aldolase superfamily protein; FUNCTIONS IN: hydroxymethylglutaryl-CoA lyase activity, catalytic activity; INVOLVED IN: leucine metabolic process, metabolic process; LOCATED IN: mitochondrion; EXPRESSED IN: 25 plant structures; EXPRESSED DURING: 15 growth stages; CONTAINS InterPro DOMAIN/s: Aldolase-type TIM barrel (InterPro:IPR013785), Pyruv…
AT2G36895	182.962	2.06922	3.38582e-37	AT2G36895.1 protein_coding unknown protein; FUNCTIONS IN: molecular_function unknown; INVOLVED IN: biological_process unknown; LOCATED IN: chloroplast; Has 32 Blast hits to 32 proteins in 14 species: Archae - 0; Bacteria - 0; Metazoa - 0; Fungi - 0; Plants - 32; Viruses - 0; Other Eukaryotes - 0 (source: NCBI BLink).
AT5G37360	183.063	1.40607	4.63243e-13	AT5G37360.1 protein_coding unknown protein; FUNCTIONS IN: molecular_function unknown; INVOLVED IN: biological_process unknown; LOCATED IN: chloroplast thylakoid membrane, chloroplast; EXPRESSED IN: 23 plant structures; EXPRESSED DURING: 13 growth stages; Has 1807 Blast hits to 1807 proteins in 277 species: Archae - 0; Bacteria - 0; Metazoa - 736; Fungi - 347; Plants - 385; Viruses - 0; Other Euka…
AT5G14640	184.292	1.02303	1.89873e-11	AT5G14640.1 protein_coding shaggy-like kinase 13 shaggy-like kinase 13 (SK13); FUNCTIONS IN: protein serine/threonine kinase activity, protein kinase activity, ATP binding; INVOLVED IN: response to salt stress, hyperosmotic response; LOCATED IN: cytosol; EXPRESSED IN: 24 plant structures; EXPRESSED DURING: 13 growth stages; CONTAINS InterPro DOMAIN/s: Protein kinase, ATP binding site (InterPro:IP…
AT1G67870	184.293	1.5901	2.06029e-24	AT1G67870.1 protein_coding glycine-rich protein glycine-rich protein; Has 8710 Blast hits to 3981 proteins in 499 species: Archae - 16; Bacteria - 1349; Metazoa - 4702; Fungi - 419; Plants - 500; Viruses - 11; Other Eukaryotes - 1713 (source: NCBI BLink).
AT2G29650	186.486	2.44783	4.8307e-74	AT2G29650.1 protein_coding phosphate transporter 4;1 Encodes an inorganic phosphate transporter (PHT4;1) that is localized to the thylakoid membrane. phosphate transporter 4;1 (PHT4;1); CONTAINS InterPro DOMAIN/s: Major facilitator superfamily (InterPro:IPR020846), Major facilitator superfamily MFS-1 (InterPro:IPR011701), Major facilitator superfamily, general substrate transporter (InterPro:IPR0…
AT3G55430	187.335	1.49748	1.42793e-28	AT3G55430.1 protein_coding O-Glycosyl hydrolases family 17 protein O-Glycosyl hydrolases family 17 protein; FUNCTIONS IN: cation binding, hydrolase activity, hydrolyzing O-glycosyl compounds, catalytic activity; INVOLVED IN: carbohydrate metabolic process; LOCATED IN: cell wall; EXPRESSED IN: 24 plant structures; EXPRESSED DURING: 15 growth stages; CONTAINS InterPro DOMAIN/s: X8 (InterPro:IPR0129…
AT1G72180	189.173	1.05025	4.05628e-11	AT1G72180.1 protein_coding Leucine-rich receptor-like protein kinase family protein Leucine-rich receptor-like protein kinase family protein; FUNCTIONS IN: protein serine/threonine kinase activity, kinase activity, ATP binding; INVOLVED IN: transmembrane receptor protein tyrosine kinase signaling pathway, protein amino acid phosphorylation; LOCATED IN: cellular_component unknown; EXPRESSED IN: 22…
AT5G65470	190.014	1.37464	1.14242e-20	AT5G65470.1 protein_coding O-fucosyltransferase family protein O-fucosyltransferase family protein; CONTAINS InterPro DOMAIN/s: GDP-fucose protein O-fucosyltransferase (InterPro:IPR019378); BEST Arabidopsis thaliana protein match is: O-fucosyltransferase family protein (TAIR:AT4G24530.1); Has 30201 Blast hits to 17322 proteins in 780 species: Archae - 12; Bacteria - 1396; Metazoa - 17338; Fungi -…
AT2G37760	193.263	1.34568	1.29232e-18	AT2G37760.1 protein_coding NAD(P)-linked oxidoreductase superfamily protein NAD(P)-linked oxidoreductase superfamily protein; FUNCTIONS IN: oxidoreductase activity; INVOLVED IN: response to cadmium ion; EXPRESSED IN: 24 plant structures; EXPRESSED DURING: 15 growth stages; CONTAINS InterPro DOMAIN/s: Aldo/keto reductase (InterPro:IPR001395), Aldo/keto reductase subgroup (InterPro:IPR020471), Aldo…
AT4G36610	193.701	3.78782	5.702e-34	AT4G36610.1 protein_coding alpha/beta-Hydrolases superfamily protein alpha/beta-Hydrolases superfamily protein; FUNCTIONS IN: hydrolase activity; INVOLVED IN: biological_process unknown; LOCATED IN: endomembrane system; EXPRESSED IN: 18 plant structures; EXPRESSED DURING: 8 growth stages; CONTAINS InterPro DOMAIN/s: Alpha/beta hydrolase fold-1 (InterPro:IPR000073); BEST Arabidopsis thaliana prote…
AT3G24100	193.705	1.04052	9.57232e-14	AT3G24100.1 protein_coding Uncharacterised protein family SERF Uncharacterised protein family SERF; CONTAINS InterPro DOMAIN/s: Uncharacterised protein family SERF (InterPro:IPR007513); Has 256 Blast hits to 256 proteins in 71 species: Archae - 0; Bacteria - 0; Metazoa - 163; Fungi - 18; Plants - 70; Viruses - 0; Other Eukaryotes - 5 (source: NCBI BLink).
AT4G17280	194.82	1.15493	9.28321e-08	AT4G17280.1 protein_coding Auxin-responsive family protein Auxin-responsive family protein; CONTAINS InterPro DOMAIN/s: Cytochrome b561, eukaryote (InterPro:IPR004877), Uncharacterised conserved protein UCP037471 (InterPro:IPR017214), Protein of unknown function DUF568, DOMON-like (InterPro:IPR007613), DOMON related (InterPro:IPR005018), Cytochrome b561/ferric reductase transmembrane (InterPro:IP…
AT4G00050	197.67	1.38858	3.81727e-22	AT4G00050.1 protein_coding basic helix-loop-helix (bHLH) DNA-binding superfamily protein unfertilized embryo sac 10 (UNE10); FUNCTIONS IN: DNA binding, sequence-specific DNA binding transcription factor activity; INVOLVED IN: double fertilization forming a zygote and endosperm, regulation of transcription; LOCATED IN: nucleus; EXPRESSED IN: 20 plant structures; EXPRESSED DURING: 13 growth stages;…
AT5G57660	197.762	2.92223	3.69645e-89	AT5G57660.1 protein_coding CONSTANS-like 5 CONSTANS-like 5 (COL5); FUNCTIONS IN: sequence-specific DNA binding transcription factor activity, zinc ion binding; INVOLVED IN: regulation of transcription; LOCATED IN: intracellular; EXPRESSED IN: 23 plant structures; EXPRESSED DURING: 13 growth stages; CONTAINS InterPro DOMAIN/s: CCT domain (InterPro:IPR010402), Zinc finger, B-box (InterPro:IPR000315…
AT5G06530	197.846	3.12944	4.05308e-56	AT5G06530.1 protein_coding ABC-2 type transporter family protein ABC-2 type transporter family protein; FUNCTIONS IN: ATPase activity, coupled to transmembrane movement of substances; LOCATED IN: plasma membrane; EXPRESSED IN: 23 plant structures; EXPRESSED DURING: 13 growth stages; CONTAINS InterPro DOMAIN/s: ATPase, AAA+ type, core (InterPro:IPR003593), ABC transporter-like (InterPro:IPR003439)…
AT2G42750	198.019	1.99908	1.70506e-33	AT2G42750.1 protein_coding DNAJ heat shock N-terminal domain-containing protein DNAJ heat shock N-terminal domain-containing protein; FUNCTIONS IN: unfolded protein binding, heat shock protein binding; INVOLVED IN: protein folding; LOCATED IN: chloroplast; EXPRESSED IN: 22 plant structures; EXPRESSED DURING: 13 growth stages; CONTAINS InterPro DOMAIN/s: Molecular chaperone, heat shock protein, Hs…
AT3G11410	200.299	2.87256	2.4989e-65	AT3G11410.1 protein_coding protein phosphatase 2CA Encodes protein phosphatase 2C. Negative regulator of ABA signalling. Expressed in seeds during germination. mRNA up-regulated by drought and ABA. protein phosphatase 2CA (PP2CA); FUNCTIONS IN: protein binding, protein serine/threonine phosphatase activity, phosphoprotein phosphatase activity; INVOLVED IN: in 6 processes; LOCATED IN: protein seri…
AT2G01530	200.594	1.07693	5.09347e-05	AT2G01530.1 protein_coding MLP-like protein 329 MLP-like protein 329 (MLP329); FUNCTIONS IN: copper ion binding; INVOLVED IN: response to biotic stimulus, defense response; LOCATED IN: cellular_component unknown; EXPRESSED IN: hypocotyl, root; CONTAINS InterPro DOMAIN/s: Bet v I allergen (InterPro:IPR000916); BEST Arabidopsis thaliana protein match is: MLP-like protein 328 (TAIR:AT2G01520.1); Has…
AT2G23790	201.241	1.72792	1.34611e-40	AT2G23790.1 protein_coding Protein of unknown function (DUF607) Protein of unknown function (DUF607); CONTAINS InterPro DOMAIN/s: Protein of unknown function DUF607 (InterPro:IPR006769); BEST Arabidopsis thaliana protein match is: Protein of unknown function (DUF607) (TAIR:AT4G36820.1); Has 364 Blast hits to 364 proteins in 117 species: Archae - 0; Bacteria - 0; Metazoa - 147; Fungi - 45; Plants …
AT1G04350	201.457	1.14453	1.20816e-08	AT1G04350.1 protein_coding 2-oxoglutarate (2OG) and Fe(II)-dependent oxygenase superfamily protein encodes a protein whose sequence is similar to 2-oxoglutarate-dependent dioxygenase 2-oxoglutarate (2OG) and Fe(II)-dependent oxygenase superfamily protein; CONTAINS InterPro DOMAIN/s: Oxoglutarate/iron-dependent oxygenase (InterPro:IPR005123); BEST Arabidopsis thaliana protein match is: 2-oxoglutar…
AT1G32450	205.762	2.17704	1.3725e-23	AT1G32450.1 protein_coding nitrate transporter 1.5 Transmembrane nitrate transporter. Involved in xylem transport of nitrate from root to shoot. Induced in response to nitrate. Not involved in nitrate uptake. expressed in root pericycle cells. nitrate transporter 1.5 (NRT1.5); CONTAINS InterPro DOMAIN/s: Oligopeptide transporter (InterPro:IPR000109), Major facilitator superfamily, general substra…
AT1G67360	206.073	1.193	6.42071e-18	AT1G67360.1 protein_coding Rubber elongation factor protein (REF) Rubber elongation factor protein (REF); INVOLVED IN: biological_process unknown; LOCATED IN: vacuole; EXPRESSED IN: 24 plant structures; EXPRESSED DURING: 15 growth stages; CONTAINS InterPro DOMAIN/s: Rubber elongation factor (InterPro:IPR008802); BEST Arabidopsis thaliana protein match is: Rubber elongation factor protein (REF) (T…
AT1G72770	206.248	2.28788	2.2429e-60	AT1G72770.1 protein_coding homology to ABI1 mutant has ABA hypersensitive inhibition of seed germination; Protein Phosphatase 2C; regulates the activation of the Snf1-related kinase OST1 by abscisic acid. homology to ABI1 (HAB1); FUNCTIONS IN: protein serine/threonine phosphatase activity; INVOLVED IN: protein amino acid dephosphorylation; LOCATED IN: protein serine/threonine phosphatase complex;…
AT4G24130	206.735	2.46686	2.2688e-33	AT4G24130.1 protein_coding Protein of unknown function, DUF538 Protein of unknown function, DUF538; INVOLVED IN: biological_process unknown; LOCATED IN: nucleus; EXPRESSED IN: 21 plant structures; EXPRESSED DURING: 12 growth stages; CONTAINS InterPro DOMAIN/s: Protein of unknown function DUF538 (InterPro:IPR007493); BEST Arabidopsis thaliana protein match is: Protein of unknown function, DUF538 (…
AT1G13080	207.171	1.60196	7.61077e-17	AT1G13080.1 protein_coding cytochrome P450, family 71, subfamily B, polypeptide 2 cytochrome P450 monooxygenase "cytochrome P450, family 71, subfamily B, polypeptide 2" (CYP71B2); FUNCTIONS IN: electron carrier activity, monooxygenase activity, iron ion binding, oxygen binding, heme binding; INVOLVED IN: response to cyclopentenone, heat acclimation; EXPRESSED IN: 24 plant structures; EXPRESSED DU…
AT4G24960	207.405	1.98509	4.39725e-33	AT4G24960.1 protein_coding HVA22 homologue D Homologous to a eukaryote specific ABA- and stress-inducible gene first isolated from barley. Groups in one subfamily with ATHVA22E. Along with other members of the ATHVA22 family, it may be involved in regulation of autophagy during development. HVA22 homologue D (HVA22D); CONTAINS InterPro DOMAIN/s: TB2/DP1/HVA22 related protein (InterPro:IPR004345);…
AT4G26860	207.693	1.23085	2.01351e-15	AT4G26860.1 protein_coding Predicted pyridoxal phosphate-dependent enzyme, YBL036C type Predicted pyridoxal phosphate-dependent enzyme, YBL036C type; CONTAINS InterPro DOMAIN/s: Predicted pyridoxal phosphate-dependent enzyme, YBL036C type (InterPro:IPR011078), Alanine racemase, N-terminal (InterPro:IPR001608); BEST Arabidopsis thaliana protein match is: Predicted pyridoxal phosphate-dependent enz…
AT4G30470	208.267	1.14434	5.57115e-13	AT4G30470.1 protein_coding NAD(P)-binding Rossmann-fold superfamily protein NAD(P)-binding Rossmann-fold superfamily protein; FUNCTIONS IN: coenzyme binding, binding, cinnamoyl-CoA reductase activity, catalytic activity; INVOLVED IN: lignin biosynthetic process, cellular metabolic process, metabolic process; LOCATED IN: cellular_component unknown; EXPRESSED IN: 23 plant structures; EXPRESSED DURI…
AT5G43850	208.888	1.36304	8.53283e-25	AT5G43850.1 protein_coding RmlC-like cupins superfamily protein ARD4; FUNCTIONS IN: acireductone dioxygenase [iron(II)-requiring] activity, metal ion binding; INVOLVED IN: L-methionine salvage from methylthioadenosine, oxidation reduction; LOCATED IN: cellular_component unknown; EXPRESSED IN: 22 plant structures; EXPRESSED DURING: 13 growth stages; CONTAINS InterPro DOMAIN/s: Acireductone dioxyge…
AT5G24380	209.979	2.80357	3.11493e-64	AT5G24380.1 protein_coding YELLOW STRIPE like 2 closest Arabidopsis homolog of Zea maize metal-phytosiderophore/metal-nicotianamine transporter ZmYS1 YELLOW STRIPE like 2 (YSL2); FUNCTIONS IN: oligopeptide transporter activity; INVOLVED IN: oligopeptide transport, response to zinc ion, response to iron ion; LOCATED IN: plasma membrane; EXPRESSED IN: 14 plant structures; EXPRESSED DURING: LP.04 fo…
AT5G55050	210.244	1.21669	1.0422e-05	AT5G55050.1 protein_coding GDSL-like Lipase/Acylhydrolase superfamily protein GDSL-like Lipase/Acylhydrolase superfamily protein; FUNCTIONS IN: hydrolase activity, acting on ester bonds, lipase activity, carboxylesterase activity; INVOLVED IN: lipid metabolic process; LOCATED IN: endomembrane system; EXPRESSED IN: 17 plant structures; EXPRESSED DURING: 10 growth stages; CONTAINS InterPro DOMAIN/s…
AT5G01820	210.64	1.87684	4.61934e-27	AT5G01820.1 protein_coding serine/threonine protein kinase 1 Encodes a CBL-interacting serine/threonine protein kinase. serine/threonine protein kinase 1 (SR1); FUNCTIONS IN: protein serine/threonine kinase activity, protein kinase activity, kinase activity, ATP binding; INVOLVED IN: signal transduction, protein amino acid phosphorylation; LOCATED IN: vacuole; EXPRESSED IN: 23 plant structures; E…
AT3G02170	211.607	1.08804	2.03293e-15	AT3G02170.1 protein_coding longifolia2 Encodes LONGIFOLIA2 (LNG2). Regulates leaf morphology by promoting cell expansion in the leaf-length direction. The LNG2 homologue LNG1 (At5g15580) has similar function. LONGIFOLIA2 (LNG2); BEST Arabidopsis thaliana protein match is: longifolia1 (TAIR:AT5G15580.1); Has 1276 Blast hits to 643 proteins in 119 species: Archae - 0; Bacteria - 21; Metazoa - 420; …
AT4G13010	212.371	1.27945	9.06912e-22	AT4G13010.1 protein_coding Oxidoreductase, zinc-binding dehydrogenase family protein Oxidoreductase, zinc-binding dehydrogenase family protein; FUNCTIONS IN: oxidoreductase activity, zinc ion binding; INVOLVED IN: oxidation reduction; LOCATED IN: chloroplast thylakoid membrane, chloroplast, plasma membrane, vacuole; EXPRESSED IN: 25 plant structures; EXPRESSED DURING: 15 growth stages; CONTAINS I…
AT5G02840	213.889	1.07773	4.8604e-14	AT5G02840.1 protein_coding LHY/CCA1-like 1 CCA1 and LHY colocalize in the nucleus and form heterodimers in vivo. CCA1 and LHY function synergistically in regulating circadian rhythms of Arabidopsis. LHY/CCA1-like 1 (LCL1); CONTAINS InterPro DOMAIN/s: SANT, DNA-binding (InterPro:IPR001005), Homeodomain-like (InterPro:IPR009057), Myb, DNA-binding (InterPro:IPR014778), HTH transcriptional regulator,…
AT1G67750	214.222	2.00597	1.16346e-27	AT1G67750.1 protein_coding Pectate lyase family protein Pectate lyase family protein; FUNCTIONS IN: pectate lyase activity; INVOLVED IN: biological_process unknown; LOCATED IN: endomembrane system; EXPRESSED IN: 21 plant structures; EXPRESSED DURING: 13 growth stages; CONTAINS InterPro DOMAIN/s: Pectin lyase fold/virulence factor (InterPro:IPR011050), AmbAllergen (InterPro:IPR018082), Pectate lya…
AT1G61890	215.638	1.27387	2.64521e-18	AT1G61890.1 protein_coding MATE efflux family protein MATE efflux family protein; FUNCTIONS IN: antiporter activity, drug transmembrane transporter activity, transporter activity; INVOLVED IN: response to karrikin; LOCATED IN: membrane; EXPRESSED IN: 22 plant structures; EXPRESSED DURING: 13 growth stages; CONTAINS InterPro DOMAIN/s: Multi antimicrobial extrusion protein MatE (InterPro:IPR002528)…
AT4G18700	217.496	1.49596	1.06708e-21	AT4G18700.1 protein_coding CBL-interacting protein kinase 12 Encodes CBL-interacting protein kinase 12 (CIPK12). CBL-interacting protein kinase 12 (CIPK12); FUNCTIONS IN: protein serine/threonine kinase activity, protein kinase activity, kinase activity, ATP binding; INVOLVED IN: signal transduction, protein amino acid phosphorylation; EXPRESSED IN: 24 plant structures; EXPRESSED DURING: 15 growt…
AT2G48130	217.825	1.55978	5.20787e-15	AT2G48130.1 protein_coding Bifunctional inhibitor/lipid-transfer protein/seed storage 2S albumin superfamily protein Bifunctional inhibitor/lipid-transfer protein/seed storage 2S albumin superfamily protein; FUNCTIONS IN: lipid binding; INVOLVED IN: lipid transport; LOCATED IN: anchored to membrane; EXPRESSED IN: hypocotyl, root, flower; EXPRESSED DURING: petal differentiation and expansion stage…
AT4G36210	219.291	1.17301	4.21448e-19	AT4G36210.1 protein_coding Protein of unknown function (DUF726) Protein of unknown function (DUF726); CONTAINS InterPro DOMAIN/s: Protein of unknown function DUF726 (InterPro:IPR007941); BEST Arabidopsis thaliana protein match is: Protein of unknown function (DUF726) (TAIR:AT2G18100.1); Has 675 Blast hits to 638 proteins in 219 species: Archae - 12; Bacteria - 101; Metazoa - 133; Fungi - 230; Pla…
AT5G47550	221.556	2.37432	1.79533e-39	AT5G47550.1 protein_coding Cystatin/monellin superfamily protein Cystatin/monellin superfamily protein; FUNCTIONS IN: cysteine-type endopeptidase inhibitor activity; INVOLVED IN: biological_process unknown; LOCATED IN: cell wall; EXPRESSED IN: 24 plant structures; EXPRESSED DURING: 15 growth stages; CONTAINS InterPro DOMAIN/s: Proteinase inhibitor I25, cystatin (InterPro:IPR000010), Proteinase in…
AT4G30850	223.125	2.97682	9.81497e-44	AT4G30850.1 protein_coding heptahelical transmembrane protein2 heptahelical transmembrane protein homologous to human adiponectin receptors and progestin receptors heptahelical transmembrane protein2 (HHP2); FUNCTIONS IN: receptor activity; INVOLVED IN: response to hormone stimulus, response to sucrose stimulus; LOCATED IN: integral to membrane; EXPRESSED IN: 6 plant structures; EXPRESSED DURING:…
AT3G02380	223.188	4.13802	3.62129e-153	AT3G02380.1 protein_coding CONSTANS-like 2 homologous to the flowering-time gene CONSTANS (CO) encoding zinc-finger proteins CONSTANS-like 2 (COL2); FUNCTIONS IN: sequence-specific DNA binding transcription factor activity, zinc ion binding; INVOLVED IN: regulation of flower development; LOCATED IN: intracellular; EXPRESSED IN: 20 plant structures; EXPRESSED DURING: 13 growth stages; CONTAINS Int…
AT1G75280	226.918	1.2262	1.75886e-12	AT1G75280.1 protein_coding NmrA-like negative transcriptional regulator family protein isoflavone reductase, putative, identical to SP:P52577 Isoflavone reductase homolog P3 (EC 1.3.1.-) {Arabidopsis thaliana}; contains Pfam profile PF02716: isoflavone reductase. Involved in response to oxidative stress. NmrA-like negative transcriptional regulator family protein; FUNCTIONS IN: binding, catalytic…
AT5G13640	227.901	1.08063	2.61089e-15	AT5G13640.1 protein_coding phospholipid:diacylglycerol acyltransferase arabidopsis phospholipid:diacylglycerol acyltransferase (PDAT) phospholipid:diacylglycerol acyltransferase (PDAT); FUNCTIONS IN: phosphatidylcholine-sterol O-acyltransferase activity, phospholipid:diacylglycerol acyltransferase activity; INVOLVED IN: lipid metabolic process; LOCATED IN: endoplasmic reticulum, vacuole; EXPRESSE…
AT4G14090	229.676	1.50055	1.62962e-19	AT4G14090.1 protein_coding UDP-Glycosyltransferase superfamily protein The At4g14090 encodes a anthocyanidin 5-O-glucosyltransferase specifically glucosylating the 5-position of the flavonoid A-ring. UDP-Glycosyltransferase superfamily protein; FUNCTIONS IN: UDP-glycosyltransferase activity, UDP-glucosyltransferase activity, anthocyanin 5-O-glucosyltransferase activity; INVOLVED IN: metabolic pro…
AT4G16990	236.14	1.09045	1.46642e-07	AT4G16990.1 protein_coding disease resistance protein (TIR-NBS class), putative RESISTANCE TO LEPTOSPHAERIA MACULANS 3 (RLM3); FUNCTIONS IN: transmembrane receptor activity, ATP binding; INVOLVED IN: defense response to fungus, incompatible interaction, regulation of defense response by callose deposition, defense response; LOCATED IN: intrinsic to membrane; EXPRESSED IN: 20 plant structures; EXP…
AT4G36980	237.767	1.01554	4.37857e-13	AT4G36980.1 protein_coding FUNCTIONS IN: molecular_function unknown; INVOLVED IN: biological_process unknown; EXPRESSED IN: 23 plant structures; EXPRESSED DURING: 13 growth stages; CONTAINS InterPro DOMAIN/s: Splicing factor, suppressor of white apricot (InterPro:IPR019147); Has 7672 Blast hits to 5479 proteins in 321 species: Archae - 0; Bacteria - 89; Metazoa - 5155; Fungi - 712; Plants - 341; …
AT3G13040	238.633	1.18051	1.64569e-17	AT3G13040.1 protein_coding myb-like HTH transcriptional regulator family protein myb-like HTH transcriptional regulator family protein; CONTAINS InterPro DOMAIN/s: Homeodomain-like (InterPro:IPR009057), Myb, DNA-binding (InterPro:IPR014778), HTH transcriptional regulator, Myb-type, DNA-binding (InterPro:IPR017930), Myb-like DNA-binding domain, SHAQKYF class (InterPro:IPR006447), Homeodomain-relat…
AT1G70850	239.567	1.08232	0.00821811	AT1G70850.1 protein_coding MLP-like protein 34 MLP-like protein 34 (MLP34); FUNCTIONS IN: molecular_function unknown; INVOLVED IN: response to biotic stimulus, defense response; LOCATED IN: cellular_component unknown; EXPRESSED IN: 6 plant structures; EXPRESSED DURING: 4 anthesis, petal differentiation and expansion stage; CONTAINS InterPro DOMAIN/s: Bet v I allergen (InterPro:IPR000916); BEST Ar…
AT4G34250	239.897	1.26303	4.60744e-15	AT4G34250.1 protein_coding 3-ketoacyl-CoA synthase 16 Encodes KCS16, a member of the 3-ketoacyl-CoA synthase family involved in the biosynthesis of VLCFA (very long chain fatty acids). 3-ketoacyl-CoA synthase 16 (KCS16); FUNCTIONS IN: transferase activity, transferring acyl groups other than amino-acyl groups, catalytic activity, acyltransferase activity; INVOLVED IN: fatty acid elongation, respo…
AT1G25560	240.67	1.20121	1.5436e-14	AT1G25560.1 protein_coding AP2/B3 transcription factor family protein Encodes a member of the RAV transcription factor family that contains AP2 and B3 binding domains. Involved in the regulation of flowering under long days. Loss of function results in early flowering. Overexpression causes late flowering and repression of expression of FT. Novel transcriptional regulator involved in ethylene sig…
AT5G61670	240.72	1.43703	5.98974e-23	AT5G61670.1 protein_coding Encodes a close homolog of the Cauliflower OR (Orange) protein. The function of OR is to induce the differentiation of proplastids or other noncolored plastids into chromoplasts for carotenoid accumulation. Both proteins contain a Cysteine-rich zinc finger domain that is highly specific to DnaJ-like molecular chaperons. BEST Arabidopsis thaliana protein match is: chaper…
AT1G69870	242.683	1.07949	2.0473e-09	AT1G69870.1 protein_coding nitrate transporter 1.7 Encodes a low affinity nitrate transporter NRT1.7. Expressed in phloem. Responsible for source-to-sink remobilization of nitrate. nitrate transporter 1.7 (NRT1.7); FUNCTIONS IN: low affinity nitrate transmembrane transporter activity, transporter activity; INVOLVED IN: oligopeptide transport, response to salt stress, nitrate transport, low affini…
AT2G32540	244.913	1.19226	2.696e-12	AT2G32540.1 protein_coding cellulose synthase-like B4 encodes a gene similar to cellulose synthase cellulose synthase-like B4 (CSLB04); FUNCTIONS IN: cellulose synthase activity, transferase activity, transferring glycosyl groups, transferase activity; INVOLVED IN: cellulose biosynthetic process, polysaccharide biosynthetic process; LOCATED IN: membrane; CONTAINS InterPro DOMAIN/s: Cellulose synt…
AT1G80240	246.923	1.29393	2.14228e-06	AT1G80240.1 protein_coding Protein of unknown function, DUF642 Protein of unknown function, DUF642; CONTAINS InterPro DOMAIN/s: Protein of unknown function DUF642 (InterPro:IPR006946); BEST Arabidopsis thaliana protein match is: Protein of unknown function, DUF642 (TAIR:AT5G25460.1); Has 387 Blast hits to 327 proteins in 22 species: Archae - 0; Bacteria - 6; Metazoa - 0; Fungi - 0; Plants - 381; …
AT2G22330	247.444	1.08974	1.41095e-10	AT2G22330.1 protein_coding cytochrome P450, family 79, subfamily B, polypeptide 3 Encodes a cytochrome P450. Involved in tryptophan metabolism. Converts Trp to indole-3-acetaldoxime (IAOx), a precursor to IAA and indole glucosinolates. "cytochrome P450, family 79, subfamily B, polypeptide 3" (CYP79B3); FUNCTIONS IN: electron carrier activity, monooxygenase activity, iron ion binding, oxygen bindi…
AT4G15910	247.494	1.2345	1.28936e-05	AT4G15910.1 protein_coding drought-induced 21 encodes a gene whose transcript level in root and leaves increases to progressive drought stress. The transcript level is also affected by changes of endogenous or exogenous abscisic acid level. It appears to be a member of plant-specific gene family that includes late embryo-abundant and zinc- IAA-induced proteins in other plants. drought-induced 21 …
AT4G30140	248.595	2.43104	1.09151e-09	AT4G30140.1 protein_coding GDSL-like Lipase/Acylhydrolase superfamily protein Member of the GDSL lipase/esterase family of proteins that functions as cutinase. Expressed in pollen and at the zone of lateral root emergence. CUTICLE DESTRUCTING FACTOR 1 (CDEF1); FUNCTIONS IN: cutinase activity, carboxylesterase activity; INVOLVED IN: lipid metabolic process; LOCATED IN: extracellular space; EXPRESS…
AT3G56360	249.343	1.05657	2.18068e-10	AT3G56360.1 protein_coding unknown protein; FUNCTIONS IN: molecular_function unknown; INVOLVED IN: biological_process unknown; LOCATED IN: chloroplast; EXPRESSED IN: 24 plant structures; EXPRESSED DURING: 15 growth stages; BEST Arabidopsis thaliana protein match is: unknown protein (TAIR:AT5G05250.1); Has 45 Blast hits to 45 proteins in 13 species: Archae - 0; Bacteria - 0; Metazoa - 0; Fungi - 0…
AT1G64500	250.573	1.22744	6.05952e-15	AT1G64500.1 protein_coding Glutaredoxin family protein Glutaredoxin family protein; FUNCTIONS IN: electron carrier activity, protein disulfide oxidoreductase activity; INVOLVED IN: N-terminal protein myristoylation, cell redox homeostasis; LOCATED IN: cellular_component unknown; EXPRESSED IN: 22 plant structures; EXPRESSED DURING: 13 growth stages; CONTAINS InterPro DOMAIN/s: Thioredoxin fold (In…
AT3G21250	253.478	1.01123	5.78016e-14	AT3G21250.1 protein_coding multidrug resistance-associated protein 6 member of MRP subfamily multidrug resistance-associated protein 6 (MRP6); FUNCTIONS IN: ATPase activity, coupled to transmembrane movement of substances; INVOLVED IN: response to cyclopentenone; LOCATED IN: vacuolar membrane, plasma membrane, plant-type vacuole; EXPRESSED IN: 24 plant structures; EXPRESSED DURING: 13 growth stag…
AT2G45970	253.764	1.1342	1.58163e-15	AT2G45970.1 protein_coding cytochrome P450, family 86, subfamily A, polypeptide 8 Encodes a member of the CYP86A subfamily of cytochrome p450 genes. Expressed at moderate levels in flowers, leaves, roots and stems. "cytochrome P450, family 86, subfamily A, polypeptide 8" (CYP86A8); FUNCTIONS IN: alkane 1-monooxygenase activity, oxygen binding; INVOLVED IN: fatty acid metabolic process; LOCATED IN…
AT2G04039	260.634	1.24088	1.90123e-14	AT2G04039.1 protein_coding unknown protein; FUNCTIONS IN: molecular_function unknown; LOCATED IN: chloroplast; EXPRESSED IN: 21 plant structures; EXPRESSED DURING: 13 growth stages; CONTAINS InterPro DOMAIN/s: Protein of unknown function DUF2996 (InterPro:IPR021374); Has 159 Blast hits to 159 proteins in 52 species: Archae - 0; Bacteria - 76; Metazoa - 0; Fungi - 0; Plants - 38; Viruses - 0; Othe…
AT2G19970	262.14	4.45391	1.20271e-34	AT2G19970.1 protein_coding CAP (Cysteine-rich secretory proteins, Antigen 5, and Pathogenesis-related 1 protein) superfamily protein CAP (Cysteine-rich secretory proteins, Antigen 5, and Pathogenesis-related 1 protein) superfamily protein; FUNCTIONS IN: molecular_function unknown; INVOLVED IN: biological_process unknown; LOCATED IN: extracellular region; EXPRESSED IN: hypocotyl, root, flower; EXP…
AT4G35300	263.637	1.51309	1.45209e-27	AT4G35300.1 protein_coding tonoplast monosaccharide transporter2 tonoplast monosaccharide transporter2 (TMT2); FUNCTIONS IN: carbohydrate transmembrane transporter activity, sugar:hydrogen symporter activity, nucleoside transmembrane transporter activity; INVOLVED IN: response to fructose stimulus, response to salt stress, response to sucrose stimulus, response to glucose stimulus; LOCATED IN: pl…
AT1G58360	267.275	1.60687	2.07457e-33	AT1G58360.1 protein_coding amino acid permease 1 Encodes AAP1 (amino acid permease 1), a neutral amino acid transporter expressed in seeds. Functions in amino acid uptake into embryos. amino acid permease 1 (AAP1); FUNCTIONS IN: neutral amino acid transmembrane transporter activity, amino acid transmembrane transporter activity; INVOLVED IN: neutral amino acid transport, amino acid import, respon…
AT1G32900	267.822	4.16543	7.73689e-102	AT1G32900.1 protein_coding UDP-Glycosyltransferase superfamily protein UDP-Glycosyltransferase superfamily protein; FUNCTIONS IN: protein binding, transferase activity, transferring glycosyl groups; INVOLVED IN: biosynthetic process, glucan biosynthetic process; LOCATED IN: chloroplast; EXPRESSED IN: 21 plant structures; EXPRESSED DURING: 13 growth stages; CONTAINS InterPro DOMAIN/s: Glycogen/sta…
AT2G47780	272.226	1.17646	0.00714731	AT2G47780.1 protein_coding Rubber elongation factor protein (REF) Rubber elongation factor protein (REF); CONTAINS InterPro DOMAIN/s: Rubber elongation factor (InterPro:IPR008802); BEST Arabidopsis thaliana protein match is: Rubber elongation factor protein (REF) (TAIR:AT3G05500.1); Has 126 Blast hits to 126 proteins in 21 species: Archae - 0; Bacteria - 0; Metazoa - 0; Fungi - 0; Plants - 126; V…
AT4G14440	273.772	1.30884	1.36762e-16	AT4G14440.1 protein_coding 3-hydroxyacyl-CoA dehydratase 1 encodes a cytosolic delta3, delta2-enoyl CoA isomerase, involved in unsaturated fatty acid degradation 3-hydroxyacyl-CoA dehydratase 1 (HCD1); CONTAINS InterPro DOMAIN/s: Crotonase, core (InterPro:IPR001753); BEST Arabidopsis thaliana protein match is: indole-3-butyric acid response 10 (TAIR:AT4G14430.1); Has 14429 Blast hits to 14428 pro…
AT1G78680	277.693	1.06512	8.90648e-10	AT1G78680.1 protein_coding gamma-glutamyl hydrolase 2 The Arabidopsis protein AtGGH2 is a gamma-glutamyl hydrolase acting specifically on monoglutamates. The enzyme is involved in the tetrahydrofolate metabolism and located to the vacuole. gamma-glutamyl hydrolase 2 (GGH2); FUNCTIONS IN: omega peptidase activity; INVOLVED IN: tetrahydrofolylpolyglutamate metabolic process; LOCATED IN: vacuole; EX…
AT5G14060	278.498	1.06876	2.42209e-14	AT5G14060.1 protein_coding Aspartate kinase family protein lysine-sensitive aspartate kinase CARAB-AK-LYS; FUNCTIONS IN: amino acid binding, aspartate kinase activity; INVOLVED IN: aspartate family amino acid biosynthetic process; CONTAINS InterPro DOMAIN/s: Aspartate kinase, conserved site (InterPro:IPR018042), Aspartate/glutamate/uridylate kinase (InterPro:IPR001048), Amino acid-binding ACT (In…
AT3G23640	280.456	1.07579	1.32249e-15	AT3G23640.1 protein_coding heteroglycan glucosidase 1 heteroglycan glucosidase 1 (HGL1); FUNCTIONS IN: hydrolase activity, hydrolyzing O-glycosyl compounds; INVOLVED IN: carbohydrate metabolic process; LOCATED IN: chloroplast; EXPRESSED IN: 22 plant structures; EXPRESSED DURING: 13 growth stages; CONTAINS InterPro DOMAIN/s: Glycoside hydrolase, family 31 (InterPro:IPR000322), Glycoside hydrolase,…
AT2G22510	280.658	6.48409	1.93758e-73	AT2G22510.1 protein_coding hydroxyproline-rich glycoprotein family protein hydroxyproline-rich glycoprotein family protein; FUNCTIONS IN: molecular_function unknown; INVOLVED IN: biological_process unknown; LOCATED IN: endomembrane system; EXPRESSED IN: shoot apex, hypocotyl, root, leaf; BEST Arabidopsis thaliana protein match is: hydroxyproline-rich glycoprotein family protein (TAIR:AT4G38080.1)…
AT5G16400	281.896	1.14107	5.23614e-12	AT5G16400.1 protein_coding thioredoxin F2 Encodes an f-type thioredoxin (Trx-f2) localized in chloroplast stroma. thioredoxin F2 (TRXF2); FUNCTIONS IN: enzyme activator activity; INVOLVED IN: positive regulation of catalytic activity; LOCATED IN: chloroplast stroma, chloroplast; EXPRESSED IN: 21 plant structures; EXPRESSED DURING: 13 growth stages; CONTAINS InterPro DOMAIN/s: Thioredoxin fold (In…
AT5G25560	282.197	1.42834	4.52724e-20	AT5G25560.1 protein_coding CHY-type/CTCHY-type/RING-type Zinc finger protein CHY-type/CTCHY-type/RING-type Zinc finger protein; FUNCTIONS IN: zinc ion binding; EXPRESSED IN: 24 plant structures; EXPRESSED DURING: 15 growth stages; CONTAINS InterPro DOMAIN/s: Zinc finger, CTCHY-type (InterPro:IPR017921), Zinc finger, CHY-type (InterPro:IPR008913), Zinc finger, RING-type (InterPro:IPR001841), Zinc …
AT5G11110	282.988	2.60621	4.32764e-39	AT5G11110.1 protein_coding sucrose phosphate synthase 2F Encodes a protein with putative sucrose-phosphate synthase activity.Involved in pollen exine formation. sucrose phosphate synthase 2F (SPS2F); FUNCTIONS IN: sucrose-phosphate synthase activity; INVOLVED IN: biosynthetic process, sucrose metabolic process; LOCATED IN: plasma membrane; EXPRESSED IN: 25 plant structures; EXPRESSED DURING: 15 g…
AT1G30760	284.129	2.35791	2.28156e-23	AT1G30760.1 protein_coding FAD-binding Berberine family protein FAD-binding Berberine family protein; FUNCTIONS IN: electron carrier activity, oxidoreductase activity, FAD binding, catalytic activity; LOCATED IN: endomembrane system; EXPRESSED IN: inflorescence meristem, root, flower, pedicel; EXPRESSED DURING: 4 anthesis, petal differentiation and expansion stage; CONTAINS InterPro DOMAIN/s: FAD…
AT1G01610	286.325	1.18763	1.63205e-11	AT1G01610.1 protein_coding glycerol-3-phosphate acyltransferase 4 Encodes a protein with glycerol-3-phosphate acyltransferase activity. Involved in cutin assembly. Is functional redundant of GPAT8. glycerol-3-phosphate acyltransferase 4 (GPAT4); FUNCTIONS IN: 1-acylglycerol-3-phosphate O-acyltransferase activity, acyltransferase activity; INVOLVED IN: metabolic process, cutin biosynthetic process…
AT5G24810	288.852	1.44731	1.33727e-26	AT5G24810.1 protein_coding ABC1 family protein ABC1 family protein; LOCATED IN: endoplasmic reticulum, plasma membrane; EXPRESSED IN: 25 plant structures; EXPRESSED DURING: 15 growth stages; CONTAINS InterPro DOMAIN/s: ABC-1 (InterPro:IPR004147), Beta-lactamase-type transpeptidase fold (InterPro:IPR012338), Beta-lactamase-related (InterPro:IPR001466), Protein kinase-like domain (InterPro:IPR01100…
AT2G41100	289.827	1.23254	1.51665e-15	AT2G41100.1 protein_coding Calcium-binding EF hand family protein encodes a calmodulin-like protein, with six potential calcium binding domains. Calcium binding shown by Ca(2+)-specific shift in electrophoretic mobility. Expression induced by touch and darkness. Expression may also be developmentally controlled. Expression in growing regions of roots, vascular tissue, root/shoot junctions, tricho…
AT1G68840	290.967	1.37699	8.0297e-14	AT1G68840.1 protein_coding related to ABI3/VP1 2 Rav2 is part of a complex that has been named `regulator of the (H+)-ATPase of the vacuolar and endosomal membranes' (RAVE) related to ABI3/VP1 2 (RAV2); FUNCTIONS IN: transcription repressor activity, DNA binding, sequence-specific DNA binding transcription factor activity; INVOLVED IN: regulation of transcription, DNA-dependent; LOCATED IN: chlor…
AT3G07700	292.932	1.29945	3.54079e-13	AT3G07700.1 protein_coding Protein kinase superfamily protein Protein kinase superfamily protein; LOCATED IN: chloroplast; EXPRESSED IN: 21 plant structures; EXPRESSED DURING: 12 growth stages; CONTAINS InterPro DOMAIN/s: ABC-1 (InterPro:IPR004147), Protein kinase-like domain (InterPro:IPR011009); BEST Arabidopsis thaliana protein match is: ABC2 homolog 13 (TAIR:AT5G64940.2); Has 10121 Blast hits…
AT5G55180	292.979	1.48036	3.10197e-16	AT5G55180.1 protein_coding O-Glycosyl hydrolases family 17 protein O-Glycosyl hydrolases family 17 protein; FUNCTIONS IN: cation binding, hydrolase activity, hydrolyzing O-glycosyl compounds, catalytic activity; INVOLVED IN: carbohydrate metabolic process; LOCATED IN: endomembrane system; EXPRESSED IN: 18 plant structures; EXPRESSED DURING: 11 growth stages; CONTAINS InterPro DOMAIN/s: X8 (InterP…
AT4G11570	293.741	1.61477	6.44703e-19	AT4G11570.1 protein_coding Haloacid dehalogenase-like hydrolase (HAD) superfamily protein Haloacid dehalogenase-like hydrolase (HAD) superfamily protein; FUNCTIONS IN: hydrolase activity, catalytic activity; INVOLVED IN: metabolic process; LOCATED IN: cellular_component unknown; EXPRESSED IN: 24 plant structures; EXPRESSED DURING: 15 growth stages; CONTAINS InterPro DOMAIN/s: Haloacid dehalogenas…
AT3G12580	293.817	1.68288	3.77372e-32	AT3G12580.1 protein_coding heat shock protein 70 heat shock protein 70 (HSP70); FUNCTIONS IN: ATP binding; INVOLVED IN: in 9 processes; LOCATED IN: cytosol, mitochondrion, cell wall, plasma membrane; EXPRESSED IN: 23 plant structures; EXPRESSED DURING: 11 growth stages; CONTAINS InterPro DOMAIN/s: Heat shock protein 70, conserved site (InterPro:IPR018181), Heat shock protein Hsp70 (InterPro:IPR00…
AT5G62670	296.851	1.00243	1.50579e-11	AT5G62670.1 protein_coding H(+)-ATPase 11 H(+)-ATPase 11 (HA11); FUNCTIONS IN: ATPase activity; INVOLVED IN: cation transport, metabolic process, ATP biosynthetic process; LOCATED IN: plasma membrane, membrane; EXPRESSED IN: 26 plant structures; EXPRESSED DURING: 14 growth stages; CONTAINS InterPro DOMAIN/s: ATPase, P-type, ATPase-associated domain (InterPro:IPR008250), ATPase, P-type cation-tran…
AT5G47560	300.93	1.90144	1.60117e-26	AT5G47560.1 protein_coding tonoplast dicarboxylate transporter Encodes a tonoplast malate/fumarate transporter. tonoplast dicarboxylate transporter (TDT); CONTAINS InterPro DOMAIN/s: Sodium/sulphate symporter (InterPro:IPR001898); Has 1807 Blast hits to 1807 proteins in 277 species: Archae - 0; Bacteria - 0; Metazoa - 736; Fungi - 347; Plants - 385; Viruses - 0; Other Eukaryotes - 339 (source: NC…
AT1G18060	303.308	1.20368	3.3624e-14	AT1G18060.1 protein_coding unknown protein; INVOLVED IN: biological_process unknown; LOCATED IN: chloroplast; EXPRESSED IN: 22 plant structures; EXPRESSED DURING: 13 growth stages; Has 74 Blast hits to 74 proteins in 29 species: Archae - 0; Bacteria - 19; Metazoa - 0; Fungi - 0; Plants - 49; Viruses - 0; Other Eukaryotes - 6 (source: NCBI BLink).
AT1G07010	303.87	1.09717	5.52523e-13	AT1G07010.1 protein_coding Calcineurin-like metallo-phosphoesterase superfamily protein Calcineurin-like metallo-phosphoesterase superfamily protein; FUNCTIONS IN: hydrolase activity, protein serine/threonine phosphatase activity; INVOLVED IN: biological_process unknown; LOCATED IN: peroxisome; EXPRESSED IN: 21 plant structures; EXPRESSED DURING: 13 growth stages; CONTAINS InterPro DOMAIN/s: Meta…
AT5G44190	307.473	1.08471	3.26747e-14	AT5G44190.1 protein_coding GOLDEN2-like 2 Encodes GLK2, Golden2-like 2, one of a pair of partially redundant nuclear transcription factors that regulate chloroplast development in a cell-autonomous manner. GLK1, Golden2-like 1, is encoded by At2g20570. GLK1 and GLK2 regulate the expression of the photosynthetic apparatus. GOLDEN2-like 2 (GLK2); CONTAINS InterPro DOMAIN/s: Homeodomain-like (InterP…
AT2G29290	310.942	1.03428	1.08967e-08	AT2G29290.1 protein_coding NAD(P)-binding Rossmann-fold superfamily protein NAD(P)-binding Rossmann-fold superfamily protein; FUNCTIONS IN: oxidoreductase activity, binding, catalytic activity; INVOLVED IN: oxidation reduction, metabolic process; EXPRESSED IN: 16 plant structures; EXPRESSED DURING: 11 growth stages; CONTAINS InterPro DOMAIN/s: Short-chain dehydrogenase/reductase, conserved site (…
AT2G41540	312.773	1.24597	8.59216e-13	AT2G41540.1 protein_coding 6-phosphogluconate dehydrogenase family protein Encodes a protein with NAD-dependent glycerol-3-phosphate (G3P) dehydrogenase which was shown to complement an Escherichia coli strain: BB20-14, auxotrophic for glycerol/G3P due to a loss-of-function mutation in the gpsA gene. GPDHC1; CONTAINS InterPro DOMAIN/s: 6-phosphogluconate dehydrogenase, C-terminal-like (InterPro:I…
AT2G04350	315.464	1.82674	1.13539e-26	AT2G04350.1 protein_coding AMP-dependent synthetase and ligase family protein long-chain acyl-CoA synthetase 8 (LACS8); FUNCTIONS IN: long-chain fatty acid-CoA ligase activity, catalytic activity; INVOLVED IN: fatty acid biosynthetic process, metabolic process; LOCATED IN: endoplasmic reticulum; EXPRESSED IN: 23 plant structures; EXPRESSED DURING: 13 growth stages; CONTAINS InterPro DOMAIN/s: AMP…
AT1G68830	321.287	1.36375	2.90777e-15	AT1G68830.1 protein_coding STT7 homolog STN7 STN7 protein kinase; required for state transitions, phosphorylation of the major antenna complex (LHCII) between PSII and PSI, and light adaptation STT7 homolog STN7 (STN7); FUNCTIONS IN: protein kinase activity, kinase activity; INVOLVED IN: regulation of photosynthesis, light reaction, circadian rhythm; LOCATED IN: chloroplast; EXPRESSED IN: 25 plan…
AT4G39800	321.33	1.11225	2.03293e-15	AT4G39800.1 protein_coding myo-inositol-1-phosphate synthase 1 ** Referred to as MIPS2 in Mitsuhashi et al 2008. myo-inositol-1-phosphate synthase isoform 1.Expressed in leaf, root and silique. Immunolocalization experiments with an antibody recognizing MIPS1, MIPS2, and MIPS3 showed endosperm localization. myo-inositol-1-phosphate synthase 1 (MIPS1); CONTAINS InterPro DOMAIN/s: Myo-inositol-1-ph…
AT4G08850	322.592	1.71859	1.82057e-17	AT4G08850.1 protein_coding Leucine-rich repeat receptor-like protein kinase family protein Leucine-rich repeat receptor-like protein kinase family protein; FUNCTIONS IN: kinase activity; INVOLVED IN: protein amino acid phosphorylation; LOCATED IN: plasma membrane, membrane; EXPRESSED IN: 23 plant structures; EXPRESSED DURING: 13 growth stages; CONTAINS InterPro DOMAIN/s: Protein kinase, ATP bindi…
AT5G48485	322.944	1.78363	2.0772e-21	AT5G48485.1 protein_coding Bifunctional inhibitor/lipid-transfer protein/seed storage 2S albumin superfamily protein encodes a putative apoplastic lipid transfer protein that is involved in systemic acquired resistance. Mutants in this gene exhibit wild-type local resistance to avirulent and virulent Pseudomonas syringae, but pathogenesis-related gene expression is abolished in uninoculated dista…
AT5G01810	324.568	1.3191	1.76656e-16	AT5G01810.1 protein_coding CBL-interacting protein kinase 15 Encodes a CBL-interacting serine/threonine protein kinase, also has similarities to SOS2 kinase. CBL-interacting protein kinase 15 (CIPK15); CONTAINS InterPro DOMAIN/s: Protein kinase, ATP binding site (InterPro:IPR017441), Serine/threonine-protein kinase domain (InterPro:IPR002290), NAF/FISL domain (InterPro:IPR018451), Serine/threonin…
AT3G07390	324.662	2.14125	2.33412e-36	AT3G07390.1 protein_coding auxin-responsive family protein isolated from differential screening of a cDNA library from auxin-treated root culture. sequence does not show homology to any known proteins and is predicted to be extracellular. Auxin-Induced in Root cultures 12 (AIR12); FUNCTIONS IN: extracellular matrix structural constituent; INVOLVED IN: response to auxin stimulus, lateral root morp…
AT5G13770	325.797	1.10763	2.9885e-09	AT5G13770.1 protein_coding Pentatricopeptide repeat (PPR-like) superfamily protein Pentatricopeptide repeat (PPR-like) superfamily protein; FUNCTIONS IN: molecular_function unknown; INVOLVED IN: biological_process unknown; LOCATED IN: chloroplast; EXPRESSED IN: 22 plant structures; EXPRESSED DURING: 15 growth stages; CONTAINS InterPro DOMAIN/s: Pentatricopeptide repeat (InterPro:IPR002885); BEST …
AT5G58870	326.518	1.15308	4.96522e-14	AT5G58870.1 protein_coding FTSH protease 9 encodes an FtsH protease that is localized to the chloroplast FTSH protease 9 (ftsh9); FUNCTIONS IN: metallopeptidase activity, ATP-dependent peptidase activity, ATPase activity; INVOLVED IN: proteolysis, protein catabolic process; LOCATED IN: chloroplast; EXPRESSED IN: 24 plant structures; EXPRESSED DURING: 13 growth stages; CONTAINS InterPro DOMAIN/s: …
AT2G26740	330.72	1.23481	1.97848e-16	AT2G26740.1 protein_coding soluble epoxide hydrolase Encodes a soluble epoxide hydrolase whose expression is induced by auxin and water stress. soluble epoxide hydrolase (SEH); CONTAINS InterPro DOMAIN/s: Epoxide hydrolase-like (InterPro:IPR000639), Alpha/beta hydrolase fold-1 (InterPro:IPR000073); BEST Arabidopsis thaliana protein match is: alpha/beta-Hydrolases superfamily protein (TAIR:AT2G267…
AT5G13580	334.604	5.42111	3.62145e-64	AT5G13580.1 protein_coding ABC-2 type transporter family protein ABC-2 type transporter family protein; FUNCTIONS IN: ATPase activity, coupled to transmembrane movement of substances; INVOLVED IN: response to nematode; LOCATED IN: membrane; EXPRESSED IN: 10 plant structures; EXPRESSED DURING: 4 anthesis, C globular stage, petal differentiation and expansion stage; CONTAINS InterPro DOMAIN/s: ATPa…
AT5G39530	335.894	1.47868	3.18744e-22	AT5G39530.1 protein_coding Protein of unknown function (DUF1997) Protein of unknown function (DUF1997); CONTAINS InterPro DOMAIN/s: Protein of unknown function DUF1997 (InterPro:IPR018971); BEST Arabidopsis thaliana protein match is: Protein of unknown function (DUF1997) (TAIR:AT5G39520.1); Has 204 Blast hits to 204 proteins in 68 species: Archae - 0; Bacteria - 103; Metazoa - 0; Fungi - 0; Plant…
AT4G34000	337.156	2.90405	2.82528e-70	AT4G34000.1 protein_coding abscisic acid responsive elements-binding factor 3 Encodes an ABA-responsive element-binding protein with similarity to transcription factors that is expressed in response to stress and abscisic acid. abscisic acid responsive elements-binding factor 3 (ABF3); FUNCTIONS IN: protein binding, DNA binding, transcription activator activity, sequence-specific DNA binding tran…
AT5G61820	339.005	1.36377	3.38349e-14	AT5G61820.1 protein_coding FUNCTIONS IN: molecular_function unknown; INVOLVED IN: biological_process unknown; LOCATED IN: vacuole; EXPRESSED IN: 24 plant structures; EXPRESSED DURING: 15 growth stages; CONTAINS InterPro DOMAIN/s: Stress up-regulated Nod 19 (InterPro:IPR011692); Has 30201 Blast hits to 17322 proteins in 780 species: Archae - 12; Bacteria - 1396; Metazoa - 17338; Fungi - 3422; Plan…
AT4G34230	339.37	1.29405	2.67799e-12	AT4G34230.1 protein_coding cinnamyl alcohol dehydrogenase 5 Encodes a catalytically active cinnamyl alcohol dehydrogenase which uses p-coumaryl aldehyde as a preferred substrate. It can also use sinapyl, caffeyl, coniferyl and d-hydroxyconiferyl aldehydes as substrates. cinnamyl alcohol dehydrogenase 5 (CAD5); CONTAINS InterPro DOMAIN/s: GroES-like (InterPro:IPR011032), Polyketide synthase, enoyl…
AT5G03190	354.565	1.71764	2.62799e-35	AT5G03190.1 protein_coding conserved peptide upstream open reading frame 47 conserved peptide upstream open reading frame 47 (CPUORF47); FUNCTIONS IN: methyltransferase activity; INVOLVED IN: metabolic process; EXPRESSED IN: 22 plant structures; EXPRESSED DURING: 13 growth stages; CONTAINS InterPro DOMAIN/s: Methyltransferase type 11 (InterPro:IPR013216); BEST Arabidopsis thaliana protein match i…
AT4G12545	356.389	3.34881	1.35366e-34	AT4G12545.1 protein_coding Bifunctional inhibitor/lipid-transfer protein/seed storage 2S albumin superfamily protein Bifunctional inhibitor/lipid-transfer protein/seed storage 2S albumin superfamily protein; FUNCTIONS IN: molecular_function unknown; INVOLVED IN: lipid transport; LOCATED IN: endomembrane system; CONTAINS InterPro DOMAIN/s: Bifunctional inhibitor/plant lipid transfer protein/seed s…
AT1G19660	359.103	1.15119	1.00548e-07	AT1G19660.1 protein_coding Wound-responsive family protein Wound-responsive family protein; FUNCTIONS IN: DNA binding, nuclease activity; INVOLVED IN: response to wounding, nucleotide-excision repair; EXPRESSED IN: ovule; CONTAINS InterPro DOMAIN/s: Protein of unknown function DUF151 (InterPro:IPR003729), UvrB/UvrC protein (InterPro:IPR001943); BEST Arabidopsis thaliana protein match is: bifuncti…
AT4G08950	364.149	1.12681	8.84842e-13	AT4G08950.1 protein_coding Phosphate-responsive 1 family protein EXORDIUM (EXO); FUNCTIONS IN: molecular_function unknown; INVOLVED IN: response to brassinosteroid stimulus; LOCATED IN: cell wall, plant-type cell wall; EXPRESSED IN: 21 plant structures; EXPRESSED DURING: 13 growth stages; CONTAINS InterPro DOMAIN/s: Phosphate-induced protein 1 (InterPro:IPR006766); BEST Arabidopsis thaliana prote…
AT5G44440	367.238	1.53731	5.19891e-21	AT5G44440.1 protein_coding FAD-binding Berberine family protein FAD-binding Berberine family protein; FUNCTIONS IN: electron carrier activity, oxidoreductase activity, FAD binding, catalytic activity; LOCATED IN: endomembrane system; EXPRESSED IN: petal, embryo, sepal, pedicel, flower; EXPRESSED DURING: 4 anthesis, C globular stage, petal differentiation and expansion stage; CONTAINS InterPro DOM…
AT5G42800	367.939	1.75619	2.83139e-16	AT5G42800.1 protein_coding dihydroflavonol 4-reductase dihydroflavonol reductase. Catalyzes the conversion of dihydroquercetin to leucocyanidin in the biosynthesis of anthocyanins. dihydroflavonol 4-reductase (DFR); CONTAINS InterPro DOMAIN/s: NAD-dependent epimerase/dehydratase (InterPro:IPR001509), NAD(P)-binding domain (InterPro:IPR016040); BEST Arabidopsis thaliana protein match is: NAD(P)-bi…
AT1G21500	369.638	1.07833	1.75886e-12	AT1G21500.1 protein_coding unknown protein; Has 29 Blast hits to 29 proteins in 12 species: Archae - 0; Bacteria - 0; Metazoa - 0; Fungi - 2; Plants - 27; Viruses - 0; Other Eukaryotes - 0 (source: NCBI BLink).
AT5G18670	370.784	1.52387	2.99755e-20	AT5G18670.1 protein_coding beta-amylase 3 putative beta-amylase BMY3 (BMY3) beta-amylase 3 (BMY3); FUNCTIONS IN: cation binding, beta-amylase activity, catalytic activity; INVOLVED IN: cellulose biosynthetic process, carbohydrate metabolic process, polysaccharide catabolic process; EXPRESSED IN: 23 plant structures; EXPRESSED DURING: 13 growth stages; CONTAINS InterPro DOMAIN/s: Glycoside hydrola…
AT4G30270	372.415	1.35408	3.82484e-12	AT4G30270.1 protein_coding xyloglucan endotransglucosylase/hydrolase 24 encodes a protein similar to endo xyloglucan transferase in sequence. It is also very similar to BRU1 in soybean, which is involved in brassinosteroid response. xyloglucan endotransglucosylase/hydrolase 24 (XTH24); FUNCTIONS IN: hydrolase activity, acting on glycosyl bonds, xyloglucan:xyloglucosyl transferase activity; INVOLV…
AT1G09070	375.563	2.11926	9.6194e-36	AT1G09070.1 protein_coding soybean gene regulated by cold-2 SRC2 specifically binds the peptide PIEPPPHH, and moves from ER to a vacuole fraction where it gets internalized. Involved in Protein Storage Vacuole targeting. soybean gene regulated by cold-2 (SRC2); CONTAINS InterPro DOMAIN/s: C2 calcium/lipid-binding domain, CaLB (InterPro:IPR008973), C2 calcium-dependent membrane targeting (InterPro…
AT1G08510	377.187	1.32867	6.75203e-20	AT1G08510.1 protein_coding fatty acyl-ACP thioesterases B Encodes an acyl-acyl carrier protein thioesterase. Hydrolyzes primarily saturated acyl-ACPs with chain lengths that vary between 8 and 18 carbons. Involved in saturated fatty acid synthesis. Nuclear-encoded, plastid-targeted globular protein that is functional as dimer. fatty acyl-ACP thioesterases B (FATB); CONTAINS InterPro DOMAIN/s: Acy…
AT2G39010	379.346	1.78119	5.28266e-35	AT2G39010.1 protein_coding plasma membrane intrinsic protein 2E plasma membrane intrinsic protein 2E (PIP2E); FUNCTIONS IN: water channel activity; INVOLVED IN: transport, response to nematode; LOCATED IN: plasma membrane, membrane; EXPRESSED IN: 23 plant structures; EXPRESSED DURING: 13 growth stages; CONTAINS InterPro DOMAIN/s: Major intrinsic protein, conserved site (InterPro:IPR022357), Aquap…
AT1G73260	384.104	1.18026	6.69383e-07	AT1G73260.1 protein_coding kunitz trypsin inhibitor 1 Encodes a trypsin inhibitor involved in modulating programmed cell death in plant-pathogen interactions. kunitz trypsin inhibitor 1 (KTI1); FUNCTIONS IN: endopeptidase inhibitor activity; INVOLVED IN: response to salt stress, response to hydrogen peroxide, defense response to bacterium, programmed cell death, response to salicylic acid stimulu…
AT5G51070	384.438	1.23349	2.72416e-14	AT5G51070.1 protein_coding Clp ATPase ATP-dependent Clp protease regulatory subunit EARLY RESPONSIVE TO DEHYDRATION 1 (ERD1); FUNCTIONS IN: nucleoside-triphosphatase activity, ATPase activity, nucleotide binding, ATP binding; INVOLVED IN: response to water deprivation; LOCATED IN: chloroplast stroma, chloroplast, chloroplast envelope; EXPRESSED IN: 22 plant structures; EXPRESSED DURING: 13 growth…
AT3G57010	389.46	1.41898	1.04159e-19	AT3G57010.1 protein_coding Calcium-dependent phosphotriesterase superfamily protein Calcium-dependent phosphotriesterase superfamily protein; FUNCTIONS IN: strictosidine synthase activity; INVOLVED IN: alkaloid biosynthetic process, biosynthetic process; LOCATED IN: endoplasmic reticulum; EXPRESSED IN: 9 plant structures; EXPRESSED DURING: 4 anthesis, petal differentiation and expansion stage; CO…
AT1G06040	398.878	2.3359	1.45906e-57	AT1G06040.1 protein_coding B-box zinc finger family protein Encodes salt tolerance protein (STO) which confers salt tolerance to yeast cells. Fully complements calcineurin deficient yeast but does not encode a phosphoprotein phosphatase. Sequence has similarities to CONSTANS. STO co-localizes with COP1 and plays a role in light signaling. SALT TOLERANCE (STO); CONTAINS InterPro DOMAIN/s: Zinc fin…
AT1G62570	401.113	2.21267	5.98809e-24	AT1G62570.1 protein_coding flavin-monooxygenase glucosinolate S-oxygenase 4 belongs to the flavin-monooxygenase (FMO) family, encodes a glucosinolate S-oxygenase that catalyzes the conversion of methylthioalkyl glucosinolates to methylsulfinylalkyl glucosinolates flavin-monooxygenase glucosinolate S-oxygenase 4 (FMO GS-OX4); CONTAINS InterPro DOMAIN/s: Flavin-containing monooxygenase FMO (InterPr…
AT1G76100	401.2	1.07109	7.63459e-12	AT1G76100.1 protein_coding plastocyanin 1 One of two Arabidopsis plastocyanin genes. Expressed at 1/10th level of PETE2. Does not respond to increased copper levels and is thought to be the isoform that participates in electron transport under copper-limiting conditions. plastocyanin 1 (PETE1); FUNCTIONS IN: electron carrier activity, copper ion binding; LOCATED IN: thylakoid, thylakoid lumen, ch…
AT2G26690	401.429	1.76258	1.32593e-18	AT2G26690.1 protein_coding Major facilitator superfamily protein Major facilitator superfamily protein; FUNCTIONS IN: transporter activity; INVOLVED IN: response to jasmonic acid stimulus, response to wounding; LOCATED IN: membrane; EXPRESSED IN: 22 plant structures; EXPRESSED DURING: 13 growth stages; CONTAINS InterPro DOMAIN/s: PTR2 family proton/oligopeptide symporter, conserved site (InterPro…
AT4G00360	423.611	2.44098	3.35542e-38	AT4G00360.1 protein_coding cytochrome P450, family 86, subfamily A, polypeptide 2 Encodes a member of the CYP86A subfamily of cytochrome p450 genes. Expressed at moderate levels in flowers, leaves, roots and stems. "cytochrome P450, family 86, subfamily A, polypeptide 2" (CYP86A2); CONTAINS InterPro DOMAIN/s: Cytochrome P450 (InterPro:IPR001128), Cytochrome P450, E-class, group I (InterPro:IPR002…
AT4G14690	426.629	1.27168	1.1559e-05	AT4G14690.1 protein_coding Chlorophyll A-B binding family protein Encodes an early light-induced protein. ELIPs are thought not to be directly involved in the synthesis and assembly of specific photosynthetic complexes, but rather affect the biogenesis of all chlorophyll-binding complexes. A study (PMID 17553115) has shown that the chlorophyll synthesis pathway was downregulated as a result of co…
AT4G39950	428.763	1.17056	3.44563e-13	AT4G39950.1 protein_coding cytochrome P450, family 79, subfamily B, polypeptide 2 Belongs to cytochrome P450 and is involved in tryptophan metabolism. Converts Trp to indo-3-acetaldoxime (IAOx), a precursor to IAA and indole glucosinolates. "cytochrome P450, family 79, subfamily B, polypeptide 2" (CYP79B2); FUNCTIONS IN: electron carrier activity, monooxygenase activity, iron ion binding, oxygen …
AT1G55960	429.17	4.09179	1.5379e-126	AT1G55960.1 protein_coding Polyketide cyclase/dehydrase and lipid transport superfamily protein Polyketide cyclase/dehydrase and lipid transport superfamily protein; CONTAINS InterPro DOMAIN/s: Lipid-binding START (InterPro:IPR002913); BEST Arabidopsis thaliana protein match is: Polyketide cyclase/dehydrase and lipid transport superfamily protein (TAIR:AT3G13062.1); Has 265 Blast hits to 265 prot…
AT5G06760	429.551	8.2049	1.02383e-137	AT5G06760.1 protein_coding Late Embryogenesis Abundant 4-5 Encodes LEA4-5, a member of the Late Embryogenesis Abundant (LEA) proteins which typically accumulate in response to low water availability conditions imposed during development or by the environment. Most of thediverse set of LEA proteins can be grouped according to properties such as high hydrophilicity and high content of glycine or ot…
AT5G42050	431.921	1.41651	3.08813e-18	AT5G42050.1 protein_coding DCD (Development and Cell Death) domain protein DCD (Development and Cell Death) domain protein; CONTAINS InterPro DOMAIN/s: Development/cell death domain (InterPro:IPR013989), Kelch related (InterPro:IPR013089); BEST Arabidopsis thaliana protein match is: DCD (Development and Cell Death) domain protein (TAIR:AT3G27090.1); Has 30201 Blast hits to 17322 proteins in 780 s…
AT2G17500	446.301	1.33636	1.58555e-07	AT2G17500.1 protein_coding Auxin efflux carrier family protein Auxin efflux carrier family protein; FUNCTIONS IN: auxin:hydrogen symporter activity; INVOLVED IN: auxin polar transport, transmembrane transport; LOCATED IN: endomembrane system, integral to membrane; EXPRESSED IN: 19 plant structures; EXPRESSED DURING: 13 growth stages; CONTAINS InterPro DOMAIN/s: Auxin efflux carrier (InterPro:IPR0…
AT4G22880	447.396	1.70935	6.56509e-18	AT4G22880.1 protein_coding leucoanthocyanidin dioxygenase encodes leucoanthocyanidin dioxygenase, which is involved in proanthocyanin biosynthesis. Mutant analysis suggests that this gene is also involved in vacuole formation. leucoanthocyanidin dioxygenase (LDOX); CONTAINS InterPro DOMAIN/s: Oxoglutarate/iron-dependent oxygenase (InterPro:IPR005123); BEST Arabidopsis thaliana protein match is: f…
AT1G04220	447.824	4.4566	1.96671e-87	AT1G04220.1 protein_coding 3-ketoacyl-CoA synthase 2 Encodes KCS2, a member of the 3-ketoacyl-CoA synthase family involved in the biosynthesis of VLCFA (very long chain fatty acids). 3-ketoacyl-CoA synthase 2 (KCS2); FUNCTIONS IN: fatty acid elongase activity; INVOLVED IN: response to wounding, response to osmotic stress, suberin biosynthetic process; LOCATED IN: membrane; EXPRESSED IN: 17 plant …
AT1G54100	456.184	1.35847	1.56243e-24	AT1G54100.1 protein_coding aldehyde dehydrogenase 7B4 Aldehyde dehydrogenase aldehyde dehydrogenase 7B4 (ALDH7B4); FUNCTIONS IN: 3-chloroallyl aldehyde dehydrogenase activity, oxidoreductase activity; INVOLVED IN: response to desiccation, response to salt stress, response to abscisic acid stimulus; EXPRESSED IN: 23 plant structures; EXPRESSED DURING: 15 growth stages; CONTAINS InterPro DOMAIN/s: …
AT3G16520	459.023	1.54903	8.88368e-31	AT3G16520.1 protein_coding UDP-glucosyl transferase 88A1 UDP-glucosyl transferase 88A1 (UGT88A1); FUNCTIONS IN: in 6 functions; INVOLVED IN: metabolic process; LOCATED IN: cellular_component unknown; EXPRESSED IN: 22 plant structures; EXPRESSED DURING: 13 growth stages; CONTAINS InterPro DOMAIN/s: UDP-glucuronosyl/UDP-glucosyltransferase (InterPro:IPR002213); BEST Arabidopsis thaliana protein mat…
AT1G52870	460.216	1.37302	6.51502e-12	AT1G52870.1 protein_coding Peroxisomal membrane 22 kDa (Mpv17/PMP22) family protein Peroxisomal membrane 22 kDa (Mpv17/PMP22) family protein; FUNCTIONS IN: molecular_function unknown; INVOLVED IN: biological_process unknown; LOCATED IN: integral to membrane, chloroplast; EXPRESSED IN: 21 plant structures; EXPRESSED DURING: 13 growth stages; CONTAINS InterPro DOMAIN/s: Mpv17/PMP22 (InterPro:IPR007…
[truncated: 93 more rows]
