# Supplementary material for: Ab-GALFA, A bioassay for insect gall formation using the model plant Arabidopsis thaliana
Source: Sci Rep. 2023 Feb 13;13:2554. doi: 10.1038/s41598-023-29302-8 (PMC9925437; doi:10.1038/s41598-023-29302-8)
Supplement: Supplementary file 6 — Supplementary Information 5. [file 41598_2023_29302_MOESM6_ESM.xlsx]

## Sheet: Table S4
	Table S4. Fiftysix transcription factors within the commonly up-regulated 469 genes in Arabidopsis seedlings treated with Sc extract and Hormone mixture, and 52 transcription factors within the up-regulated 619 genes in Arabidopsis seedlings treated with Sc extract.
		AGI code	Gene name	logFC		Gene Ontology term
						hormone-mediated signaling pathway	Development								Biotic Stress /influence	Abiotic Stress/influence
				Sc extract	phyotohormone		seed germination	Stem cell, cell reprograming	regeneration	regulation of post-embryonic development	flowering time	stigma development	xylem vessel formation	aging-induced cell death and senescence	defense	response to light stimulus	shade avoidance	oxidative stress, hypoxia	response to water deprivation or drought	response to abscisic acid	freeze tolerance
	Sc and Hormone	AT5G39610	NAC DOMAIN CONTAINING PROTEIN 6 (NAC6)	3.51762	2.01515
		AT4G34990	MYB DOMAIN PROTEIN 32 (MYB32)	1.07469	1.00466
		AT2G46680	HOMEOBOX 7 (HB-7)	1.17896	4.84686
		AT4G27410	RESPONSIVE TO DESICCATION 26 (RD26)	1.13032	2.3049
		AT5G13330	RELATED TO AP2 6L (Rap2.6L)	1.77529	1.40542
		AT3G61890	HOMEOBOX 12 (HB12)	2.07313	3.5383
		AT1G17950	MYB DOMAIN PROTEIN 52 (MYB52)	1.83153	4.05779
		AT1G54160	NUCLEAR FACTOR Y, SUBUNIT A5 (NF-YA5)	1.56733	2.69541
		AT5G62470	MYB DOMAIN PROTEIN 96 (MYB96)	1.01936	2.11465
		AT1G28520	VASCULAR PLANT ONE ZINC FINGER PROTEIN (VOZ1)	1.14685	1.32936
		AT1G09530	PHYTOCHROME INTERACTING FACTOR 3 (PIF3)	1.39254	1.35847
		AT1G73870	B-BOX DOMAIN PROTEIN 16 (BBX16)	2.45779	9.07976
		AT1G75520	SHI-RELATED SEQUENCE 5 (SRS5)	1.42014	1.67621
		AT2G46830	CIRCADIAN CLOCK ASSOCIATED 1 (CCA1)	1.83076	5.49624
		AT3G62090	PHYTOCHROME INTERACTING FACTOR 3-LIKE 2 (PIL2)	2.27445	2.33434
		AT5G48150	PHYTOCHROME A SIGNAL TRANSDUCTION 1 (PAT1)	1.51594	1.35575
		AT5G08790	NAC DOMAIN CONTAINING PROTEIN 81 (anac081)	1.51438	1.095
		AT1G03790	SOMNUS (SOM)	2.17813	5.03586
		AT5G12330	LATERAL ROOT PRIMORDIUM 1(LRP1)	1.57809	1.47364
		AT1G34670	MYB DOMAIN PROTEIN 93 (MYB93)	1.70093	3.81912
		AT5G22290	NAC DOMAIN CONTAINING PROTEIN 89 (NAC089)	1.0797	1.72903
		AT1G69490	NAC-LIKE, ACTIVATED BY AP3/PI (NAP)	2.61373	3.98056
		AT1G56170	NUCLEAR FACTOR Y, SUBUNIT C2 (NF-YC2)	1.17218	1.88645
		AT1G10480	ZINC FINGER PROTEIN 5 (ZFP5)	1.77138	3.14097
		AT1G28370	ERF DOMAIN PROTEIN 11 (ERF11)	2.98414	3.31865
		AT3G50750	BES1/BZR1 HOMOLOG 1 (BEH1)	1.34768	1.65024
		AT5G25190	ETHYLENE AND SALT INDUCIBLE 3 (ESE3)	4.39135	2.54832
		AT2G47260	WRKY DNA-BINDING PROTEIN 23 (WRKY23)	1.47294	3.2854
		AT5G47220	ETHYLENE RESPONSIVE ELEMENT BINDING FACTOR2 (ERF2)	1.67494	1.09343
		AT3G58190	LATERAL ORGAN BOUNDARIES-DOMAIN 29 (LBD29)	2.23566	5.00959
		AT3G45260	BALDIBIS (BIB)	1.13899	1.20337
		AT3G47500	CYCLING DOF FACTOR 3 (CDF3)	1.42891	4.40343
		AT5G65640	BETA HLH PROTEIN 93 (bHLH093)	1.3857	1.03233
		AT3G50330	HECATE 2 (HEC2)	1.75483	1.42931
		AT1G48000	MYB DOMAIN PROTEIN 112 (MYB112)	1.48285	2.67978
		AT2G01430	HOMEOBOX-LEUCINE ZIPPER PROTEIN 17 (HB17)	2.78375	2.43444
		AT2G19810	OXIDATION-RELATED ZINC FINGER 1 (OZF1)	1.30149	3.15926
		AT5G63790	NAC DOMAIN CONTAINING PROTEIN 102 (NAC102)	1.79537	1.41763
		AT1G14600	Homeodomain-like superfamily protein	1.8285	1.22674
		AT1G52880	NO APICAL MERISTEM (NAM)	1.60514	1.51693
		AT1G64000	WRKY DNA-BINDING PROTEIN 56 (WRKY56)	2.04229	4.92567
		AT1G71030	MYB-LIKE 2 (MYBL2)	1.15829	2.89034
		AT1G72830	NUCLEAR FACTOR Y, SUBUNIT A3 (NF-YA3)	1.62428	1.46547
		AT1G74650	MYB DOMAIN PROTEIN 31 (MYB31)	3.05042	1.4116
		AT2G24430	NAC DOMAIN CONTAINING PROTEIN 38 (NAC038)	2.73731	4.77035
		AT2G43500	NIN-LIKE PROTEIN 8 (NLP8)	1.10982	1.36128
		AT3G01970	WRKY DNA-BINDING PROTEIN 45 (WRKY45)	2.12006	1.11569
		AT3G18400	NAC DOMAIN CONTAINING PROTEIN 58 (NAC058)	1.97649	4.29326
		AT3G21330	basic helix-loop-helix (bHLH) DNA-binding superfamily protein	4.16572	1.48743
		AT4G29190	OXIDATION-RELATED ZINC FINGER 2 (OZF2)	1.53021	1.90765
		AT4G29930	basic helix-loop-helix (bHLH) DNA-binding superfamily protein	1.86155	3.81392
		AT5G41570	WRKY DNA-BINDING PROTEIN 24 (WRKY24)	3.05125	5.78953
		AT5G43840	HEAT SHOCK TRANSCRIPTION FACTOR A6A (HSFA6A)	2.768	11.4968
		AT5G44260	TANDEM CCCH ZINC FINGER PROTEIN 5 (TZF5)	2.36584	3.45359
		AT5G56620	NAC DOMAIN CONTAINING PROTEIN 99 (NAC099)	1.89023	3.73945
		AT5G67180	TARGET OF EARLY ACTIVATION TAGGED (EAT) 3 (TOE3)	1.34502	2.93369
	Sc	AT1G17590	NUCLEAR FACTOR Y, SUBUNIT A8 (NF-YA8)	1.01806	0.0976852
		AT1G36060	TRANSLUCENT GREEN (TG)	1.1947	0.272957
		AT1G52890	NAC DOMAIN CONTAINING PROTEIN 19 (NAC019)	4.42457	7.79079
		AT1G75490	a member of the DREB subfamily A-2 of ERF/AP2 transcription factor family	2.82877	2.26824
		AT1G19790	SHI-RELATED SEQUENCE 7 (SRS7)	1.15097	1.10378
		AT2G26150	HEAT SHOCK TRANSCRIPTION FACTOR A2 (HSFA2)	1.87901	-0.418789
		AT3G04070	NAC DOMAIN CONTAINING PROTEIN 47 (NAC047)	1.5936	-0.0868312
		AT3G16770	ETHYLENE-RESPONSIVE ELEMENT BINDING PROTEIN (EBP)	1.3632	0.213278
		AT5G28300	GT-2LIKE PROTEIN (GT2L)	1.87119	0.128172
		AT5G53980	HOMEOBOX PROTEIN 52 (HB52)	2.16417	0.190004
		AT5G67060	HECATE 1 (HEC1)	1.94973	-0.162062
		AT1G18570	MYB DOMAIN PROTEIN 51 (MYB51)	1.03452	-0.159355
		AT2G25000	WRKY DNA-BINDING PROTEIN 60 (WRKY60)	1.69244	-0.0681878
		AT5G64810	WRKY DNA-BINDING PROTEIN 51 (WRKY51)	1.82396	-0.0353057
		AT4G13040	APETALA 2 FAMILY PROTEIN INVOLVED IN SA MEDIATED DISEASE DEFENSE 1 (APD1)	1.02636	0.578418
		AT4G36900	RELATED TO AP2 10 (RAP2.10)	1.14637	0.853961
		AT4G18170	WRKY DNA-BINDING PROTEIN 28 (WRKY28)	1.71339	1.20558
		AT3G29035	NAC DOMAIN CONTAINING PROTEIN 3 (NAC3)	1.39105	-0.763123
		AT5G13080	WRKY DNA-BINDING PROTEIN 75 (WRKY75)	1.50809	-0.030029
		AT5G13180	NAC DOMAIN CONTAINING PROTEIN 83 (NAC083)	1.195	0.342086
		AT5G44210	ERF DOMAIN PROTEIN 9 (ERF9)	1.54286	-0.157317
		AT5G13910	LEAFY PETIOLE (LEP)	1.90008	0.979721
		AT5G47370	(HAT2)	2.33861	0.604437
		AT1G18400	BR ENHANCED EXPRESSION 1 (BEE1)	2.23343	-0.0102025
		AT1G73830	BR ENHANCED EXPRESSION 3 (BEE3)	1.38107	0.739353
		AT2G44910	HOMEOBOX-LEUCINE ZIPPER PROTEIN 4 (HB4)	3.3004	0.281701
		AT4G16780	HOMEOBOX PROTEIN 2 (HB-2)	2.98408	0.804101
		AT1G26945	KIDARI (KDR);PACLOBUTRAZOL RESISTANCE 6 (PRE6)	1.67123	0.229209
		AT4G25470	C-REPEAT/DRE BINDING FACTOR 2 (CBF2)	1.85557	2.26621
		AT5G15160	BANQUO 2 (BNQ2)	1.65198	0.915709
		AT5G17430	BABY BOOM (BBM), PLETHORA4 (PLT4)	1.84051	1.25645
		AT5G10510	AINTEGUMENTA-LIKE 6 (AIL6)	1.15305	0.348969
		AT5G22570	WRKY DNA-BINDING PROTEIN 38 (WRKY38)	2.59361	-0.511099
		AT5G22890	SENSITIVE TO PROTON RHIZOTOXICITY 2 (STOP2)	1.08999	-0.329001
		AT5G51790	basic helix-loop-helix (bHLH) DNA-binding superfamily protein	1.3515	0.962021
		AT5G59780	MYB DOMAIN PROTEIN 59 (MYB59)	1.02768	-0.459349
		AT5G61430	NAC DOMAIN CONTAINING PROTEIN 100 (NAC100)	1.37144	0.919246
		AT1G66470	ROOT HAIR DEFECTIVE6 (RHD6)	1.17871	0.819367
		AT1G77920	TGACG SEQUENCE-SPECIFIC BINDING PROTEIN 7 (TGA7)	1.28563	-0.387345
		AT2G29065	GRAS family transcription factor	1.09606	0.739468
		AT2G36890	REGULATOR OF AXILLARY MERISTEMS 2 (RAX2)	1.11873	-0.153942
		AT3G05690	NUCLEAR FACTOR Y, SUBUNIT A2 (NF-YA2)	1.58171	0.690736
		AT3G12720	MYB DOMAIN PROTEIN 67 (MYB67)	2.61776	5.20848
		AT3G14020	NUCLEAR FACTOR Y, SUBUNIT A6 (NF-YA6)	1.14341	0.706167
		AT3G24310	MYB DOMAIN PROTEIN 305 (MYB305)	1.90568	7.00452
		AT3G25730	ETHYLENE RESPONSE DNA BINDING FACTOR 3 (EDF3)	2.27696	-0.99215
		AT3G48920	MYB DOMAIN PROTEIN 45 (MYB45)	2.2026	0.278224
		AT3G60390	HOMEOBOX-LEUCINE ZIPPER PROTEIN 3 (HAT3)	1.09904	0.205939
		AT4G36570	RAD-like 3	1.50421	-2.46307
		AT5G07100	WRKY DNA-BINDING PROTEIN 26 (WRKY26)	1.24025	-0.0713856
		AT5G14000	NAC DOMAIN CONTAINING PROTEIN 84 (NAC084)	1.17352	-0.132178
		AT4G00940	DNA BINDING WITH ONE FINGER 4.1 (DOF4.1)	1.36914	0.777639
